# Supplementary material for: The impact of remdesivir on SARS-CoV-2 evolution in vivo
Source: JCI Insight. 2025 Jan 21;10(4):e182376. doi: 10.1172/jci.insight.182376 (PMC11949014; doi:10.1172/jci.insight.182376)
Supplement: Supplemental table 1 [file jciinsight-10-182376-s103.xlsx]

## Sheet: Sheet1
Mutations Identified	Nucleotide position	In vivo, In vitro, or In silico	Citation
A16V	C13488T	In vivo	Hedskog et al. 2023 Journal of Infectious Diseases
Y32C	A13535G	In vivo	Bravo et al. 2022 Microbiology Spectrum
K59N	G13619T	In vivo/In vitro	Hedskog et al. 2023 Journal of Infectious Diseases
E83D	G13689T	In vivo	Bravo et al. 2022 Microbiology Spectrum
T85I	C13695T	In silico	Martin et al. 2021 Antiviral Research
A97V	C13731T	In vitro	Mohammad et al. 2021 Biomolecules
M124I	G13814T	In silico	Martin et al. 2021 Antiviral Research
D135Y	G13843T	In silico	Martin et al. 2021 Antiviral Research
T141I	C13863T	In silico	Martin et al. 2021 Antiviral Research
V166A	T13937C	In vivo/In vitro	Yang et al. 2023 Microorganisms
V166L	G13936T	In vivo/In vitro	Heyer et al. 2022 Cell Reports Medicine, Checkmahomed et al. 2022 Antimicrobial Agents and Chemotherapy, Yang et al. 2023 Microorganisms
I168T	T13945C	In vitro	Szemiel et al. 2021 Plos Pathogens
P227L	C14120T	In silico	Martin et al. 2021 Antiviral Research, Bravo et al. 2022 Microbiology Spectrum
P314L	C14381T	In vivo	Martinez et al. 2022 Open Forum Infectious Diseases
P323L	C14408T	In silico/In vitro/In vivo	Pachetti et al. 2020 Journal of Translational Medicine, Mohammad et al. 2021 Biomolecules, Checkmahomed et al. 2022 Antimicrobial Agents and Chemotherapy,
			Pitts et al. 2022 Antimicrobial Agents and Chemotherapy, Hedskog et al. 2023 Journal of Infectious Diseases
A449V	C14787T	In silico/In vivo	Martin et al. 2021 Antiviral Research, Yang et al. 2023 Microorganisms
V473F	G14857T	In silico	Mari et al. 2021 Microorganisms
F480L	T14878C	In vitro	Sheahan et al. 2020 Science Translational Medicine
D484Y	G14890T	In vivo	Martinot et al. 2021 Clinical Infectious Diseases
I536V	A15046G	In vivo	Heyer et al. 2022 Cell Reports Medicine
V557L	G15109T	In vitro	Sheahan et al. 2020 Science Translational Medicine, Tchesnokov et al. 2020 Journal of Biological Chemistry
G671S	G15451A	In vitro	Pitts et al. 2022 Antimicrobial Agents and Chemotherapy
D738Y	G15652T	In vivo	Bravo et al. 2022 Microbiology Spectrum
S759A	A15716G	In vitro	Stevens et al. 2022 Science Translational Medicine
V792I	G15814A	In vivo/In vitro	Stevens et al. 2022 Science Translational Medicine, Hedskog et al. 2023 Journal of Infectious Diseases, Hogan et al. 2022 Clinical Infectious Diseases
E796G	A15828G	In vitro	Torii et al. 2023 Plos Pathogens
C799F	G15837T	In vivo/In vitro	Torii et al. 2023 Plos Pathogens, Hedskog et al. 2023 Journal of Infectious Diseases
E802D	G15848T	In vivo/In vitro	Gandhi et al. 2022 Nature Communications,
			Szemiel et al. 2021 Plos Pathogens
L838I	C15952A	In vivo	Bravo et al. 2022 Microbiology Spectrum
