# Supplementary material for: The impact of remdesivir on SARS-CoV-2 evolution in vivo
Source: JCI Insight. 2025 Jan 21;10(4):e182376. doi: 10.1172/jci.insight.182376 (PMC11949014; doi:10.1172/jci.insight.182376)
Supplement: Supplemental table 2 [file jciinsight-10-182376-s104.xlsx]

## Sheet: Sheet1
group	study_id	Biobank.ID	Sequence.ID	Virus name	NCBI Biosample Accession ID	SRA Accession ID	GISAID Accession ID	Collection date	Location	Pangolin_lineage	Nextclade clade	Nextclade_pango
control_paired	COV12149	COV12149	NM-nCOV-12149	hCoV-19/USA/IL-NM-12149/2021	SAMN44457903	SRX26504658	EPI_ISL_11254257	2021-01-05	North America / USA / Illinois / Chicago	B.1.2	20G	B.1.2
control_paired	COV12227	COV12227	NM-nCOV-12227	hCoV-19/USA/IL-NM-12227/2021	SAMN44457904	SRX26504659	EPI_ISL_11254258	2021-01-06	North America / USA / Illinois / Chicago	B.1.2	20G	B.1.2
control_paired	COV10211	COV10211	NM-nCOV-10211	hCoV-19/USA/IL-NM-10211/2020	SAMN44457905	SRX26504562	EPI_ISL_11254295	2020-04-18	North America / USA / Illinois / Chicago	B.41	19A	B
control_paired	COV07912	COV07912	NM-nCOV-07912	hCoV-19/USA/IL-NM-07912/2021	SAMN44457906	SRX26504961	EPI_ISL_11254313	2021-04-29	North America / USA / Illinois / Chicago	P.1	20J	P.1
control_paired	COV12395	COV12395	NM-nCOV-12395	hCoV-19/USA/IL-NM-12395/2021	SAMN44457907	SRX26504976	EPI_ISL_11254320	2021-01-21	North America / USA / Illinois / Chicago	B.1.2	20G	B.1.2
control_paired	COV12214	COV12214	NM-nCOV-12214	hCoV-19/USA/IL-NM-12214/2021	SAMN44457908	SRX26504644	EPI_ISL_11254322	2021-01-07	North America / USA / Illinois / Chicago	B.1.2	20G	B.1.2
control_paired	COV10289	COV10289	NM-nCOV-10289	hCoV-19/USA/IL-NM-10289/2021	SAMN44457909	SRX26504655	EPI_ISL_11254348	2021-09-29	North America / USA / Illinois / Cook County	AY.47	21I	AY.47
control_paired	COV10534	COV10534	NM-nCOV-10534	hCoV-19/USA/IL-NM-10534/2021	SAMN44457910	SRX26504762	EPI_ISL_11254349	2021-10-13	North America / USA / Illinois / Cook County	AY.47	21I	AY.47
control_paired	COV06933	COV06933	NM-nCOV-06933	hCoV-19/USA/IL-NM-6933/2021	SAMN44457911	SRX26504885	EPI_ISL_1340858	2021-03-04	North America / USA / Illinois / Chicago	B.1.1.519	20B	B.1.1.519
control_paired	COV00001	COV00001	NM-nCOV-00001	hCoV-19/USA/IL-NM-00001/2020	SAMN44457912	SRX26504896	EPI_ISL_13493984	2020-03-17	North America / USA / Illinois / Chicago	B.1	20A	B.1
control_paired	COV08413	COV08413	NM-nCOV-08413	hCoV-19/USA/IL-NM-08413/2020	SAMN44457913	SRX26504660	EPI_ISL_13494014	2020-04-12	North America / USA / Illinois / Chicago	B.1	20C	B.1
control_paired	COV08448	COV08448	NM-nCOV-08448	hCoV-19/USA/IL-NM-08448/2020	SAMN44457914	SRX26504671	EPI_ISL_13494022	2020-05-04	North America / USA / Illinois / Cook County	B.1	20C	B.1
control_paired	COV08453	COV08453	NM-nCOV-08453	hCoV-19/USA/IL-NM-08453/2020	SAMN44457915	SRX26504778	EPI_ISL_13494024	2020-05-04	North America / USA / Illinois / Chicago	B.1	20C	B.1
control_paired	COV08470	COV08470	NM-nCOV-08470	hCoV-19/USA/IL-NM-08470/2020	SAMN44457916	SRX26504901	EPI_ISL_13494030	2020-04-01	North America / USA / Illinois / Chicago	B.1	20C	B.1
control_paired	COV32612	COV32612	NM-nCOV-32612	hCoV-19/USA/IL-NM-32612/2020	SAMN44457917	SRX26504912	EPI_ISL_13896668	2020-03-27	North America / USA / Illinois / Cook County	B.1	20C	B.1
control_paired	COV32633	COV32633	NM-nCOV-32633	hCoV-19/USA/IL-NM-32633/2020	SAMN44457918	SRX26504555	EPI_ISL_13896679	2020-04-17	North America / USA / Illinois / Chicago	B.1	20C	B.1.426
control_paired	COV32641	COV32641	NM-nCOV-32641	hCoV-19/USA/IL-NM-32641/2020	SAMN44457919	SRX26504678	EPI_ISL_13896682	2020-04-29	North America / USA / Illinois / Chicago	B.1	20C	B.1
control_paired	COV01847	COV01847	NM-nCOV-01847	hCoV-19/USA/TX-NM-01847/2020	SAMN44457920	SRX26504689	EPI_ISL_19042567	2020-08-07	North America / USA / TX / Tarrant County	B.1.2	20G	B.1.2
control_paired	COV08396	COV08396	NM-nCOV-08396	hCoV-19/USA/IL-NM-08396/2020	SAMN44457921	SRX26504796	EPI_ISL_19042568	2020-04-15	North America / USA / IL / Chicago	B.1	20C	B.1
control_paired	COV08454	COV08454	NM-nCOV-08454	hCoV-19/USA/IL-NM-08454/2020	SAMN44457922	SRX26504919	EPI_ISL_19042570	2020-05-06	North America / USA / IL / Cook County	B.1	20C	B.1
control_paired	COV08167	COV08167	NM-nCOV-08167	hCoV-19/USA/IL-NM-8167/2021	SAMN44457923	SRX26504563	EPI_ISL_2373028	2021-05-17	North America / USA / Illinois / Chicago	B.1.1.7	20I	B.1.1.7
control_paired	COV08175	COV08175	NM-nCOV-08175	hCoV-19/USA/IL-NM-8175/2021	SAMN44457924	SRX26504574	EPI_ISL_2373029	2021-05-18	North America / USA / Illinois / Chicago	B.1.1.7	20I	B.1.1.7
control_paired	COV08198	COV08198	NM-nCOV-08198	hCoV-19/USA/IL-NM-8198/2021	SAMN44457925	SRX26504697	EPI_ISL_2373039	2021-05-23	North America / USA / Illinois / Chicago	P.1	20J	P.1
control_paired	COV08256	COV08256	NM-nCOV-08256	hCoV-19/USA/IL-NM-8256/2021	SAMN44457926	SRX26504804	EPI_ISL_2842599	2021-05-27	North America / USA / Illinois / Chicago	B.1.1.7	20I	B.1.1.7
control_paired	COV08270	COV08270	NM-nCOV-08270	hCoV-19/USA/IL-NM-8270/2021	SAMN44457927	SRX26504815	EPI_ISL_2842602	2021-06-01	North America / USA / Illinois / Chicago	B.1.1.7	20I	B.1.1.7
control_paired	COV00370	COV00370	NM-nCOV-00370	hCoV-19/USA/IL-NM-0370/2020	SAMN44457928	SRX26504938	EPI_ISL_4025985	2020-03-28	North America / USA / Illinois / Chicago	B.1	20C	B.1
control_paired	COV08482	COV08482	NM-nCOV-08482	hCoV-19/USA/IL-NM-8482/2020	SAMN44457929	SRX26504581	EPI_ISL_4025986	2020-03-27	North America / USA / Illinois / Chicago	B.1	20C	B.1
control_paired	COV08503	COV08503	NM-nCOV-08503	hCoV-19/USA/IL-NM-8503/2020	SAMN44457930	SRX26504592	EPI_ISL_4025994	2020-04-25	North America / USA / Illinois / Chicago	B.1	20C	B.1
control_paired	COV08518	COV08518	NM-nCOV-08518	hCoV-19/USA/IL-NM-8518/2020	SAMN44457931	SRX26504827	EPI_ISL_4026002	2020-04-11	North America / USA / Illinois / Chicago	B.1	20C	B.1
control_paired	COV08826	COV08826	NM-nCOV-08826	hCoV-19/USA/IL-NM-8826/2021	SAMN44457932	SRX26504950	EPI_ISL_4026088	2021-08-03	North America / USA / Illinois / Chicago	AY.26	21I	AY.26
control_paired	COV08784	COV08784	NM-nCOV-08784	hCoV-19/USA/IL-NM-8784/2021	SAMN44457933	SRX26504594	EPI_ISL_4026194	2021-07-30	North America / USA / Illinois / Chicago	AY.26	21I	AY.26
control_paired	COV00062	COV00062	NM-nCOV-00062	hCoV-19/USA/IL-NM062/2020	SAMN44457934	SRX26504605	EPI_ISL_444558	2020-03-18	North America / USA / Illinois / Chicago	B.1	20A	B.1
control_paired	COV00230	COV00230	NM-nCOV-00230	hCoV-19/USA/IL-NM-00230/2020	SAMN44457935	SRX26504712	EPI_ISL_7976075	2020-03-25	North America / USA / Illinois / Chicago	B.1	20C	B.1
control_paired	COV07216	COV07216	NM-nCOV-07216	hCoV-19/USA/IL-NM-07216/2021	SAMN44457936	SRX26504835	EPI_ISL_7976090	2021-03-20	North America / USA / Illinois / Chicago	B.1.1	20B	B.1.1
control_paired	COV07503	COV07503	NM-nCOV-07503	hCoV-19/USA/IL-NM-07503/2021	SAMN44457937	SRX26504846	EPI_ISL_7976093	2021-04-02	North America / USA / Illinois / Chicago	P.1	20J	P.1
control_paired	COV07607	COV07607	NM-nCOV-07607	hCoV-19/USA/IL-NM-07607/2021	SAMN44457938	SRX26504617	EPI_ISL_7976094	2021-04-07	North America / USA / Illinois / Chicago	P.1	20J	P.1
control_paired	COV11071	COV11071	NM-nCOV-11071	hCoV-19/USA/IL-NM-11071/2020	SAMN44457939	SRX26504724	EPI_ISL_7976108	2020-04-08	North America / USA / Illinois / Chicago	B.1	20C	B.1
control_paired	COV11077	COV11077	NM-nCOV-11077	hCoV-19/USA/IL-NM-11077/2020	SAMN44457940	SRX26504735	EPI_ISL_7976109	2020-04-10	North America / USA / Illinois / Chicago	B.1	20C	B.1
control_paired	COV11228	COV11228	NM-nCOV-11228	hCoV-19/USA/IL-NM-11228/2020	SAMN44457941	SRX26504858	EPI_ISL_7976116	2020-05-13	North America / USA / Illinois / Chicago	B.1	20C	B.1
control_paired	COV11492	COV11492	NM-nCOV-11492	hCoV-19/USA/IL-NM-11492/2020	SAMN44457942	SRX26504965	EPI_ISL_7976131	2020-09-21	North America / USA / Illinois / Will County	B.1.3	20C	B.1.3
control_paired	COV11964	COV11964	NM-nCOV-11964	hCoV-19/USA/IL-NM-11964/2020	SAMN44457943	SRX26504977	EPI_ISL_7976153	2020-12-15	North America / USA / Illinois / DuPage County	B.1.2	20G	B.1.2
control_paired	COV12049	COV12049	NM-nCOV-12049	hCoV-19/USA/IL-NM-12049/2020	SAMN44457944	SRX26504636	EPI_ISL_8482149	2020-12-18	North America / USA / Illinois / DuPage County	B.1.2	20G	B.1.2
control_paired	COV12218	COV12218	NM-nCOV-12218	hCoV-19/USA/IL-NM-12218/2021	SAMN44457945	SRX26504743	EPI_ISL_8482158	2021-01-05	North America / USA / Illinois / Chicago	B.1.1.464	20B	B.1.1.464
control_paired	COV12363	COV12363	NM-nCOV-12363	hCoV-19/USA/IL-NM-12363/2021	SAMN44457946	SRX26504866	EPI_ISL_8482164	2021-01-18	North America / USA / Illinois / Chicago	B.1	20A	B.1
control_paired	COV12576	COV12576	NM-nCOV-12576	hCoV-19/USA/IL-NM-12576/2020	SAMN44457947	SRX26504877	EPI_ISL_8482185	2020-10-01	North America / USA / Illinois / Will County	B.1.3	20C	B.1.3
control_paired	COV01984	COV01984	NM-nCOV-01984	hCoV-19/USA/TX-NM-1984/2020	SAMN44457948	SRX26504984	EPI_ISL_936582	2020-08-17	North America / USA / Texas / Tarrant County	B.1.2	20G	B.1.2
control_post	COV20233	COV20233	NM-nCOV-20233	hCoV-19/USA/IL-NM-20233/2022	SAMN44457949	SRX26504992	EPI_ISL_11254130	2022-02-01	North America / USA / Illinois / Chicago	BA.1.15	21K	BA.1.15
control_post	COV21701	COV21701	NM-nCOV-21701	hCoV-19/USA/IL-NM-21701/2022	SAMN44457950	SRX26504993	EPI_ISL_11254182	2022-02-14	North America / USA / Illinois / Kane County	AY.103	21J	AY.103
control_post	COV21716	COV21716	NM-nCOV-21716	hCoV-19/USA/IL-NM-21716/2022	SAMN44457951	SRX26504642	EPI_ISL_11254184	2022-02-14	North America / USA / Illinois / Chicago	BA.1.1	21K	BA.1.1
control_post	COV10209	COV10209	NM-nCOV-10209	hCoV-19/USA/IN-NM-10209/2020	SAMN44457952	SRX26504643	EPI_ISL_11254209	2020-04-19	North America / USA / Indiana / Lake County	A.1	19B	A.1
control_post	COV12668	COV12668	NM-nCOV-12668	hCoV-19/USA/IN-NM-12668/2021	SAMN44457953	SRX26504645	EPI_ISL_11254211	2021-10-23	North America / USA / Indiana / Lake County	AY.103	21J	AY.103
control_post	COV10412	COV10412	NM-nCOV-10412	hCoV-19/USA/IN-NM-10412/2021	SAMN44457954	SRX26504646	EPI_ISL_11254213	2021-10-05	North America / USA / Indiana / Lake County	B.1.617.2	21A	B.1.617.2
control_post	COV06759	COV06759	NM-nCOV-06759	hCoV-19/USA/IN-NM-06759/2021	SAMN44457955	SRX26504647	EPI_ISL_11254214	2021-02-19	North America / USA / Indiana / Porter County	B.1.509	20C	B.1.509
control_post	COV08255	COV08255	NM-nCOV-08255	hCoV-19/USA/IL-NM-08255/2021	SAMN44457956	SRX26504648	EPI_ISL_11254217	2021-05-28	North America / USA / Illinois / Lake County	B.1.1.7	20I	B.1.1.7
control_post	COV08245	COV08245	NM-nCOV-08245	hCoV-19/USA/IL-NM-08245/2021	SAMN44457957	SRX26504649	EPI_ISL_11254219	2021-05-28	North America / USA / Illinois / McHenry County	B.1.1.7	20I	B.1.1.7
control_post	COV12431	COV12431	NM-nCOV-12431	hCoV-19/USA/IL-NM-12431/2021	SAMN44457958	SRX26504650	EPI_ISL_11254221	2021-01-19	North America / USA / Illinois / Lake County	B.1.2	20G	B.1.2
control_post	COV11327	COV11327	NM-nCOV-11327	hCoV-19/USA/IL-NM-11327/2020	SAMN44457959	SRX26504651	EPI_ISL_11254228	2020-06-04	North America / USA / Illinois / Cook County	B.1	20C	B.1
control_post	COV10208	COV10208	NM-nCOV-10208	hCoV-19/USA/IL-NM-10208/2020	SAMN44457960	SRX26504652	EPI_ISL_11254229	2020-04-15	North America / USA / Illinois / Cook County	B.1	20C	B.1
control_post	COV11081	COV11081	NM-nCOV-11081	hCoV-19/USA/IL-NM-11081/2020	SAMN44457961	SRX26504653	EPI_ISL_11254230	2020-04-30	North America / USA / Illinois / Cook County	B.1	20C	B.1
control_post	COV10989	COV10989	NM-nCOV-10989	hCoV-19/USA/IL-NM-10989/2020	SAMN44457962	SRX26504654	EPI_ISL_11254232	2020-04-10	North America / USA / Illinois / Cook County	B.1	20C	B.1
control_post	COV06848	COV06848	NM-nCOV-06848	hCoV-19/USA/IL-NM-06848/2021	SAMN44457963	SRX26504656	EPI_ISL_11254233	2021-02-24	North America / USA / Illinois / Cook County	B.1.1.7	20I	B.1.1.7
control_post	COV12350	COV12350	NM-nCOV-12350	hCoV-19/USA/IL-NM-12350/2021	SAMN44457964	SRX26504657	EPI_ISL_11254241	2021-01-17	North America / USA / Illinois / Cook County	B.1.2	20G	B.1.2
control_post	COV08242	COV08242	NM-nCOV-08242	hCoV-19/USA/IL-NM-08242/2021	SAMN44457965	SRX26504754	EPI_ISL_11254245	2021-05-28	North America / USA / Illinois / Cook County	XB	recombinant	XB
control_post	COV17143	COV17143	NM-nCOV-17143	hCoV-19/USA/IL-NM-17143/2022	SAMN44457966	SRX26504755	EPI_ISL_11254248	2022-01-07	North America / USA / Illinois / Cook County	BA.1.1.14	21K	BA.1.1.14
control_post	COV10210	COV10210	NM-nCOV-10210	hCoV-19/USA/IL-NM-10210/2020	SAMN44457967	SRX26504756	EPI_ISL_11254263	2020-04-16	North America / USA / Illinois / Chicago	B.1	20A	B.1
control_post	COV17136	COV17136	NM-nCOV-17136	hCoV-19/USA/IL-NM-17136/2022	SAMN44457968	SRX26504757	EPI_ISL_11254267	2022-01-07	North America / USA / Illinois / Chicago	BA.1.20	21K	BA.1.20
control_post	COV09704	COV09704	NM-nCOV-09704	hCoV-19/USA/IL-NM-09704/2021	SAMN44457969	SRX26504758	EPI_ISL_11254269	2021-09-02	North America / USA / Illinois / Chicago	AY.39	21J	AY.39
control_post	COV20602	COV20602	NM-nCOV-20602	hCoV-19/USA/IL-NM-20602/2022	SAMN44457970	SRX26504759	EPI_ISL_11254277	2022-01-04	North America / USA / Illinois / Chicago	BA.1.1	21K	BA.1.1
control_post	COV17135	COV17135	NM-nCOV-17135	hCoV-19/USA/IL-NM-17135/2022	SAMN44457971	SRX26504760	EPI_ISL_11254282	2022-01-07	North America / USA / Illinois / Chicago	BA.1	21K	BA.1
control_post	COV10976	COV10976	NM-nCOV-10976	hCoV-19/USA/IL-NM-10976/2020	SAMN44457972	SRX26504761	EPI_ISL_11254284	2020-04-05	North America / USA / Illinois / Chicago	A	19B	A
control_post	COV10234	COV10234	NM-nCOV-10234	hCoV-19/USA/IL-NM-10234/2020	SAMN44457973	SRX26504763	EPI_ISL_11254287	2020-04-15	North America / USA / Illinois / Chicago	B.1.1.464	20B	B.1.1.464
control_post	COV10271	COV10271	NM-nCOV-10271	hCoV-19/USA/IL-NM-10271/2020	SAMN44457974	SRX26504764	EPI_ISL_11254289	2020-04-04	North America / USA / Illinois / Chicago	B.1	20A	B.1
control_post	COV11121	COV11121	NM-nCOV-11121	hCoV-19/USA/IL-NM-11121/2020	SAMN44457975	SRX26504765	EPI_ISL_11254292	2020-04-13	North America / USA / Illinois / Chicago	A	19B	A.3
control_post	COV11187	COV11187	NM-nCOV-11187	hCoV-19/USA/IL-NM-11187/2020	SAMN44457976	SRX26504766	EPI_ISL_11254297	2020-05-03	North America / USA / Illinois / Chicago	B.1	20C	B.1
control_post	COV11050	COV11050	NM-nCOV-11050	hCoV-19/USA/IL-NM-11050/2020	SAMN44457977	SRX26504767	EPI_ISL_11254307	2020-04-08	North America / USA / Illinois / Chicago	A	20A	B.1
control_post	COV09238	COV09238	NM-nCOV-09238	hCoV-19/USA/IL-NM-09238/2021	SAMN44457978	SRX26504768	EPI_ISL_11254308	2021-08-19	North America / USA / Illinois / Chicago	AY.20	21J	AY.20.1
control_post	COV18336	COV18336	NM-nCOV-18336	hCoV-19/USA/IL-NM-18336/2022	SAMN44457979	SRX26504769	EPI_ISL_11254309	2022-01-19	North America / USA / Illinois / Chicago	BA.1.1	21K	BA.1.1
control_post	COV13234	COV13234	NM-nCOV-13234	hCoV-19/USA/IL-NM-13234/2021	SAMN44457980	SRX26504882	EPI_ISL_11254315	2021-11-22	North America / USA / Illinois / Chicago	AY.103	21J	AY.103
control_post	COV09915	COV09915	NM-nCOV-09915	hCoV-19/USA/IL-NM-09915/2021	SAMN44457981	SRX26504883	EPI_ISL_11254319	2021-09-13	North America / USA / Illinois / Chicago	AY.47	21I	AY.47
control_post	COV17160	COV17160	NM-nCOV-17160	hCoV-19/USA/IL-NM-17160/2022	SAMN44457982	SRX26504884	EPI_ISL_11254321	2022-01-07	North America / USA / Illinois / Chicago	BA.1.20	21K	BA.1.20
control_post	COV10276	COV10276	NM-nCOV-10276	hCoV-19/USA/IL-NM-10276/2020	SAMN44457983	SRX26504886	EPI_ISL_11254323	2020-04-13	North America / USA / Illinois / Chicago	B.1	20C	B.1
control_post	COV11020	COV11020	NM-nCOV-11020	hCoV-19/USA/IL-NM-11020/2020	SAMN44457984	SRX26504887	EPI_ISL_11254334	2020-04-24	North America / USA / Illinois / Chicago	B.1.384	20A	B.1
control_post	COV12258	COV12258	NM-nCOV-12258	hCoV-19/USA/IL-NM-12258/2021	SAMN44457985	SRX26504888	EPI_ISL_11254336	2021-01-08	North America / USA / Illinois / Chicago	B.1.2	20G	B.1.2
control_post	COV10224	COV10224	NM-nCOV-10224	hCoV-19/USA/IL-NM-10224/2020	SAMN44457986	SRX26504889	EPI_ISL_11254341	2020-04-19	North America / USA / Illinois / Chicago	B.1	20C	B.1
control_post	COV10245	COV10245	NM-nCOV-10245	hCoV-19/USA/IL-NM-10245/2020	SAMN44457987	SRX26504890	EPI_ISL_11254347	2020-04-14	North America / USA / Illinois / Cook County	B.1.139	20A	B.1
control_post	COV10214	COV10214	NM-nCOV-10214	hCoV-19/USA/IL-NM-10214/2020	SAMN44457988	SRX26504891	EPI_ISL_11254350	2020-04-22	North America / USA / Illinois / Cook County	B.1	20A	B.1
control_post	COV16196	COV16196	NM-nCOV-16196	hCoV-19/USA/IL-NM-16196/2021	SAMN44457989	SRX26504892	EPI_ISL_11254351	2021-12-22	North America / USA / Illinois / Cook County	BA.1.1	21K	BA.1.1
control_post	COV09466	COV09466	NM-nCOV-09466	hCoV-19/USA/IL-NM-09466/2021	SAMN44457990	SRX26504893	EPI_ISL_11254359	2021-08-28	North America / USA / Illinois / McDonough County	AY.75	21I	AY.75
control_post	COV09322	COV09322	NM-nCOV-09322	hCoV-19/USA/IL-NM-09322/2021	SAMN44457991	SRX26504894	EPI_ISL_11254363	2021-08-24	North America / USA / Illinois / McLean County	AY.44	21J	AY.44
control_post	COV23230	COV23230	NM-nCOV-23230	hCoV-19/USA/IL-NM-23230/2022	SAMN44457992	SRX26504895	EPI_ISL_11254400	2022-02-18	North America / USA / Illinois / McHenry County	BA.1.1	21K	BA.1.1
control_post	COV24791	COV24791	NM-nCOV-24791	hCoV-19/USA/IL-NM-24791/2022	SAMN44457993	SRX26504897	EPI_ISL_11254489	2022-03-08	North America / USA / Illinois / Cook County	BA.2.32	21L	BA.2.32
control_post	COV24803	COV24803	NM-nCOV-24803	hCoV-19/USA/IL-NM-24803/2022	SAMN44457994	SRX26504994	EPI_ISL_11254493	2022-03-06	North America / USA / Illinois / Chicago	BA.1.20	21K	BA.1.20
control_post	COV25003	COV25003	NM-nCOV-25003	hCoV-19/USA/OH-NM-25003/2022	SAMN44457995	SRX26504995	EPI_ISL_11254531	2022-03-09	North America / USA / Ohio / Lake County	BA.1.1	21K	BA.1.1
control_post	COV25018	COV25018	NM-nCOV-25018	hCoV-19/USA/IL-NM-25018/2022	SAMN44457996	SRX26504996	EPI_ISL_11254540	2022-03-09	North America / USA / Illinois / Chicago	BA.1.15	21K	BA.1.15
control_post	COV06598	COV06598	NM-nCOV-06598	hCoV-19/USA/IL-NM-6598/2021	SAMN44457997	SRX26504997	EPI_ISL_1157413	2021-01-21	North America / USA / Illinois / Chicago	B.1.2	20G	B.1.2
control_post	COV06283	COV06283	NM-nCOV-06283	hCoV-19/USA/IN-NM-6283/2021	SAMN44457998	SRX26504998	EPI_ISL_1157479	2021-01-20	North America / USA / Indiana / Lake County	B.1.1.192	20B	B.1.1.192
control_post	COV06595	COV06595	NM-nCOV-06595	hCoV-19/USA/IL-NM-6595/2021	SAMN44457999	SRX26504999	EPI_ISL_1157494	2021-01-21	North America / USA / Illinois / Chicago	B.1.177.53	20E	B.1.177.53
control_post	COV06635	COV06635	NM-nCOV-06635	hCoV-19/USA/IL-NM-6635/2021	SAMN44458000	SRX26505000	EPI_ISL_1157534	2021-01-27	North America / USA / Illinois / Chicago	B.1.361	20C	B.1.361
control_post	COV27127	COV27127	NM-nCOV-27127	hCoV-19/USA/IL-NM-27127/2022	SAMN44458001	SRX26505001	EPI_ISL_11884001	2022-03-25	North America / USA / Illinois / Cook County	BA.2.32	21L	BA.2.32
control_post	COV27421	COV27421	NM-nCOV-27421	hCoV-19/USA/IL-NM-27421/2022	SAMN44458002	SRX26504545	EPI_ISL_12381043	2022-04-04	North America / USA / Illinois / Chicago	BA.2	21L	BA.2
control_post	COV27556	COV27556	NM-nCOV-27556	hCoV-19/USA/IL-NM-27556/2022	SAMN44458003	SRX26504661	EPI_ISL_12381105	2022-04-06	North America / USA / Illinois / Cook County	BA.2	21L	BA.2
control_post	COV28219	COV28219	NM-nCOV-28219	hCoV-19/USA/IL-NM-28219/2022	SAMN44458004	SRX26504662	EPI_ISL_12839979	2022-04-19	North America / USA / Illinois / Chicago	BA.2	21L	BA.2
control_post	COV29701	COV29701	NM-nCOV-29701	hCoV-19/USA/IL-NM-29701/2022	SAMN44458005	SRX26504663	EPI_ISL_13146095	2022-05-09	North America / USA / Illinois / Chicago	BA.2.12.1	22C	BA.2.12.1
control_post	COV29814	COV29814	NM-nCOV-29814	hCoV-19/USA/IL-NM-29814/2022	SAMN44458006	SRX26504664	EPI_ISL_13146110	2022-05-10	North America / USA / Illinois / Chicago	BA.2.12.1	22C	BA.2.12.1
control_post	COV06885	COV06885	NM-nCOV-06885	hCoV-19/USA/IL-NM-6885/2021	SAMN44458007	SRX26504665	EPI_ISL_1340845	2021-02-24	North America / USA / Illinois / Chicago	B.1.361	20C	B.1.361
control_post	COV08397	COV08397	NM-nCOV-08397	hCoV-19/USA/IL-NM-08397/2020	SAMN44458008	SRX26504666	EPI_ISL_13494005	2020-04-15	North America / USA / Illinois / Chicago	B.1	20A	B.1
control_post	COV08400	COV08400	NM-nCOV-08400	hCoV-19/USA/IL-NM-08400/2020	SAMN44458009	SRX26504667	EPI_ISL_13494007	2020-04-13	North America / USA / Illinois / Chicago	B.1.578	20C	B.1
control_post	COV08408	COV08408	NM-nCOV-08408	hCoV-19/USA/IL-NM-08408/2020	SAMN44458010	SRX26504668	EPI_ISL_13494013	2020-04-11	North America / USA / Illinois / Chicago	B.1	20C	B.1
control_post	COV08447	COV08447	NM-nCOV-08447	hCoV-19/USA/IL-NM-08447/2020	SAMN44458011	SRX26504669	EPI_ISL_13494021	2020-05-09	North America / USA / Illinois / Chicago	B.1.378	20A	B.1
control_post	COV08461	COV08461	NM-nCOV-08461	hCoV-19/USA/IL-NM-08461/2020	SAMN44458012	SRX26504670	EPI_ISL_13494026	2020-04-29	North America / USA / Illinois / Chicago	B.1.3	20C	B.1.3
control_post	COV08462	COV08462	NM-nCOV-08462	hCoV-19/USA/IL-NM-08462/2020	SAMN44458013	SRX26504672	EPI_ISL_13494027	2020-04-30	North America / USA / Illinois / Chicago	B.1.1.464	20B	B.1.1.464
control_post	COV08476	COV08476	NM-nCOV-08476	hCoV-19/USA/IL-NM-08476/2020	SAMN44458014	SRX26504673	EPI_ISL_13494033	2020-04-03	North America / USA / Illinois / Cook County	B.1.378	20A	B.1
control_post	COV31481	COV31481	NM-nCOV-31481	hCoV-19/USA/IL-NM-31481/2022	SAMN44458015	SRX26504770	EPI_ISL_13494048	2022-05-28	North America / USA / Illinois / Chicago	BA.2.12.1	22C	BA.2.12.1
control_post	COV31926	COV31926	NM-nCOV-31926	hCoV-19/USA/IL-NM-31926/2022	SAMN44458016	SRX26504771	EPI_ISL_13494095	2022-06-02	North America / USA / Illinois / Chicago	BA.2.12.1	22C	BA.2.12.1
control_post	COV32458	COV32458	NM-nCOV-32458	hCoV-19/USA/CO-NM-32458/2022	SAMN44458017	SRX26504772	EPI_ISL_13896547	2022-06-11	North America / USA / Colorado / Larimer County	BA.2.12.1	22C	BA.2.12.1
control_post	COV32884	COV32884	NM-nCOV-32884	hCoV-19/USA/IL-NM-32884/2022	SAMN44458018	SRX26504773	EPI_ISL_13896600	2022-06-14	North America / USA / Illinois / Chicago	BA.5.6	22B	BA.5.6
control_post	COV33083	COV33083	NM-nCOV-33083	hCoV-19/USA/IN-NM-33083/2022	SAMN44458019	SRX26504774	EPI_ISL_13896629	2022-06-20	North America / USA / Indiana / Porter County	BA.2.12.1	22C	BA.2.12.1
control_post	COV32598	COV32598	NM-nCOV-32598	hCoV-19/USA/IL-NM-32598/2020	SAMN44458020	SRX26504775	EPI_ISL_13896662	2020-03-23	North America / USA / Illinois / Chicago	A	19B	A.3
control_post	COV32606	COV32606	NM-nCOV-32606	hCoV-19/USA/IL-NM-32606/2020	SAMN44458021	SRX26504776	EPI_ISL_13896666	2020-04-03	North America / USA / Illinois / Chicago	A	19B	A.3
control_post	COV32625	COV32625	NM-nCOV-32625	hCoV-19/USA/IL-NM-32625/2020	SAMN44458022	SRX26504777	EPI_ISL_13896674	2020-05-06	North America / USA / Illinois / Cook County	B.1	20C	B.1
control_post	COV32632	COV32632	NM-nCOV-32632	hCoV-19/USA/IL-NM-32632/2020	SAMN44458023	SRX26504779	EPI_ISL_13896678	2020-04-19	North America / USA / Illinois / Chicago	B.1.3	20C	B.1.3
control_post	COV32638	COV32638	NM-nCOV-32638	hCoV-19/USA/IL-NM-32638/2020	SAMN44458024	SRX26504780	EPI_ISL_13896680	2020-04-23	North America / USA / Illinois / Chicago	B.1	20C	B.1
control_post	COV32659	COV32659	NM-nCOV-32659	hCoV-19/USA/IL-NM-32659/2020	SAMN44458025	SRX26504781	EPI_ISL_13896689	2020-04-28	North America / USA / Illinois / Chicago	B.1	20C	B.1
control_post	COV32668	COV32668	NM-nCOV-32668	hCoV-19/USA/IL-NM-32668/2020	SAMN44458026	SRX26504782	EPI_ISL_13896691	2020-05-06	North America / USA / Illinois / Chicago	B.1	20C	B.1
control_post	COV32677	COV32677	NM-nCOV-32677	hCoV-19/USA/IL-NM-32677/2020	SAMN44458027	SRX26504783	EPI_ISL_13896696	2020-05-13	North America / USA / Illinois / Kane County	B.1.162	20A	B.1
control_post	COV32691	COV32691	NM-nCOV-32691	hCoV-19/USA/IL-NM-32691/2020	SAMN44458028	SRX26504784	EPI_ISL_13896700	2020-05-20	North America / USA / Illinois / Chicago	B.1.3	20C	B.1.3
control_post	COV32701	COV32701	NM-nCOV-32701	hCoV-19/USA/IL-NM-32701/2020	SAMN44458029	SRX26504785	EPI_ISL_13896702	2020-05-22	North America / USA / Illinois / Chicago	B.1	20A	B.1
control_post	COV32718	COV32718	NM-nCOV-32718	hCoV-19/USA/IL-NM-32718/2020	SAMN44458030	SRX26504898	EPI_ISL_13896704	2020-06-08	North America / USA / Illinois / Cook County	B.1	20C	B.1
control_post	COV32738	COV32738	NM-nCOV-32738	hCoV-19/USA/IL-NM-32738/2020	SAMN44458031	SRX26504899	EPI_ISL_13896708	2020-06-17	North America / USA / Illinois / Chicago	B.1	20C	B.1
control_post	COV32746	COV32746	NM-nCOV-32746	hCoV-19/USA/VA-NM-32746/2020	SAMN44458032	SRX26504900	EPI_ISL_14847620	2020-07-20	North America / USA / Virginia / Arlington County	B.1.1	20B	B.1.1
control_post	COV33589	COV33589	NM-nCOV-33589	hCoV-19/USA/IL-NM-33589/2022	SAMN44458033	SRX26504902	EPI_ISL_14847639	2022-06-26	North America / USA / Illinois / Cook County	BA.2.12.1	22C	BA.2.12.1
control_post	COV33756	COV33756	NM-nCOV-33756	hCoV-19/USA/IL-NM-33756/2022	SAMN44458034	SRX26504903	EPI_ISL_14847668	2022-06-27	North America / USA / Illinois / Chicago	BA.5.2.1	22B	BA.5.2.1
control_post	COV37914	COV37914	NM-nCOV-37914	hCoV-19/USA/IL-NM-37914/2022	SAMN44458035	SRX26504904	EPI_ISL_15496803	2022-09-25	North America / USA / Illinois / Chicago	BA.4.6	22A	BA.4.6
control_post	COV39013	COV39013	NM-nCOV-39013	hCoV-19/USA/IL-NM-39013/2022	SAMN44458036	SRX26504905	EPI_ISL_16119406	2022-10-29	North America / USA / Illinois / Chicago	BQ.1.18	22E	BQ.1.18
control_post	COV09867	COV09867	NM-nCOV-09867	hCoV-19/USA/IL-NM-09867/2021	SAMN44458037	SRX26504906	EPI_ISL_16119475	2021-09-10	North America / USA / Illinois / McHenry County	AY.44	21J	AY.44
control_post	COV11157	COV11157	NM-nCOV-11157	hCoV-19/USA/IL-NM-11157/2020	SAMN44458038	SRX26504907	EPI_ISL_16119477	2020-05-07	North America / USA / Illinois / Chicago	B.1	20C	B.1
control_post	COV11178	COV11178	NM-nCOV-11178	hCoV-19/USA/IL-NM-11178/2020	SAMN44458039	SRX26504908	EPI_ISL_16119480	2020-05-03	North America / USA / Illinois / Chicago	B.1.3	20C	B.1.3
control_post	COV12078	COV12078	NM-nCOV-12078	hCoV-19/USA/IL-NM-12078/2020	SAMN44458040	SRX26504909	EPI_ISL_16119485	2020-12-26	North America / USA / Illinois / Chicago	B.1.2	20G	B.1.2
control_post	COV13255	COV13255	NM-nCOV-13255	hCoV-19/USA/IL-NM-13255/2021	SAMN44458041	SRX26504910	EPI_ISL_16119492	2021-11-23	North America / USA / Illinois / Chicago	AY.44	21J	AY.44
control_post	COV20120	COV20120	NM-nCOV-20120	hCoV-19/USA/IL-NM-20120/2022	SAMN44458042	SRX26504911	EPI_ISL_16119497	2022-01-11	North America / USA / Illinois / Lake County	AY.3	21J	AY.3
control_post	COV39416	COV39416	NM-nCOV-39416	hCoV-19/USA/IL-NM-39416/2022	SAMN44458043	SRX26504913	EPI_ISL_16119527	2022-11-12	North America / USA / Illinois / Lake County	BQ.1.1.18	22E	BQ.1.1.18
control_post	COV39716	COV39716	NM-nCOV-39716	hCoV-19/USA/IL-NM-39716/2022	SAMN44458044	SRX26504546	EPI_ISL_16119579	2022-11-21	North America / USA / Illinois / Chicago	BQ.1.20	22E	BQ.1
control_post	COV40150	COV40150	NM-nCOV-40150	hCoV-19/USA/IL-NM-40150/2022	SAMN44458045	SRX26504547	EPI_ISL_16396620	2022-12-04	North America / USA / Illinois / Cook County	BQ.1	22E	BQ.1
control_post	COV40460	COV40460	NM-nCOV-40460	hCoV-19/USA/IL-NM-40460/2022	SAMN44458046	SRX26504548	EPI_ISL_16396663	2022-12-11	North America / USA / Illinois / Chicago	BQ.1.18	22E	BQ.1.18
control_post	COV40770	COV40770	NM-nCOV-40770	hCoV-19/USA/IL-NM-40770/2022	SAMN44458047	SRX26504549	EPI_ISL_16672316	2022-12-16	North America / USA / Illinois / DuPage County	BQ.1.1.5	22E	BQ.1.1.5
control_post	COV40936	COV40936	NM-nCOV-40936	hCoV-19/USA/IL-NM-40936/2022	SAMN44458048	SRX26504550	EPI_ISL_16672339	2022-12-22	North America / USA / Illinois / Lake County	BN.1.4	22D	BN.1.4
control_post	COV40977	COV40977	NM-nCOV-40977	hCoV-19/USA/IL-NM-40977/2022	SAMN44458049	SRX26504551	EPI_ISL_16672348	2022-12-27	North America / USA / Illinois / Chicago	BA.5.1	22B	BA.5.1
control_post	COV41074	COV41074	NM-nCOV-41074	hCoV-19/USA/IL-NM-41074/2022	SAMN44458050	SRX26504552	EPI_ISL_16672366	2022-12-29	North America / USA / Illinois / Chicago	XBB.1.5	23A	XBB.1.5
control_post	COV41169	COV41169	NM-nCOV-41169	hCoV-19/USA/IL-NM-41169/2022	SAMN44458051	SRX26504553	EPI_ISL_16672387	2022-12-25	North America / USA / Illinois / Will County	BA.4.1.8	22A	BA.4.1.8
control_post	COV07547	COV07547	NM-nCOV-07547	hCoV-19/USA/IL-NM-7547/2021	SAMN44458052	SRX26504554	EPI_ISL_1704693	2021-04-05	North America / USA / Texas / Harris County	B.1.2	20G	B.1.2
control_post	COV42005	COV42005	NM-nCOV-42005	hCoV-19/USA/IL-NM-42005/2023	SAMN44458053	SRX26504556	EPI_ISL_17587812	2023-01-25	North America / USA / Illinois / De Witt County	BR.2	22D	BR.2.1
control_post	COV42147	COV42147	NM-nCOV-42147	hCoV-19/USA/IL-NM-42147/2023	SAMN44458054	SRX26504557	EPI_ISL_17587843	2023-02-09	North America / USA / Illinois / Chicago	XBB.1.5	23A	XBB.1.5
control_post	COV00403	COV00403	NM-nCOV-00403	hCoV-19/USA/IL-NM-00403/2020	SAMN44458055	SRX26504558	EPI_ISL_19042564	2020-04-14	North America / USA / IL / McHenry County	A	19B	A.3
control_post	COV01074	COV01074	NM-nCOV-01074	hCoV-19/USA/IL-NM-01074/2020	SAMN44458056	SRX26504559	EPI_ISL_19042565	2020-06-06	North America / USA / IL / Lake County	B.1.1.464	20B	B.1.1.464
control_post	COV01473	COV01473	NM-nCOV-01473	hCoV-19/USA/IL-NM-01473/2020	SAMN44458057	SRX26504560	EPI_ISL_19042566	2020-07-08	North America / USA / IL / Chicago	B.1	20A	B.1
control_post	COV08427	COV08427	NM-nCOV-08427	hCoV-19/USA/IL-NM-08427/2020	SAMN44458058	SRX26504561	EPI_ISL_19042569	2020-05-25	North America / USA / IL / Will County	B.1.1	20B	B.1.1
control_post	COV07797	COV07797	NM-nCOV-07797	hCoV-19/USA/IL-NM-7797/2021	SAMN44458059	SRX26504674	EPI_ISL_2009342	2021-04-26	North America / USA / Illinois / Chicago	B.1.1.7	20I	B.1.1.7
control_post	COV07962	COV07962	NM-nCOV-07962	hCoV-19/USA/NV-NM-7962/2021	SAMN44458060	SRX26504675	EPI_ISL_2372965	2021-04-29	North America / USA / Nevada / Clark County	B.1.234	20A	B.1.234
control_post	COV08206	COV08206	NM-nCOV-08206	hCoV-19/USA/IL-NM-8206/2021	SAMN44458061	SRX26504676	EPI_ISL_2373044	2021-05-23	North America / USA / Illinois / Chicago	XB	recombinant	XB
control_post	COV08212	COV08212	NM-nCOV-08212	hCoV-19/USA/IL-NM-8212/2021	SAMN44458062	SRX26504677	EPI_ISL_2373047	2021-05-24	North America / USA / Illinois / Cook County	B.1.1.7	20I	B.1.1.7
control_post	COV08274	COV08274	NM-nCOV-08274	hCoV-19/USA/IL-NM-8274/2021	SAMN44458063	SRX26504679	EPI_ISL_2842604	2021-06-02	North America / USA / Illinois / McHenry County	B.1.1.7	20I	B.1.1.7
control_post	COV08602	COV08602	NM-nCOV-08602	hCoV-19/USA/IL-NM-8602/2021	SAMN44458064	SRX26504680	EPI_ISL_3185887	2021-07-19	North America / USA / Illinois	AY.44	21J	AY.44
control_post	COV08645	COV08645	NM-nCOV-08645	hCoV-19/USA/IL-NM-8645/2021	SAMN44458065	SRX26504681	EPI_ISL_3185905	2021-07-21	North America / USA / Illinois	B.1.2	20G	B.1.2
control_post	COV08489	COV08489	NM-nCOV-08489	hCoV-19/USA/IL-NM-8489/2020	SAMN44458066	SRX26504682	EPI_ISL_4025989	2020-04-28	North America / USA / Illinois / Chicago	B.1	20C	B.1
control_post	COV08496	COV08496	NM-nCOV-08496	hCoV-19/USA/IL-NM-8496/2020	SAMN44458067	SRX26504683	EPI_ISL_4025992	2020-04-23	North America / USA / Illinois / DuPage County	B.1.378	20A	B.1
control_post	COV08500	COV08500	NM-nCOV-08500	hCoV-19/USA/IL-NM-8500/2020	SAMN44458068	SRX26504684	EPI_ISL_4025993	2020-04-26	North America / USA / Illinois / Chicago	B.1	20C	B.1
control_post	COV08513	COV08513	NM-nCOV-08513	hCoV-19/USA/IL-NM-8513/2020	SAMN44458069	SRX26504685	EPI_ISL_4025999	2020-04-12	North America / USA / Illinois / Chicago	B.1	20C	B.1
control_post	COV08536	COV08536	NM-nCOV-08536	hCoV-19/USA/IL-NM-8536/2021	SAMN44458070	SRX26504686	EPI_ISL_4026010	2021-07-04	North America / USA / Illinois / Iroquois County	B.1.1.7	20I	B.1.1.7
control_post	COV08736	COV08736	NM-nCOV-08736	hCoV-19/USA/IL-NM-8736/2021	SAMN44458071	SRX26504687	EPI_ISL_4026036	2021-07-27	North America / USA / Illinois / Chicago	AY.14	21A	AY.14
control_post	COV08751	COV08751	NM-nCOV-08751	hCoV-19/USA/IL-NM-8751/2021	SAMN44458072	SRX26504688	EPI_ISL_4026050	2021-07-30	North America / USA / Illinois / Chicago	B.1.617.2	21J	B.1.617.2
control_post	COV09440	COV09440	NM-nCOV-09440	hCoV-19/USA/IL-NM-9440/2021	SAMN44458073	SRX26504786	EPI_ISL_4026274	2021-08-26	North America / USA / Illinois / Chicago	AY.103	21J	AY.103
control_post	COV09147	COV09147	NM-nCOV-09147	hCoV-19/USA/IN-NM-9147/2021	SAMN44458074	SRX26504787	EPI_ISL_4273751	2021-08-22	North America / USA / Indiana / Lake County	AY.46.4	21J	AY.46.4
control_post	COV09602	COV09602	NM-nCOV-09602	hCoV-19/USA/IL-NM-9602/2021	SAMN44458075	SRX26504788	EPI_ISL_4273785	2021-09-02	North America / USA / Illinois / Lake County	AY.26	21I	AY.26
control_post	COV09697	COV09697	NM-nCOV-09697	hCoV-19/USA/IL-NM-9697/2021	SAMN44458076	SRX26504789	EPI_ISL_4273886	2021-09-03	North America / USA / Illinois / Lake County	AY.44	21J	AY.44
control_post	COV00027	COV00027	NM-nCOV-00027	hCoV-19/USA/IL-NM027/2020	SAMN44458077	SRX26504790	EPI_ISL_444537	2020-03-16	North America / USA / Illinois / Chicago	B.1	20C	B.1
control_post	COV00087	COV00087	NM-nCOV-00087	hCoV-19/USA/IL-NM087/2020	SAMN44458078	SRX26504791	EPI_ISL_444577	2020-03-19	North America / USA / Illinois / Chicago	A	19B	A.3
control_post	COV10399	COV10399	NM-nCOV-10399	hCoV-19/USA/IL-NM-10399/2021	SAMN44458079	SRX26504792	EPI_ISL_5258183	2021-10-04	North America / USA / Illinois / Lake County	AY.39	21J	AY.39.2
control_post	COV00287	COV00287	NM-nCOV-00287	hCoV-19/USA/IL-NM-0287/2020	SAMN44458080	SRX26504793	EPI_ISL_626378	2020-03-26	North America / USA / Illinois / Chicago	B.1	20C	B.1
control_post	COV00812	COV00812	NM-nCOV-00812	hCoV-19/USA/IL-NM-0812/2020	SAMN44458081	SRX26504794	EPI_ISL_626477	2020-05-17	North America / USA / Illinois / Chicago	B.1.3	20C	B.1.3
control_post	COV01047	COV01047	NM-nCOV-01047	hCoV-19/USA/IL-NM-1047/2020	SAMN44458082	SRX26504795	EPI_ISL_626492	2020-06-04	North America / USA / Illinois / Chicago	B.1	20C	B.1
control_post	COV01696	COV01696	NM-nCOV-01696	hCoV-19/USA/IL-NM-1696/2020	SAMN44458083	SRX26504797	EPI_ISL_626541	2020-07-23	North America / USA / Illinois / Chicago	B.1.1	20B	B.1.1.348
control_post	COV10424	COV10424	NM-nCOV-10424	hCoV-19/USA/IL-NM-10424/2021	SAMN44458084	SRX26504798	EPI_ISL_6854552	2021-10-05	North America / USA / Illinois / Chicago	AY.119	21J	AY.119
control_post	COV10460	COV10460	NM-nCOV-10460	hCoV-19/USA/IL-NM-10460/2021	SAMN44458085	SRX26504799	EPI_ISL_6854570	2021-10-09	North America / USA / Illinois / Kankakee County	AY.39	21J	AY.39.2
control_post	COV10556	COV10556	NM-nCOV-10556	hCoV-19/USA/IL-NM-10556/2021	SAMN44458086	SRX26504800	EPI_ISL_6854606	2021-10-13	North America / USA / Illinois / LaSalle County	AY.103	21J	AY.103
control_post	COV10684	COV10684	NM-nCOV-10684	hCoV-19/USA/IL-NM-10684/2021	SAMN44458087	SRX26504801	EPI_ISL_6854614	2021-10-18	North America / USA / Illinois / McHenry County	AY.103	21J	AY.103
control_post	COV13262	COV13262	NM-nCOV-13262	hCoV-19/USA/IL-NM-13262/2021	SAMN44458088	SRX26504914	EPI_ISL_7829811	2021-11-24	North America / USA / Illinois / Chicago	AY.118	21J	AY.118
control_post	COV13270	COV13270	NM-nCOV-13270	hCoV-19/USA/IL-NM-13270/2021	SAMN44458089	SRX26504915	EPI_ISL_7829816	2021-11-28	North America / USA / Illinois / Cook County	AY.44	21J	AY.44
control_post	COV13322	COV13322	NM-nCOV-13322	hCoV-19/USA/IL-NM-13322/2021	SAMN44458090	SRX26504916	EPI_ISL_7829854	2021-11-28	North America / USA / Illinois / Chicago	AY.25	21J	AY.25
control_post	COV06731	COV06731	NM-nCOV-06731	hCoV-19/USA/IL-NM-06731/2021	SAMN44458091	SRX26504917	EPI_ISL_7976081	2021-02-16	North America / USA / Illinois / Chicago	B.1.2	20G	B.1.2
control_post	COV06732	COV06732	NM-nCOV-06732	hCoV-19/USA/IL-NM-06732/2021	SAMN44458092	SRX26504918	EPI_ISL_7976082	2021-02-16	North America / USA / Illinois / Chicago	B.1.2	20G	B.1.2
control_post	COV07080	COV07080	NM-nCOV-07080	hCoV-19/USA/IL-NM-07080/2021	SAMN44458093	SRX26504920	EPI_ISL_7976087	2021-03-15	North America / USA / Illinois / Chicago	B.1.427	21C	B.1.427
control_post	COV07632	COV07632	NM-nCOV-07632	hCoV-19/USA/IL-NM-07632/2021	SAMN44458094	SRX26504921	EPI_ISL_7976095	2021-04-09	North America / USA / Illinois / Chicago	B.1.1.519	20B	B.1.1.519
control_post	COV08044	COV08044	NM-nCOV-08044	hCoV-19/USA/IL-NM-08044/2021	SAMN44458095	SRX26504922	EPI_ISL_7976097	2021-05-06	North America / USA / Illinois / Chicago	B.1.234	20A	B.1
control_post	COV09356	COV09356	NM-nCOV-09356	hCoV-19/USA/IL-NM-09356/2021	SAMN44458096	SRX26504923	EPI_ISL_7976100	2021-08-24	North America / USA / Illinois / McHenry County	AY.25	21J	AY.25
control_post	COV11037	COV11037	NM-nCOV-11037	hCoV-19/USA/IL-NM-11037/2020	SAMN44458097	SRX26504924	EPI_ISL_7976106	2020-04-10	North America / USA / Illinois / Cook County	B.1	20A	B.1
control_post	COV11215	COV11215	NM-nCOV-11215	hCoV-19/USA/IL-NM-11215/2020	SAMN44458098	SRX26504925	EPI_ISL_7976114	2020-05-14	North America / USA / Illinois / McHenry County	B.1.1.464	20B	B.1.1.464
control_post	COV11249	COV11249	NM-nCOV-11249	hCoV-19/USA/IL-NM-11249/2020	SAMN44458099	SRX26504926	EPI_ISL_7976117	2020-05-18	North America / USA / Illinois / Chicago	B.1	20A	B.1
control_post	COV11453	COV11453	NM-nCOV-11453	hCoV-19/USA/IL-NM-11453/2020	SAMN44458100	SRX26504927	EPI_ISL_7976125	2020-08-25	North America / USA / Illinois / Chicago	B.1.377	20A	B.1.377
control_post	COV11489	COV11489	NM-nCOV-11489	hCoV-19/USA/IL-NM-11489/2020	SAMN44458101	SRX26504928	EPI_ISL_7976130	2020-09-21	North America / USA / Illinois / Chicago	B.1	20C	B.1
control_post	COV11547	COV11547	NM-nCOV-11547	hCoV-19/USA/IL-NM-11547/2020	SAMN44458102	SRX26504929	EPI_ISL_7976133	2020-11-08	North America / USA / Illinois / Chicago	B.1.110.3	20A	B.1.110.3
control_post	COV11565	COV11565	NM-nCOV-11565	hCoV-19/USA/IL-NM-11565/2020	SAMN44458103	SRX26504564	EPI_ISL_7976134	2020-11-10	North America / USA / Illinois / Chicago	B.1.1.304	20B	B.1.1
control_post	COV11583	COV11583	NM-nCOV-11583	hCoV-19/USA/IL-NM-11583/2020	SAMN44458104	SRX26504565	EPI_ISL_7976136	2020-10-31	North America / USA / Illinois / Cook County	B.1.139	20A	B.1
control_post	COV11975	COV11975	NM-nCOV-11975	hCoV-19/USA/IL-NM-11975/2020	SAMN44458105	SRX26504566	EPI_ISL_7976154	2020-12-24	North America / USA / Illinois / Cook County	B.1.139	20A	B.1
control_post	COV13795	COV13795	NM-nCOV-13795	hCoV-19/USA/IL-NM-13795/2021	SAMN44458106	SRX26504567	EPI_ISL_7976180	2021-12-08	North America / USA / Illinois / DuPage County	AY.39	21J	AY.39
control_post	COV13942	COV13942	NM-nCOV-13942	hCoV-19/USA/IN-NM-13942/2021	SAMN44458107	SRX26504568	EPI_ISL_7976236	2021-12-10	North America / USA / Indiana / LaPorte County	BA.1.20	21K	BA.1.20
control_post	COV10609	COV10609	NM-nCOV-10609	hCoV-19/USA/IL-NM-10609/2021	SAMN44458108	SRX26504569	EPI_ISL_8482130	2021-03-06	North America / USA / Illinois / Cook County	B.1.351	20H	B.1.351
control_post	COV10633	COV10633	NM-nCOV-10633	hCoV-19/USA/IL-NM-10633/2021	SAMN44458109	SRX26504570	EPI_ISL_8482136	2021-05-15	North America / USA / Illinois / Chicago	B.1.1	20B	B.1.1
control_post	COV10640	COV10640	NM-nCOV-10640	hCoV-19/USA/IL-NM-10640/2021	SAMN44458110	SRX26504571	EPI_ISL_8482139	2021-06-07	North America / USA / Illinois / Chicago	B.1	20C	B.1
control_post	COV11887	COV11887	NM-nCOV-11887	hCoV-19/USA/IL-NM-11887/2020	SAMN44458111	SRX26504572	EPI_ISL_8482148	2020-12-10	North America / USA / Illinois / DuPage County	B.1.2	20G	B.1.2
control_post	COV12532	COV12532	NM-nCOV-12532	hCoV-19/USA/IL-NM-12532/2020	SAMN44458112	SRX26504573	EPI_ISL_8482182	2020-10-16	North America / USA / Illinois / Cook County	B.1.1.432	20B	B.1.1.432
control_post	COV12547	COV12547	NM-nCOV-12547	hCoV-19/USA/IL-NM-12547/2020	SAMN44458113	SRX26504575	EPI_ISL_8482183	2020-10-14	North America / USA / Illinois / Bureau County	B.1.1.464	20B	B.1.1
control_post	COV17536	COV17536	NM-nCOV-17536	hCoV-19/USA/IL-NM-17536/2022	SAMN44458114	SRX26504576	EPI_ISL_8766988	2022-01-09	North America / USA / Illinois / Chicago	BA.1.1	21K	BA.1.1
control_post	COV00333	COV00333	NM-nCOV-00333	hCoV-19/USA/IL-NM-0333/2020	SAMN44458115	SRX26504577	EPI_ISL_936497	2020-03-26	North America / USA / Illinois / Chicago	A.3	19B	A.3
control_post	COV01139	COV01139	NM-nCOV-01139	hCoV-19/USA/IL-NM-1139/2020	SAMN44458116	SRX26504690	EPI_ISL_936542	2020-06-14	North America / USA / Illinois / McHenry County	B.1	20A	B.1
control_post	COV14478	COV14478	NM-nCOV-14478	hCoV-19/USA/IL-NM-14478/2021	SAMN44458117	SRX26504691	EPI_ISL_9912566	2021-12-16	North America / USA / Illinois / DuPage County	BA.1.20	21K	BA.1.20
control_post	COV19355	COV19355	NM-nCOV-19355	hCoV-19/USA/IL-NM-19355/2022	SAMN44458118	SRX26504692	EPI_ISL_9912614	2022-01-25	North America / USA / Illinois / Chicago	BA.1.15	21K	BA.1.15
rdv_paired	COV19665	COV19665	NM-nCOV-19665	hCoV-19/USA/IL-NM-19665/2022	SAMN44458119	SRX26504693	EPI_ISL_10386148	2022-01-29	North America / USA / Illinois / Chicago	BA.1.20	21K	BA.1.20
rdv_paired	COV14136	COV14136	NM-nCOV-14136	hCoV-19/USA/IL-NM-14136/2021	SAMN44458120	SRX26504694	EPI_ISL_11254254	2021-12-15	North America / USA / Illinois / DuPage County	AY.44	21J	AY.44
rdv_paired	COV17256	COV17256	NM-nCOV-17256	hCoV-19/USA/IL-NM-17256/2022	SAMN44458121	SRX26504695	EPI_ISL_11254255	2022-01-10	North America / USA / Illinois / DeKalb County	AY.39	21J	AY.39
rdv_paired	COV20434	COV20434	NM-nCOV-20434	hCoV-19/USA/IL-NM-20434/2022	SAMN44458122	SRX26504696	EPI_ISL_11254265	2022-01-05	North America / USA / Illinois / Chicago	BA.1.1.14	21K	BA.1.1.14
rdv_paired	COV17142	COV17142	NM-nCOV-17142	hCoV-19/USA/IL-NM-17142/2022	SAMN44458123	SRX26504698	EPI_ISL_11254266	2022-01-07	North America / USA / Illinois / Chicago	BA.1.20	21K	BA.1.20
rdv_paired	COV08237	COV08237	NM-nCOV-08237	hCoV-19/USA/IL-NM-08237/2021	SAMN44458124	SRX26504699	EPI_ISL_11254268	2021-05-26	North America / USA / Illinois / Chicago	P.1	20J	P.1
rdv_paired	COV09201	COV09201	NM-nCOV-09201	hCoV-19/USA/IL-NM-09201/2021	SAMN44458125	SRX26504700	EPI_ISL_11254275	2021-08-17	North America / USA / Illinois / Chicago	AY.25.1	21J	AY.25.1
rdv_paired	COV10246	COV10246	NM-nCOV-10246	hCoV-19/USA/IL-NM-10246/2020	SAMN44458126	SRX26504701	EPI_ISL_11254299	2020-04-17	North America / USA / Illinois / Chicago	B.1	20A	B.1
rdv_paired	COV09199	COV09199	NM-nCOV-09199	hCoV-19/USA/IL-NM-09199/2021	SAMN44458127	SRX26504702	EPI_ISL_11254302	2021-08-17	North America / USA / Illinois / Chicago	AY.3	21J	AY.3
rdv_paired	COV09451	COV09451	NM-nCOV-09451	hCoV-19/USA/IL-NM-09451/2021	SAMN44458128	SRX26504703	EPI_ISL_11254303	2021-08-27	North America / USA / Illinois / Chicago	AY.3	21J	AY.3
rdv_paired	COV11870	COV11870	NM-nCOV-11870	hCoV-19/USA/IL-NM-11870/2020	SAMN44458129	SRX26504704	EPI_ISL_11254318	2020-12-08	North America / USA / Illinois / Chicago	B.1.2	20G	B.1.2
rdv_paired	COV20047	COV20047	NM-nCOV-20047	hCoV-19/USA/IL-NM-20047/2022	SAMN44458130	SRX26504705	EPI_ISL_11254357	2022-01-11	North America / USA / Illinois / LaSalle County	AY.39	21J	AY.39
rdv_paired	COV10118	COV10118	NM-nCOV-10118	hCoV-19/USA/IL-NM-10118/2021	SAMN44458131	SRX26504802	EPI_ISL_11254361	2021-09-24	North America / USA / Illinois / Logan County	AY.25	21J	AY.25
rdv_paired	COV10061	COV10061	NM-nCOV-10061	hCoV-19/USA/IL-NM-10061/2021	SAMN44458132	SRX26504803	EPI_ISL_11254362	2021-09-21	North America / USA / Illinois / Logan County	AY.25	21J	AY.25
rdv_paired	COV17771	COV17771	NM-nCOV-17771	hCoV-19/USA/IL-NM-17771/2022	SAMN44458133	SRX26504805	EPI_ISL_11254366	2022-01-13	North America / USA / Illinois / Cook County	BA.1.20	21K	BA.1
rdv_paired	COV23941	COV23941	NM-nCOV-23941	hCoV-19/USA/IL-NM-23941/2022	SAMN44458134	SRX26504806	EPI_ISL_11254455	2022-02-28	North America / USA / Illinois / Chicago	BA.1	21K	BA.1
rdv_paired	COV24825	COV24825	NM-nCOV-24825	hCoV-19/USA/IL-NM-24825/2022	SAMN44458135	SRX26504807	EPI_ISL_11254505	2022-03-05	North America / USA / Illinois / Kane County	BA.1.20	21K	BA.1.20
rdv_paired	COV18873	COV18873	NM-nCOV-18873	hCoV-19/USA/IL-NM-18873/2022	SAMN44458136	SRX26504808	EPI_ISL_12380967	2022-01-20	North America / USA / Illinois / DeKalb County	BA.1.18	21K	BA.1.1
rdv_paired	COV21419	COV21419	NM-nCOV-21419	hCoV-19/USA/IL-NM-21419/2022	SAMN44458137	SRX26504809	EPI_ISL_12380971	2022-02-11	North America / USA / Illinois / DeKalb County	BA.1.1	21K	BA.1.1
rdv_paired	COV18714	COV18714	NM-nCOV-18714	hCoV-19/USA/IL-NM-18714/2022	SAMN44458138	SRX26504810	EPI_ISL_12840081	2022-01-20	North America / USA / Illinois / Chicago	BA.1	21K	BA.1
rdv_paired	COV06719	COV06719	NM-nCOV-06719	hCoV-19/USA/IL-NM-6719/2021	SAMN44458139	SRX26504811	EPI_ISL_1340810	2021-02-16	North America / USA / Illinois / Chicago	B.1.2	20G	B.1.2
rdv_paired	COV06837	COV06837	NM-nCOV-06837	hCoV-19/USA/IL-NM-6837/2021	SAMN44458140	SRX26504812	EPI_ISL_1340834	2021-02-23	North America / USA / Illinois / Chicago	B.1.2	20G	B.1.2
rdv_paired	COV32599	COV32599	NM-nCOV-32599	hCoV-19/USA/IL-NM-32599/2020	SAMN44458141	SRX26504813	EPI_ISL_13896663	2020-03-23	North America / USA / Illinois / Cook County	B.1	20C	B.1
rdv_paired	COV32615	COV32615	NM-nCOV-32615	hCoV-19/USA/IL-NM-32615/2020	SAMN44458142	SRX26504814	EPI_ISL_13896670	2020-03-28	North America / USA / Illinois / Chicago	A.3	19B	A.3
rdv_paired	COV34116	COV34116	NM-nCOV-34116	hCoV-19/USA/IL-NM-34116/2022	SAMN44458143	SRX26504816	EPI_ISL_14847774	2022-07-03	North America / USA / Illinois / Lake County	BA.2.12.1	22C	BA.2.12.1
rdv_paired	COV17267	COV17267	NM-nCOV-17267	hCoV-19/USA/IL-NM-17267/2022	SAMN44458144	SRX26504817	EPI_ISL_14847838	2022-01-10	North America / USA / Illinois / Chicago	BA.1.1.14	21K	BA.1.1.14
rdv_paired	COV22743	COV22743	NM-nCOV-22743	hCoV-19/USA/IL-NM-22743/2022	SAMN44458145	SRX26504930	EPI_ISL_14847860	2022-01-02	North America / USA / Illinois / Chicago	BA.2	recombinant	XAR
rdv_paired	COV23176	COV23176	NM-nCOV-23176	hCoV-19/USA/IL-NM-23176/2022	SAMN44458146	SRX26504931	EPI_ISL_14847864	2022-02-20	North America / USA / Illinois / Cook County	BA.1.1	21K	BA.1.1
rdv_paired	COV23334	COV23334	NM-nCOV-23334	hCoV-19/USA/IL-NM-23334/2021	SAMN44458147	SRX26504932	EPI_ISL_14847865	2021-12-31	North America / USA / Illinois / Chicago	BA.1.20	21K	BA.1.20
rdv_paired	COV24538	COV24538	NM-nCOV-24538	hCoV-19/USA/IL-NM-24538/2021	SAMN44458148	SRX26504933	EPI_ISL_14847867	2021-12-29	North America / USA / Illinois / Lake County	BA.1.20	21K	BA.1.20
rdv_paired	COV25109	COV25109	NM-nCOV-25109	hCoV-19/USA/IL-NM-25109/2021	SAMN44458149	SRX26504934	EPI_ISL_14847872	2021-12-28	North America / USA / Illinois / Chicago	BA.1.20	21K	BA.1.20
rdv_paired	COV25154	COV25154	NM-nCOV-25154	hCoV-19/USA/IL-NM-25154/2021	SAMN44458150	SRX26504935	EPI_ISL_14847874	2021-12-28	North America / USA / Illinois / Cook County	BA.1.20	21K	BA.1.20
rdv_paired	COV17757	COV17757	NM-nCOV-17757	hCoV-19/USA/IL-NM-17757/2022	SAMN44458151	SRX26504936	EPI_ISL_14847945	2022-01-13	North America / USA / Illinois / Winnebago County	BA.1.20	21K	BA.1.20
rdv_paired	COV18327	COV18327	NM-nCOV-18327	hCoV-19/USA/IL-NM-18327/2022	SAMN44458152	SRX26504937	EPI_ISL_14847949	2022-01-19	North America / USA / Illinois / Cook County	BA.1.20	21K	BA.1.20
rdv_paired	COV19479	COV19479	NM-nCOV-19479	hCoV-19/USA/IL-NM-19479/2022	SAMN44458153	SRX26504939	EPI_ISL_14847956	2022-01-26	North America / USA / Illinois / Chicago	BA.1.20	21K	BA.1.20
rdv_paired	COV19609	COV19609	NM-nCOV-19609	hCoV-19/USA/IL-NM-19609/2022	SAMN44458154	SRX26504940	EPI_ISL_14847957	2022-01-28	North America / USA / Illinois / Lake County	BA.1.20	21K	BA.1.20
rdv_paired	COV20753	COV20753	NM-nCOV-20753	hCoV-19/USA/IL-NM-20753/2022	SAMN44458155	SRX26504941	EPI_ISL_14847962	2022-02-08	North America / USA / Illinois / Chicago	BA.1.20	21K	BA.1.20
rdv_paired	COV22536	COV22536	NM-nCOV-22536	hCoV-19/USA/IL-NM-22536/2022	SAMN44458156	SRX26504942	EPI_ISL_14847964	2022-02-16	North America / USA / Illinois / Cook County	BA.1.1	21K	BA.1.1
rdv_paired	COV23486	COV23486	NM-nCOV-23486	hCoV-19/USA/IL-NM-23486/2021	SAMN44458157	SRX26504943	EPI_ISL_14847965	2021-12-31	North America / USA / Illinois / DuPage County	AY.44	21J	AY.44
rdv_paired	COV07334	COV07334	NM-nCOV-07334	hCoV-19/USA/IL-NM-7334/2021	SAMN44458158	SRX26504944	EPI_ISL_1501693	2021-01-05	North America / USA / Illinois / Chicago	B.1.1.432	20B	B.1.1.432
rdv_paired	COV33538	COV33538	NM-nCOV-33538	hCoV-19/USA/IL-NM-33538/2022	SAMN44458159	SRX26504945	EPI_ISL_16119518	2022-06-26	North America / USA / Illinois / Chicago	BA.5.2.1	22B	BA.5.2.1
rdv_paired	COV34133	COV34133	NM-nCOV-34133	hCoV-19/USA/IL-NM-34133/2022	SAMN44458160	SRX26504578	EPI_ISL_16119521	2022-07-03	North America / USA / Illinois / Chicago	BA.5.2.1	22B	BA.5.2.1
rdv_paired	COV09363	COV09363	NM-nCOV-09363	hCoV-19/USA/IL-NM-09363/2021	SAMN44458161	SRX26504579	EPI_ISL_17587565	2021-08-25	North America / USA / Illinois / Cook County	AY.35	21A	AY.35
rdv_paired	COV11514	COV11514	NM-nCOV-11514	hCoV-19/USA/IL-NM-11514/2020	SAMN44458162	SRX26504580	EPI_ISL_17587571	2020-11-04	North America / USA / Illinois / McHenry County	B.1.565	20A	B.1.565
rdv_paired	COV11572	COV11572	NM-nCOV-11572	hCoV-19/USA/IL-NM-11572/2020	SAMN44458163	SRX26504582	EPI_ISL_17587573	2020-11-14	North America / USA / Illinois / Chicago	B.1.3	20C	B.1.3
rdv_paired	COV11742	COV11742	NM-nCOV-11742	hCoV-19/USA/IL-NM-11742/2020	SAMN44458164	SRX26504583	EPI_ISL_17587583	2020-11-29	North America / USA / Illinois / Chicago	B.1.3	20C	B.1.3
rdv_paired	COV11802	COV11802	NM-nCOV-11802	hCoV-19/USA/IL-NM-11802/2020	SAMN44458165	SRX26504584	EPI_ISL_17587588	2020-12-04	North America / USA / Illinois / Chicago	B.1.2	20G	B.1.2
rdv_paired	COV11856	COV11856	NM-nCOV-11856	hCoV-19/USA/IL-NM-11856/2020	SAMN44458166	SRX26504585	EPI_ISL_17587591	2020-12-08	North America / USA / Illinois / Lake County	B.1.2	20G	B.1.2
rdv_paired	COV12027	COV12027	NM-nCOV-12027	hCoV-19/USA/IL-NM-12027/2020	SAMN44458167	SRX26504586	EPI_ISL_17587596	2020-12-19	North America / USA / Illinois / Cook County	B.1.2	20G	B.1.2
rdv_paired	COV12190	COV12190	NM-nCOV-12190	hCoV-19/USA/IL-NM-12190/2021	SAMN44458168	SRX26504587	EPI_ISL_17587597	2021-01-04	North America / USA / Illinois / Cook County	B.1.2	20G	B.1.2
rdv_paired	COV12294	COV12294	NM-nCOV-12294	hCoV-19/USA/IN-NM-12294/2021	SAMN44458169	SRX26504588	EPI_ISL_17587599	2021-01-13	North America / USA / Indiana / LaPorte County	B.1.177.53	20E	B.1.177.53
rdv_paired	COV12397	COV12397	NM-nCOV-12397	hCoV-19/USA/IN-NM-12397/2021	SAMN44458170	SRX26504589	EPI_ISL_17587602	2021-01-19	North America / USA / Indiana / LaPorte County	B.1.177.53	20E	B.1.177.53
rdv_paired	COV12411	COV12411	NM-nCOV-12411	hCoV-19/USA/IL-NM-12411/2021	SAMN44458171	SRX26504590	EPI_ISL_17587604	2021-01-23	North America / USA / Illinois / Cook County	B.1.2	20G	B.1.2
rdv_paired	COV12560	COV12560	NM-nCOV-12560	hCoV-19/USA/IL-NM-12560/2020	SAMN44458172	SRX26504591	EPI_ISL_17587605	2020-10-16	North America / USA / Illinois / McHenry County	B.1.565	20A	B.1.565
rdv_paired	COV12816	COV12816	NM-nCOV-12816	hCoV-19/USA/IL-NM-12816/2021	SAMN44458173	SRX26504593	EPI_ISL_17587606	2021-11-02	North America / USA / Illinois / Chicago	AY.3	21J	AY.3
rdv_paired	COV12841	COV12841	NM-nCOV-12841	hCoV-19/USA/IL-NM-12841/2021	SAMN44458174	SRX26504818	EPI_ISL_17587607	2021-11-03	North America / USA / Illinois / Chicago	AY.3	21J	AY.3
rdv_paired	COV16211	COV16211	NM-nCOV-16211	hCoV-19/USA/IL-NM-16211/2021	SAMN44458175	SRX26504819	EPI_ISL_17587616	2021-12-24	North America / USA / Illinois / Winnebago County	BA.1.20	21K	BA.1.20
rdv_paired	COV19337	COV19337	NM-nCOV-19337	hCoV-19/USA/IL-NM-19337/2022	SAMN44458176	SRX26504820	EPI_ISL_17587622	2022-01-27	North America / USA / Illinois / Chicago	BA.1.1	21K	BA.1.1
rdv_paired	COV19639	COV19639	NM-nCOV-19639	hCoV-19/USA/IL-NM-19639/2022	SAMN44458177	SRX26504821	EPI_ISL_17587624	2022-01-28	North America / USA / Illinois / Chicago	BA.1.1	21K	BA.1.1
rdv_paired	COV26123	COV26123	NM-nCOV-26123	hCoV-19/USA/IL-NM-26123/2021	SAMN44458178	SRX26504822	EPI_ISL_17587644	2021-12-25	North America / USA / Illinois / Cook County	BA.1.20	21K	BA.1.20
rdv_paired	COV28523	COV28523	NM-nCOV-28523	hCoV-19/USA/IL-NM-28523/2022	SAMN44458179	SRX26504823	EPI_ISL_17587646	2022-04-25	North America / USA / Illinois / Chicago	BA.2.12.1	22C	BA.2.12.1
rdv_paired	COV28829	COV28829	NM-nCOV-28829	hCoV-19/USA/IL-NM-28829/2022	SAMN44458180	SRX26504824	EPI_ISL_17587647	2022-04-28	North America / USA / Illinois / Chicago	BA.2.13.1	21L	BA.2.13.1
rdv_paired	COV31141	COV31141	NM-nCOV-31141	hCoV-19/USA/IL-NM-31141/2022	SAMN44458181	SRX26504825	EPI_ISL_17587656	2022-05-24	North America / USA / Illinois / Chicago	BA.1.1	21K	BA.1.1
rdv_paired	COV31378	COV31378	NM-nCOV-31378	hCoV-19/USA/IL-NM-31378/2022	SAMN44458182	SRX26504826	EPI_ISL_17587658	2022-05-26	North America / USA / Illinois / DuPage County	BA.2.12.1	22C	BA.2.12.1
rdv_paired	COV31964	COV31964	NM-nCOV-31964	hCoV-19/USA/IL-NM-31964/2022	SAMN44458183	SRX26504828	EPI_ISL_17587661	2022-06-02	North America / USA / Illinois / DuPage County	BA.2.12.1	22C	BA.2.12.1
rdv_paired	COV33080	COV33080	NM-nCOV-33080	hCoV-19/USA/IL-NM-33080/2022	SAMN44458184	SRX26504829	EPI_ISL_17587671	2022-06-16	North America / USA / Illinois / Chicago	BA.1.1	21K	BA.1.1
rdv_paired	COV33957	COV33957	NM-nCOV-33957	hCoV-19/USA/IL-NM-33957/2022	SAMN44458185	SRX26504830	EPI_ISL_17587677	2022-06-30	North America / USA / Illinois / Lake County	BA.2.12.1	22C	BA.2.12.1
rdv_paired	COV35042	COV35042	NM-nCOV-35042	hCoV-19/USA/IL-NM-35042/2022	SAMN44458186	SRX26504831	EPI_ISL_17587687	2022-07-20	North America / USA / Illinois / Chicago	BA.5.2.1	22B	BA.5.2.1
rdv_paired	COV35331	COV35331	NM-nCOV-35331	hCoV-19/USA/IL-NM-35331/2022	SAMN44458187	SRX26504832	EPI_ISL_17587688	2022-07-22	North America / USA / Illinois / Chicago	BA.5.2.1	22B	BA.5.2.1
rdv_paired	COV08039	COV08039	NM-nCOV-08039	hCoV-19/USA/IL-NM-8039/2021	SAMN44458188	SRX26504833	EPI_ISL_2372981	2021-05-05	North America / USA / Illinois / Chicago	P.1	20J	P.1
rdv_paired	COV08512	COV08512	NM-nCOV-08512	hCoV-19/USA/IL-NM-8512/2020	SAMN44458189	SRX26504946	EPI_ISL_4025998	2020-04-15	North America / USA / Illinois / Cook County	B.1.162	20A	B.1
rdv_paired	COV08517	COV08517	NM-nCOV-08517	hCoV-19/USA/IL-NM-8517/2020	SAMN44458190	SRX26504947	EPI_ISL_4026001	2020-03-31	North America / USA / Illinois / Chicago	A.3	19B	A.3
rdv_paired	COV08892	COV08892	NM-nCOV-08892	hCoV-19/USA/IL-NM-8892/2021	SAMN44458191	SRX26504948	EPI_ISL_4026139	2021-08-06	North America / USA / Illinois / Chicago	AY.25.1	21J	AY.25.1
rdv_paired	COV09856	COV09856	NM-nCOV-09856	hCoV-19/USA/IL-NM-9856/2021	SAMN44458192	SRX26504949	EPI_ISL_5258074	2021-09-10	North America / USA / Illinois / Cook County	AY.35	21A	AY.35
rdv_paired	COV00137	COV00137	NM-nCOV-00137	hCoV-19/USA/IL-NM-0137/2020	SAMN44458193	SRX26504951	EPI_ISL_626365	2020-03-21	North America / USA / Illinois / Chicago	B.1	20C	B.1
rdv_paired	COV00329	COV00329	NM-nCOV-00329	hCoV-19/USA/IL-NM-0329/2020	SAMN44458194	SRX26504952	EPI_ISL_626379	2020-03-26	North America / USA / Illinois / Chicago	B.1.104	20A	B.1
rdv_paired	COV00674	COV00674	NM-nCOV-00674	hCoV-19/USA/IL-NM-0674/2020	SAMN44458195	SRX26504953	EPI_ISL_626466	2020-03-30	North America / USA / Illinois / Chicago	B.1.104	20A	B.1
rdv_paired	COV11220	COV11220	NM-nCOV-11220	hCoV-19/USA/IL-NM-11220/2020	SAMN44458196	SRX26504954	EPI_ISL_7976115	2020-05-18	North America / USA / Illinois / Chicago	B.1	20A	B.1
rdv_paired	COV11316	COV11316	NM-nCOV-11316	hCoV-19/USA/IL-NM-11316/2020	SAMN44458197	SRX26504955	EPI_ISL_7976120	2020-05-27	North America / USA / Illinois / Chicago	B.1	20A	B.1
rdv_paired	COV11474	COV11474	NM-nCOV-11474	hCoV-19/USA/IL-NM-11474/2020	SAMN44458198	SRX26504956	EPI_ISL_7976129	2020-09-16	North America / USA / Illinois / Chicago	B.1	20C	B.1
rdv_paired	COV11662	COV11662	NM-nCOV-11662	hCoV-19/USA/IL-NM-11662/2020	SAMN44458199	SRX26504957	EPI_ISL_7976139	2020-11-28	North America / USA / Illinois / DuPage County	B.1.2	20G	B.1.2
rdv_paired	COV11796	COV11796	NM-nCOV-11796	hCoV-19/USA/IL-NM-11796/2020	SAMN44458200	SRX26504958	EPI_ISL_7976144	2020-12-03	North America / USA / Illinois / Chicago	B.1.565	20A	B.1.565
rdv_paired	COV11911	COV11911	NM-nCOV-11911	hCoV-19/USA/IL-NM-11911/2020	SAMN44458201	SRX26504959	EPI_ISL_7976147	2020-12-13	North America / USA / Illinois / Chicago	B.1.565	20A	B.1.565
rdv_paired	COV11929	COV11929	NM-nCOV-11929	hCoV-19/USA/IL-NM-11929/2020	SAMN44458202	SRX26504960	EPI_ISL_7976149	2020-12-15	North America / USA / Illinois / Chicago	B.1.126	20A	B.1.126
rdv_paired	COV11956	COV11956	NM-nCOV-11956	hCoV-19/USA/IL-NM-11956/2020	SAMN44458203	SRX26504595	EPI_ISL_7976152	2020-12-17	North America / USA / Illinois / Chicago	B.1.126	20A	B.1.126
rdv_paired	COV12138	COV12138	NM-nCOV-12138	hCoV-19/USA/IL-NM-12138/2021	SAMN44458204	SRX26504596	EPI_ISL_8482154	2021-01-04	North America / USA / Illinois / DuPage County	B.1.2	20G	B.1.2
rdv_paired	COV12179	COV12179	NM-nCOV-12179	hCoV-19/USA/IL-NM-12179/2021	SAMN44458205	SRX26504597	EPI_ISL_8482155	2021-01-02	North America / USA / Illinois / Chicago	B.1.1.71	20B	B.1.1
rdv_paired	COV12240	COV12240	NM-nCOV-12240	hCoV-19/USA/IL-NM-12240/2021	SAMN44458206	SRX26504598	EPI_ISL_8482161	2021-01-08	North America / USA / Illinois / Chicago	B.1.1.71	20B	B.1.1
rdv_paired	COV12445	COV12445	NM-nCOV-12445	hCoV-19/USA/IL-NM-12445/2021	SAMN44458207	SRX26504599	EPI_ISL_8482171	2021-01-25	North America / USA / Illinois / Chicago	B.1.1.432	20B	B.1.1.432
rdv_paired	COV12451	COV12451	NM-nCOV-12451	hCoV-19/USA/IL-NM-12451/2021	SAMN44458208	SRX26504600	EPI_ISL_8482172	2021-02-01	North America / USA / Illinois / Chicago	B.1.2	20G	B.1.2
rdv_paired	COV12463	COV12463	NM-nCOV-12463	hCoV-19/USA/IL-NM-12463/2021	SAMN44458209	SRX26504601	EPI_ISL_8482173	2021-02-07	North America / USA / Illinois / Cook County	B.1.1.432	20B	B.1.1.432
rdv_paired	COV12493	COV12493	NM-nCOV-12493	hCoV-19/USA/IL-NM-12493/2021	SAMN44458210	SRX26504602	EPI_ISL_8482175	2021-02-11	North America / USA / Illinois / Chicago	B.1.2	20G	B.1.2
rdv_paired	COV12503	COV12503	NM-nCOV-12503	hCoV-19/USA/IL-NM-12503/2021	SAMN44458211	SRX26504603	EPI_ISL_8482177	2021-01-31	North America / USA / Illinois / Chicago	B.1.1.432	20B	B.1.1.432
rdv_paired	COV12568	COV12568	NM-nCOV-12568	hCoV-19/USA/IL-NM-12568/2020	SAMN44458212	SRX26504604	EPI_ISL_8482184	2020-10-06	North America / USA / Illinois / Chicago	B.1.1.432	20B	B.1.1.432
rdv_paired	COV12593	COV12593	NM-nCOV-12593	hCoV-19/USA/IL-NM-12593/2020	SAMN44458213	SRX26504606	EPI_ISL_8482186	2020-09-25	North America / USA / Illinois / Chicago	B.1	20A	B.1
rdv_paired	COV15682	COV15682	NM-nCOV-15682	hCoV-19/USA/IL-NM-15682/2021	SAMN44458214	SRX26504607	EPI_ISL_8482219	2021-12-23	North America / USA / Illinois / Chicago	BA.1.20	21K	BA.1.20
rdv_paired	COV17752	COV17752	NM-nCOV-17752	hCoV-19/USA/IL-NM-17752/2022	SAMN44458215	SRX26504608	EPI_ISL_9034495	2022-01-13	North America / USA / Illinois / Kane County	BA.1.20	21K	BA.1.20
rdv_paired	COV05399	COV05399	NM-nCOV-05399	hCoV-19/USA/IL-NM-5399/2020	SAMN44458216	SRX26504609	EPI_ISL_936829	2020-09-01	North America / USA / Illinois / Chicago	B.1	20C	B.1
rdv_post	COV19842	COV19842	NM-nCOV-19842	hCoV-19/USA/IL-NM-19842/2022	SAMN44458217	SRX26504706	EPI_ISL_10386155	2022-01-31	North America / USA / Illinois / Lake County	BA.1.20	21K	BA.1.20
rdv_post	COV10002	COV10002	NM-nCOV-10002	hCoV-19/USA/IL-NM-10002/2021	SAMN44458218	SRX26504707	EPI_ISL_11254225	2021-09-18	North America / USA / Illinois / DuPage County	B.1.617.2	21A	B.1.617.2
rdv_post	COV17166	COV17166	NM-nCOV-17166	hCoV-19/USA/IL-NM-17166/2022	SAMN44458219	SRX26504708	EPI_ISL_11254236	2022-01-07	North America / USA / Illinois / Cook County	BA.1.20	21K	BA.1.20
rdv_post	COV19409	COV19409	NM-nCOV-19409	hCoV-19/USA/IL-NM-19409/2022	SAMN44458220	SRX26504709	EPI_ISL_11254250	2022-01-22	North America / USA / Illinois / Cook County	BA.1.20	21K	BA.1.20
rdv_post	COV09526	COV09526	NM-nCOV-09526	hCoV-19/USA/IL-NM-09526/2021	SAMN44458221	SRX26504710	EPI_ISL_11254253	2021-08-31	North America / USA / Illinois / Cook County	AY.3	21J	AY.3
rdv_post	COV10690	COV10690	NM-nCOV-10690	hCoV-19/USA/IL-NM-10690/2021	SAMN44458222	SRX26504711	EPI_ISL_11254256	2021-10-18	North America / USA / Illinois / LaSalle County	AY.3	21J	AY.3
rdv_post	COV12461	COV12461	NM-nCOV-12461	hCoV-19/USA/IL-NM-12461/2021	SAMN44458223	SRX26504713	EPI_ISL_11254264	2021-02-04	North America / USA / Illinois / Chicago	B.1.1.519	20B	B.1.1.519
rdv_post	COV24260	COV24260	NM-nCOV-24260	hCoV-19/USA/IL-NM-24260/2022	SAMN44458224	SRX26504714	EPI_ISL_11254476	2022-03-01	North America / USA / Illinois / Chicago	BA.1.20	21K	BA.1.20
rdv_post	COV25001	COV25001	NM-nCOV-25001	hCoV-19/USA/IL-NM-25001/2022	SAMN44458225	SRX26504715	EPI_ISL_11254530	2022-03-09	North America / USA / Illinois / Lake County	BA.1.15	21K	BA.1.15
rdv_post	COV08416	COV08416	NM-nCOV-08416	hCoV-19/USA/IL-NM-08416/2020	SAMN44458226	SRX26504716	EPI_ISL_13494015	2020-05-18	North America / USA / Illinois / Chicago	B.1	20C	B.1
rdv_post	COV32094	COV32094	NM-nCOV-32094	hCoV-19/USA/IL-NM-32094/2022	SAMN44458227	SRX26504717	EPI_ISL_13494121	2022-06-01	North America / USA / Illinois / Kane County	BA.2.3.4	21L	BA.2.3.4
rdv_post	COV32601	COV32601	NM-nCOV-32601	hCoV-19/USA/IL-NM-32601/2020	SAMN44458228	SRX26504718	EPI_ISL_13896664	2020-03-24	North America / USA / Illinois / Cook County	A	19B	A.3
rdv_post	COV32693	COV32693	NM-nCOV-32693	hCoV-19/USA/IL-NM-32693/2020	SAMN44458229	SRX26504719	EPI_ISL_13896701	2020-05-21	North America / USA / Illinois / Chicago	B.1.3	20C	B.1.3
rdv_post	COV32751	COV32751	NM-nCOV-32751	hCoV-19/USA/IL-NM-32751/2020	SAMN44458230	SRX26504720	EPI_ISL_14847621	2020-07-24	North America / USA / Illinois / Lake County	B.1.3	20C	B.1.3
rdv_post	COV17268	COV17268	NM-nCOV-17268	hCoV-19/USA/IL-NM-17268/2022	SAMN44458231	SRX26504721	EPI_ISL_14847839	2022-01-10	North America / USA / Illinois / Chicago	BA.1.1.18	21K	BA.1.1.18
rdv_post	COV19327	COV19327	NM-nCOV-19327	hCoV-19/USA/IN-NM-19327/2022	SAMN44458232	SRX26504834	EPI_ISL_14847844	2022-01-27	North America / USA / Indiana / LaPorte County	BA.1.1.14	21K	BA.1.1.14
rdv_post	COV20443	COV20443	NM-nCOV-20443	hCoV-19/USA/IL-NM-20443/2022	SAMN44458233	SRX26504836	EPI_ISL_14847849	2022-02-07	North America / USA / Illinois / Chicago	BA.1.1	21K	BA.1.1
rdv_post	COV23011	COV23011	NM-nCOV-23011	hCoV-19/USA/IL-NM-23011/2022	SAMN44458234	SRX26504837	EPI_ISL_14847862	2022-01-01	North America / USA / Illinois / Lake County	BA.2	22B	BA.5
rdv_post	COV24027	COV24027	NM-nCOV-24027	hCoV-19/USA/IL-NM-24027/2021	SAMN44458235	SRX26504838	EPI_ISL_14847866	2021-12-30	North America / USA / Illinois / Chicago	BA.1.20	21K	BA.1.20
rdv_post	COV25147	COV25147	NM-nCOV-25147	hCoV-19/USA/IL-NM-25147/2021	SAMN44458236	SRX26504839	EPI_ISL_14847873	2021-12-28	North America / USA / Illinois / Kankakee County	AY.25.1	21J	AY.25.1
rdv_post	COV08043	COV08043	NM-nCOV-08043	hCoV-19/USA/IL-NM-08043/2021	SAMN44458237	SRX26504840	EPI_ISL_14847931	2021-05-06	North America / USA / Illinois / Chicago	B.1.1.7	20I	B.1.1.7
rdv_post	COV12913	COV12913	NM-nCOV-12913	hCoV-19/USA/IN-NM-12913/2021	SAMN44458238	SRX26504841	EPI_ISL_14847933	2021-11-08	North America / USA / Indiana / LaPorte County	B.1.1.529	20A	B.1.617
rdv_post	COV18190	COV18190	NM-nCOV-18190	hCoV-19/USA/IL-NM-18190/2022	SAMN44458239	SRX26504842	EPI_ISL_14847948	2022-01-14	North America / USA / Illinois / Chicago	BA.1	21K	BA.1
rdv_post	COV19312	COV19312	NM-nCOV-19312	hCoV-19/USA/IL-NM-19312/2022	SAMN44458240	SRX26504843	EPI_ISL_14847952	2022-01-25	North America / USA / Illinois / Chicago	BA.1.17	21K	BA.1.17
rdv_post	COV19393	COV19393	NM-nCOV-19393	hCoV-19/USA/IL-NM-19393/2022	SAMN44458241	SRX26504844	EPI_ISL_14847955	2022-01-24	North America / USA / Illinois / Chicago	BA.1	21K	BA.1
rdv_post	COV19830	COV19830	NM-nCOV-19830	hCoV-19/USA/IL-NM-19830/2022	SAMN44458242	SRX26504845	EPI_ISL_14847958	2022-01-31	North America / USA / Illinois / Chicago	AY.3	21J	AY.3
rdv_post	COV23513	COV23513	NM-nCOV-23513	hCoV-19/USA/IL-NM-23513/2021	SAMN44458243	SRX26504847	EPI_ISL_14847966	2021-12-31	North America / USA / Illinois / Chicago	AY.44	21J	AY.44
rdv_post	COV37459	COV37459	NM-nCOV-37459	hCoV-19/USA/IL-NM-37459/2022	SAMN44458244	SRX26504848	EPI_ISL_15496755	2022-09-09	North America / USA / Illinois / Chicago	BA.5.1	22B	BA.5.1
rdv_post	COV38197	COV38197	NM-nCOV-38197	hCoV-19/USA/IL-NM-38197/2022	SAMN44458245	SRX26504849	EPI_ISL_15593594	2022-10-03	North America / USA / Illinois / Chicago	BA.5.2.1	22B	BA.5.2.1
rdv_post	COV11846	COV11846	NM-nCOV-11846	hCoV-19/USA/IL-NM-11846/2020	SAMN44458246	SRX26504610	EPI_ISL_16119482	2020-12-06	North America / USA / Illinois / Chicago	B.1.369	20C	B.1
rdv_post	COV13051	COV13051	NM-nCOV-13051	hCoV-19/USA/IL-NM-13051/2021	SAMN44458247	SRX26504611	EPI_ISL_16119489	2021-09-28	North America / USA / Illinois / Lake County	B.1.617.2	21A	B.1.617.2
rdv_post	COV14030	COV14030	NM-nCOV-14030	hCoV-19/USA/IL-NM-14030/2021	SAMN44458248	SRX26504612	EPI_ISL_16119493	2021-12-13	North America / USA / Illinois / Lake County	AY.39	21J	AY.39
rdv_post	COV18269	COV18269	NM-nCOV-18269	hCoV-19/USA/IL-NM-18269/2022	SAMN44458249	SRX26504613	EPI_ISL_16119495	2022-01-16	North America / USA / Illinois / Chicago	BA.1.20	21K	BA.1.20
rdv_post	COV26005	COV26005	NM-nCOV-26005	hCoV-19/USA/IL-NM-26005/2022	SAMN44458250	SRX26504614	EPI_ISL_16119505	2022-03-18	North America / USA / Illinois / Kane County	BA.2	21L	BA.2
rdv_post	COV31801	COV31801	NM-nCOV-31801	hCoV-19/USA/IL-NM-31801/2022	SAMN44458251	SRX26504615	EPI_ISL_16119512	2022-06-01	North America / USA / Illinois / Chicago	BA.1.20	21K	BA.1.20
rdv_post	COV32783	COV32783	NM-nCOV-32783	hCoV-19/USA/IL-NM-32783/2020	SAMN44458252	SRX26504616	EPI_ISL_16119514	2020-09-09	North America / USA / Illinois / Chicago	B.1.1.368	20B	B.1.1.368
rdv_post	COV40052	COV40052	NM-nCOV-40052	hCoV-19/USA/IL-NM-40052/2022	SAMN44458253	SRX26504618	EPI_ISL_16119635	2022-11-24	North America / USA / Illinois / Cook County	BA.5.2.1	22B	BA.5.2.1
rdv_post	COV41163	COV41163	NM-nCOV-41163	hCoV-19/USA/IL-NM-41163/2022	SAMN44458254	SRX26504619	EPI_ISL_16672385	2022-12-25	North America / USA / Illinois / Will County	BQ.1.1	22E	BQ.1.1
rdv_post	COV07542	COV07542	NM-nCOV-07542	hCoV-19/USA/IL-NM-7542/2021	SAMN44458255	SRX26504620	EPI_ISL_1704692	2021-04-06	North America / USA / Illinois / Chicago	B.1.1.7	20I	B.1.1.7
rdv_post	COV07612	COV07612	NM-nCOV-07612	hCoV-19/USA/IL-NM-7612/2021	SAMN44458256	SRX26504621	EPI_ISL_1704703	2021-04-08	North America / USA / Illinois / Chicago	B.1.1.7	20I	B.1.1.7
rdv_post	COV07118	COV07118	NM-nCOV-07118	hCoV-19/USA/IL-NM-07118/2021	SAMN44458257	SRX26504622	EPI_ISL_17587557	2021-03-18	North America / USA / Illinois / Lake County	B.1.427	21C	B.1.427
rdv_post	COV07191	COV07191	NM-nCOV-07191	hCoV-19/USA/MI-NM-07191/2021	SAMN44458258	SRX26504623	EPI_ISL_17587558	2021-03-20	North America / USA / Michigan / Ottawa County	B.1.1.7	20I	B.1.1.7
rdv_post	COV07443	COV07443	NM-nCOV-07443	hCoV-19/USA/IL-NM-07443/2021	SAMN44458259	SRX26504624	EPI_ISL_17587560	2021-03-31	North America / USA / Illinois / McHenry County	B.1.2	20G	B.1.2
rdv_post	COV07639	COV07639	NM-nCOV-07639	hCoV-19/USA/IL-NM-07639/2021	SAMN44458260	SRX26504625	EPI_ISL_17587561	2021-04-11	North America / USA / Illinois / Chicago	B.1.1.7	20I	B.1.1.7
rdv_post	COV07729	COV07729	NM-nCOV-07729	hCoV-19/USA/IL-NM-07729/2021	SAMN44458261	SRX26504722	EPI_ISL_17587562	2021-04-17	North America / USA / Illinois / Chicago	P.1	20J	P.1
rdv_post	COV07873	COV07873	NM-nCOV-07873	hCoV-19/USA/IL-NM-07873/2021	SAMN44458262	SRX26504723	EPI_ISL_17587563	2021-04-27	North America / USA / Illinois / DuPage County	B.1.1.7	20I	B.1.1.7
rdv_post	COV08249	COV08249	NM-nCOV-08249	hCoV-19/USA/IL-NM-08249/2021	SAMN44458263	SRX26504725	EPI_ISL_17587564	2021-05-26	North America / USA / Illinois / Lake County	AY.3	21J	AY.3
rdv_post	COV10335	COV10335	NM-nCOV-10335	hCoV-19/USA/IL-NM-10335/2021	SAMN44458264	SRX26504726	EPI_ISL_17587566	2021-09-30	North America / USA / Illinois / Chicago	AY.3	21J	AY.3
rdv_post	COV11312	COV11312	NM-nCOV-11312	hCoV-19/USA/IL-NM-11312/2020	SAMN44458265	SRX26504727	EPI_ISL_17587568	2020-05-27	North America / USA / Illinois / Lake County	B.1.1.464	20B	B.1.1.464
rdv_post	COV11438	COV11438	NM-nCOV-11438	hCoV-19/USA/IL-NM-11438/2020	SAMN44458266	SRX26504728	EPI_ISL_17587569	2020-08-18	North America / USA / Illinois / DuPage County	B.1.305	20C	B.1
rdv_post	COV11446	COV11446	NM-nCOV-11446	hCoV-19/USA/IL-NM-11446/2020	SAMN44458267	SRX26504729	EPI_ISL_17587570	2020-08-23	North America / USA / Illinois / Chicago	B.1.597	20C	B.1
rdv_post	COV11550	COV11550	NM-nCOV-11550	hCoV-19/USA/IL-NM-11550/2020	SAMN44458268	SRX26504730	EPI_ISL_17587572	2020-11-08	North America / USA / Illinois / Lake County	B.1.2	20G	B.1.2
rdv_post	COV11575	COV11575	NM-nCOV-11575	hCoV-19/USA/IL-NM-11575/2020	SAMN44458269	SRX26504731	EPI_ISL_17587574	2020-10-30	North America / USA / Illinois / Chicago	B.1.324	20C	B.1.324
rdv_post	COV11653	COV11653	NM-nCOV-11653	hCoV-19/USA/IL-NM-11653/2020	SAMN44458270	SRX26504732	EPI_ISL_17587577	2020-11-28	North America / USA / Illinois / Chicago	B.1.509	20C	B.1.509
rdv_post	COV11667	COV11667	NM-nCOV-11667	hCoV-19/USA/IL-NM-11667/2020	SAMN44458271	SRX26504733	EPI_ISL_17587579	2020-11-26	North America / USA / Illinois / Chicago	B.1.2	20G	B.1.2
rdv_post	COV11676	COV11676	NM-nCOV-11676	hCoV-19/USA/IL-NM-11676/2020	SAMN44458272	SRX26504734	EPI_ISL_17587580	2020-11-26	North America / USA / Illinois / Cook County	B.1.2	20G	B.1.2
rdv_post	COV11709	COV11709	NM-nCOV-11709	hCoV-19/USA/IL-NM-11709/2020	SAMN44458273	SRX26504736	EPI_ISL_17587582	2020-11-22	North America / USA / Illinois / Chicago	B.1.1.304	20B	B.1.1
rdv_post	COV11744	COV11744	NM-nCOV-11744	hCoV-19/USA/IL-NM-11744/2020	SAMN44458274	SRX26504737	EPI_ISL_17587584	2020-11-29	North America / USA / Illinois / Cook County	B.1.2	20G	B.1.2
rdv_post	COV11746	COV11746	NM-nCOV-11746	hCoV-19/USA/IL-NM-11746/2020	SAMN44458275	SRX26504850	EPI_ISL_17587585	2020-11-29	North America / USA / Illinois / Chicago	B.1.2	20G	B.1.2
rdv_post	COV11886	COV11886	NM-nCOV-11886	hCoV-19/USA/IL-NM-11886/2020	SAMN44458276	SRX26504851	EPI_ISL_17587593	2020-12-10	North America / USA / Illinois / Chicago	B.1.2	20G	B.1.2
rdv_post	COV12317	COV12317	NM-nCOV-12317	hCoV-19/USA/IL-NM-12317/2021	SAMN44458277	SRX26504852	EPI_ISL_17587600	2021-01-14	North America / USA / Illinois / Lake County	B.1.2	20G	B.1.2
rdv_post	COV12992	COV12992	NM-nCOV-12992	hCoV-19/USA/IL-NM-12992/2021	SAMN44458278	SRX26504853	EPI_ISL_17587608	2021-11-10	North America / USA / Illinois / Cook County	AY.103	21J	AY.103
rdv_post	COV12997	COV12997	NM-nCOV-12997	hCoV-19/USA/IL-NM-12997/2021	SAMN44458279	SRX26504854	EPI_ISL_17587609	2021-11-10	North America / USA / Illinois / Chicago	AY.118	21J	AY.118
rdv_post	COV13019	COV13019	NM-nCOV-13019	hCoV-19/USA/IL-NM-13019/2021	SAMN44458280	SRX26504855	EPI_ISL_17587610	2021-11-11	North America / USA / Illinois / Winnebago County	AY.44	21J	AY.44
rdv_post	COV13031	COV13031	NM-nCOV-13031	hCoV-19/USA/IL-NM-13031/2021	SAMN44458281	SRX26504856	EPI_ISL_17587611	2021-11-11	North America / USA / Illinois / Chicago	AY.25.1	21J	AY.25.1
rdv_post	COV13749	COV13749	NM-nCOV-13749	hCoV-19/USA/IL-NM-13749/2021	SAMN44458282	SRX26504857	EPI_ISL_17587614	2021-12-07	North America / USA / Illinois / Chicago	AY.44	21J	AY.44
rdv_post	COV13889	COV13889	NM-nCOV-13889	hCoV-19/USA/IL-NM-13889/2021	SAMN44458283	SRX26504859	EPI_ISL_17587615	2021-12-09	North America / USA / Illinois / Lake County	AY.25.1	21J	AY.25.1
rdv_post	COV16631	COV16631	NM-nCOV-16631	hCoV-19/USA/IL-NM-16631/2021	SAMN44458284	SRX26504860	EPI_ISL_17587617	2021-12-27	North America / USA / Illinois / Chicago	AY.118	21J	AY.118
rdv_post	COV16657	COV16657	NM-nCOV-16657	hCoV-19/USA/IL-NM-16657/2021	SAMN44458285	SRX26504861	EPI_ISL_17587618	2021-12-27	North America / USA / Illinois / Chicago	AY.25.1	21J	AY.25.1
rdv_post	COV17745	COV17745	NM-nCOV-17745	hCoV-19/USA/IL-NM-17745/2022	SAMN44458286	SRX26504862	EPI_ISL_17587619	2022-01-13	North America / USA / Illinois / Cook County	BA.1.15	21K	BA.1.15
rdv_post	COV17828	COV17828	NM-nCOV-17828	hCoV-19/USA/IL-NM-17828/2022	SAMN44458287	SRX26504863	EPI_ISL_17587620	2022-01-17	North America / USA / Illinois / Chicago	BA.1.1	21K	BA.1.1
rdv_post	COV18974	COV18974	NM-nCOV-18974	hCoV-19/USA/IL-NM-18974/2022	SAMN44458288	SRX26504864	EPI_ISL_17587621	2022-01-21	North America / USA / Illinois / DuPage County	BA.1.1	21K	BA.1.1
rdv_post	COV20054	COV20054	NM-nCOV-20054	hCoV-19/USA/IL-NM-20054/2022	SAMN44458289	SRX26504865	EPI_ISL_17587625	2022-01-11	North America / USA / Illinois / Chicago	BA.1.1	21K	BA.1.1
rdv_post	COV20122	COV20122	NM-nCOV-20122	hCoV-19/USA/IL-NM-20122/2022	SAMN44458290	SRX26504962	EPI_ISL_17587626	2022-01-11	North America / USA / Illinois / Chicago	BA.1	21K	BA.1
rdv_post	COV20172	COV20172	NM-nCOV-20172	hCoV-19/USA/IL-NM-20172/2022	SAMN44458291	SRX26504963	EPI_ISL_17587627	2022-02-01	North America / USA / Illinois / Cook County	BA.1.1	21K	BA.1.1
rdv_post	COV20609	COV20609	NM-nCOV-20609	hCoV-19/USA/IL-NM-20609/2022	SAMN44458292	SRX26504964	EPI_ISL_17587629	2022-01-04	North America / USA / Illinois / Chicago	BA.1.20	21K	BA.1.20
rdv_post	COV20738	COV20738	NM-nCOV-20738	hCoV-19/USA/IL-NM-20738/2022	SAMN44458293	SRX26504966	EPI_ISL_17587630	2022-02-08	North America / USA / Illinois / Chicago	BA.1.18	21K	BA.1.1
rdv_post	COV21639	COV21639	NM-nCOV-21639	hCoV-19/USA/IL-NM-21639/2022	SAMN44458294	SRX26504967	EPI_ISL_17587632	2022-01-04	North America / USA / Illinois / Chicago	BA.1.20	21K	BA.1.20
rdv_post	COV22401	COV22401	NM-nCOV-22401	hCoV-19/USA/IL-NM-22401/2022	SAMN44458295	SRX26504968	EPI_ISL_17587633	2022-01-03	North America / USA / Illinois / DuPage County	BA.1	21K	BA.1
rdv_post	COV22972	COV22972	NM-nCOV-22972	hCoV-19/USA/IL-NM-22972/2022	SAMN44458296	SRX26504969	EPI_ISL_17587636	2022-01-02	North America / USA / Illinois / Chicago	AY.25.1	21J	AY.25.1
rdv_post	COV23371	COV23371	NM-nCOV-23371	hCoV-19/USA/IL-NM-23371/2021	SAMN44458297	SRX26504970	EPI_ISL_17587637	2021-12-31	North America / USA / Illinois / Chicago	BA.1.20	21K	BA.1.20
rdv_post	COV23580	COV23580	NM-nCOV-23580	hCoV-19/USA/WI-NM-23580/2022	SAMN44458298	SRX26504971	EPI_ISL_17587639	2022-02-23	North America / USA / Wisconsin / Kenosha County	BA.1.1	21K	BA.1.1
rdv_post	COV24677	COV24677	NM-nCOV-24677	hCoV-19/USA/IL-NM-24677/2021	SAMN44458299	SRX26504972	EPI_ISL_17587640	2021-12-29	North America / USA / Illinois / Chicago	BA.1.20	21K	BA.1.20
rdv_post	COV24881	COV24881	NM-nCOV-24881	hCoV-19/USA/IL-NM-24881/2021	SAMN44458300	SRX26504973	EPI_ISL_17587641	2021-12-29	North America / USA / Illinois / Chicago	BA.1.20	21K	BA.1.20
rdv_post	COV25239	COV25239	NM-nCOV-25239	hCoV-19/USA/IL-NM-25239/2022	SAMN44458301	SRX26504974	EPI_ISL_17587642	2022-03-10	North America / USA / Illinois / Lake County	BA.1.1	21K	BA.1.1
rdv_post	COV25974	COV25974	NM-nCOV-25974	hCoV-19/USA/IL-NM-25974/2022	SAMN44458302	SRX26504975	EPI_ISL_17587643	2022-03-17	North America / USA / Illinois / Chicago	BA.1.1	21K	BA.1.1
rdv_post	COV30144	COV30144	NM-nCOV-30144	hCoV-19/USA/IL-NM-30144/2022	SAMN44458303	SRX26504626	EPI_ISL_17587648	2022-05-12	North America / USA / Illinois / Cook County	BA.2	21L	BA.2
rdv_post	COV30745	COV30745	NM-nCOV-30745	hCoV-19/USA/IN-NM-30745/2022	SAMN44458304	SRX26504627	EPI_ISL_17587654	2022-05-18	North America / USA / Indiana / Lake County	BA.2	21L	BA.2
rdv_post	COV30918	COV30918	NM-nCOV-30918	hCoV-19/USA/IL-NM-30918/2022	SAMN44458305	SRX26504628	EPI_ISL_17587655	2022-05-21	North America / USA / Illinois / Chicago	BA.2	21L	BA.2
rdv_post	COV31790	COV31790	NM-nCOV-31790	hCoV-19/USA/IL-NM-31790/2022	SAMN44458306	SRX26504629	EPI_ISL_17587659	2022-06-01	North America / USA / Illinois / Lake County	BA.2.12.1	22C	BA.2.12.1
rdv_post	COV31983	COV31983	NM-nCOV-31983	hCoV-19/USA/IL-NM-31983/2022	SAMN44458307	SRX26504630	EPI_ISL_17587662	2022-06-03	North America / USA / Illinois / Cook County	BA.2.12.1	22C	BA.2.12.1
rdv_post	COV32089	COV32089	NM-nCOV-32089	hCoV-19/USA/IL-NM-32089/2022	SAMN44458308	SRX26504631	EPI_ISL_17587663	2022-06-03	North America / USA / Illinois / Kane County	BA.2.12.1	22C	BA.2.12.1
rdv_post	COV32102	COV32102	NM-nCOV-32102	hCoV-19/USA/IL-NM-32102/2022	SAMN44458309	SRX26504632	EPI_ISL_17587664	2022-05-31	North America / USA / Illinois / Chicago	BA.2.12.1	22C	BA.2.12.1
rdv_post	COV33108	COV33108	NM-nCOV-33108	hCoV-19/USA/IL-NM-33108/2022	SAMN44458310	SRX26504633	EPI_ISL_17587673	2022-06-17	North America / USA / Illinois / Chicago	BA.2.12.1	22C	BA.2.12.1
rdv_post	COV34128	COV34128	NM-nCOV-34128	hCoV-19/USA/IL-NM-34128/2022	SAMN44458311	SRX26504634	EPI_ISL_17587681	2022-07-03	North America / USA / Illinois / Chicago	BA.2.12.1	22C	BA.2.12.1
rdv_post	COV34509	COV34509	NM-nCOV-34509	hCoV-19/USA/IL-NM-34509/2022	SAMN44458312	SRX26504635	EPI_ISL_17587683	2022-07-11	North America / USA / Illinois / Will County	BA.5.5	22B	BA.5.5
rdv_post	COV34653	COV34653	NM-nCOV-34653	hCoV-19/USA/IL-NM-34653/2022	SAMN44458313	SRX26504637	EPI_ISL_17587684	2022-07-13	North America / USA / Illinois / Chicago	BA.4.1	22A	BA.4.1
rdv_post	COV34976	COV34976	NM-nCOV-34976	hCoV-19/USA/IL-NM-34976/2022	SAMN44458314	SRX26504638	EPI_ISL_17587686	2022-07-19	North America / USA / Illinois / Will County	BA.2.12.1	22C	BA.2.12.1
rdv_post	COV41324	COV41324	NM-nCOV-41324	hCoV-19/USA/IL-NM-41324/2023	SAMN44458315	SRX26504639	EPI_ISL_17587719	2023-01-03	North America / USA / Illinois / Chicago	CH.1.1.25	23C	CH.1.1.25
rdv_post	COV41350	COV41350	NM-nCOV-41350	hCoV-19/USA/IL-NM-41350/2023	SAMN44458316	SRX26504640	EPI_ISL_17587725	2023-01-02	North America / USA / Illinois / Chicago	BA.4.6	22A	BA.4.6
rdv_post	COV41555	COV41555	NM-nCOV-41555	hCoV-19/USA/IL-NM-41555/2023	SAMN44458317	SRX26504641	EPI_ISL_17587740	2023-01-10	North America / USA / Illinois / Chicago	BQ.1	22E	BQ.1
rdv_post	COV41970	COV41970	NM-nCOV-41970	hCoV-19/USA/IL-NM-41970/2023	SAMN44458318	SRX26504738	EPI_ISL_17587803	2023-01-28	North America / USA / Illinois / Chicago	XBB.1.1	22F	XBB.1.1
rdv_post	COV42664	COV42664	NM-nCOV-42664	hCoV-19/USA/IL-NM-42664/2023	SAMN44458319	SRX26504739	EPI_ISL_17587883	2023-02-27	North America / USA / Illinois / Chicago	XBB.1.5.52	23A	XBB.1.5.52
rdv_post	COV07876	COV07876	NM-nCOV-07876	hCoV-19/USA/IL-NM-7876/2021	SAMN44458320	SRX26504740	EPI_ISL_2372955	2021-04-26	North America / USA / Illinois / Chicago	B.1.2	20G	B.1.2
rdv_post	COV07984	COV07984	NM-nCOV-07984	hCoV-19/USA/IL-NM-7984/2021	SAMN44458321	SRX26504741	EPI_ISL_2372970	2021-05-02	North America / USA / Illinois / Chicago	P.1.10	20J	P.1.10.1
rdv_post	COV08279	COV08279	NM-nCOV-08279	hCoV-19/USA/IL-NM-8279/2021	SAMN44458322	SRX26504742	EPI_ISL_2842606	2021-06-02	North America / USA / Illinois / Chicago	B.1.1.7	20I	B.1.1.7
rdv_post	COV08281	COV08281	NM-nCOV-08281	hCoV-19/USA/IL-NM-8281/2021	SAMN44458323	SRX26504744	EPI_ISL_2842607	2021-06-02	North America / USA / Illinois / Chicago	B.1.1.7	20I	B.1.1.7
rdv_post	COV08323	COV08323	NM-nCOV-08323	hCoV-19/USA/IL-NM-8323/2021	SAMN44458324	SRX26504745	EPI_ISL_2842617	2021-06-12	North America / USA / Illinois / Chicago	B.1.1.7	20I	B.1.1.7
rdv_post	COV08516	COV08516	NM-nCOV-08516	hCoV-19/USA/IL-NM-8516/2020	SAMN44458325	SRX26504746	EPI_ISL_4026000	2020-04-07	North America / USA / Illinois / Chicago	B.1	20C	B.1
rdv_post	COV08759	COV08759	NM-nCOV-08759	hCoV-19/USA/IL-NM-8759/2021	SAMN44458326	SRX26504747	EPI_ISL_4026055	2021-07-30	North America / USA / Illinois / Chicago	AY.100	21J	AY.100
rdv_post	COV08808	COV08808	NM-nCOV-08808	hCoV-19/USA/WI-NM-8808/2021	SAMN44458327	SRX26504748	EPI_ISL_4026073	2021-08-02	North America / USA / Wisconsin / Kenosha County	AY.75	21I	AY.75
rdv_post	COV08777	COV08777	NM-nCOV-08777	hCoV-19/USA/IN-NM-8777/2021	SAMN44458328	SRX26504749	EPI_ISL_4026190	2021-07-31	North America / USA / Indiana / Porter County	AY.44	21J	AY.44
rdv_post	COV08973	COV08973	NM-nCOV-08973	hCoV-19/USA/IL-NM-8973/2021	SAMN44458329	SRX26504750	EPI_ISL_4026231	2021-08-10	North America / USA / Illinois / Kendall County	AY.75	21I	AY.75
rdv_post	COV08974	COV08974	NM-nCOV-08974	hCoV-19/USA/IL-NM-8974/2021	SAMN44458330	SRX26504751	EPI_ISL_4026232	2021-08-10	North America / USA / Illinois / Chicago	AY.3	21J	AY.3
rdv_post	COV09621	COV09621	NM-nCOV-09621	hCoV-19/USA/IL-NM-9621/2021	SAMN44458331	SRX26504752	EPI_ISL_4273807	2021-09-03	North America / USA / Illinois / Cook County	AY.3	21J	AY.3
rdv_post	COV09625	COV09625	NM-nCOV-09625	hCoV-19/USA/IL-NM-9625/2021	SAMN44458332	SRX26504753	EPI_ISL_4273813	2021-09-03	North America / USA / Illinois / Chicago	AY.3	21J	AY.3
rdv_post	COV10408	COV10408	NM-nCOV-10408	hCoV-19/USA/IL-NM-10408/2021	SAMN44458333	SRX26504867	EPI_ISL_5258188	2021-10-04	North America / USA / Illinois / Chicago	AY.3	21J	AY.3
rdv_post	COV07072	COV07072	NM-nCOV-07072	hCoV-19/USA/IL-NM-07072/2021	SAMN44458334	SRX26504868	EPI_ISL_7976086	2021-03-12	North America / USA / Illinois / Chicago	B.1.2	20G	B.1.2
rdv_post	COV09480	COV09480	NM-nCOV-09480	hCoV-19/USA/IL-NM-09480/2021	SAMN44458335	SRX26504869	EPI_ISL_7976101	2021-08-28	North America / USA / Illinois / Cook County	B.1	20A	B.1
rdv_post	COV09519	COV09519	NM-nCOV-09519	hCoV-19/USA/IL-NM-09519/2021	SAMN44458336	SRX26504870	EPI_ISL_7976102	2021-08-31	North America / USA / Illinois / Chicago	B.1.1.519	20B	B.1.1.519
rdv_post	COV10600	COV10600	NM-nCOV-10600	hCoV-19/USA/IL-NM-10600/2021	SAMN44458337	SRX26504871	EPI_ISL_7976104	2021-08-04	North America / USA / Illinois / Chicago	AY.103	21J	AY.103
rdv_post	COV11379	COV11379	NM-nCOV-11379	hCoV-19/USA/IL-NM-11379/2020	SAMN44458338	SRX26504872	EPI_ISL_7976122	2020-08-02	North America / USA / Illinois / Lake County	B.1.3	20C	B.1.3
rdv_post	COV11421	COV11421	NM-nCOV-11421	hCoV-19/USA/IL-NM-11421/2020	SAMN44458339	SRX26504873	EPI_ISL_7976124	2020-07-16	North America / USA / Illinois / Chicago	B.1.503	20C	B.1.503
rdv_post	COV11457	COV11457	NM-nCOV-11457	hCoV-19/USA/IL-NM-11457/2020	SAMN44458340	SRX26504874	EPI_ISL_7976126	2020-09-03	North America / USA / Illinois / Chicago	B.1.369	20C	B.1
rdv_post	COV11495	COV11495	NM-nCOV-11495	hCoV-19/USA/IL-NM-11495/2020	SAMN44458341	SRX26504875	EPI_ISL_7976132	2020-11-03	North America / USA / Illinois / Chicago	B.1.349	20C	B.1.349
rdv_post	COV11573	COV11573	NM-nCOV-11573	hCoV-19/USA/IL-NM-11573/2020	SAMN44458342	SRX26504876	EPI_ISL_7976135	2020-10-31	North America / USA / Illinois / Chicago	B.1	20A	B.1
rdv_post	COV11671	COV11671	NM-nCOV-11671	hCoV-19/USA/IN-NM-11671/2020	SAMN44458343	SRX26504878	EPI_ISL_7976140	2020-11-27	North America / USA / Indiana / Lake County	B.1.1.189	20B	B.1.1
rdv_post	COV11692	COV11692	NM-nCOV-11692	hCoV-19/USA/IL-NM-11692/2020	SAMN44458344	SRX26504879	EPI_ISL_7976141	2020-11-24	North America / USA / Illinois / Chicago	B.1.2	20G	B.1.2
rdv_post	COV11788	COV11788	NM-nCOV-11788	hCoV-19/USA/IL-NM-11788/2020	SAMN44458345	SRX26504880	EPI_ISL_7976143	2020-12-03	North America / USA / Illinois / Cook County	B.1.2	20G	B.1.2
rdv_post	COV11912	COV11912	NM-nCOV-11912	hCoV-19/USA/IN-NM-11912/2020	SAMN44458346	SRX26504881	EPI_ISL_7976148	2020-12-13	North America / USA / Indiana / Lake County	B.1.354	20C	B.1
rdv_post	COV11978	COV11978	NM-nCOV-11978	hCoV-19/USA/IL-NM-11978/2020	SAMN44458347	SRX26504978	EPI_ISL_7976155	2020-12-24	North America / USA / Illinois / Chicago	B.1.595	20C	B.1
rdv_post	COV12011	COV12011	NM-nCOV-12011	hCoV-19/USA/IL-NM-12011/2020	SAMN44458348	SRX26504979	EPI_ISL_7976157	2020-12-21	North America / USA / Illinois / DuPage County	B.1.2	20G	B.1.2
rdv_post	COV10607	COV10607	NM-nCOV-10607	hCoV-19/USA/IL-NM-10607/2021	SAMN44458349	SRX26504980	EPI_ISL_8482128	2021-03-02	North America / USA / Illinois / DuPage County	P.1	20J	P.1
rdv_post	COV10657	COV10657	NM-nCOV-10657	hCoV-19/USA/IL-NM-10657/2021	SAMN44458350	SRX26504981	EPI_ISL_8482141	2021-06-12	North America / USA / Illinois / Chicago	B.1.1	20B	B.1.1
rdv_post	COV10673	COV10673	NM-nCOV-10673	hCoV-19/USA/IL-NM-10673/2021	SAMN44458351	SRX26504982	EPI_ISL_8482144	2021-07-07	North America / USA / Illinois / Chicago	B.1.1.464	20B	B.1.1.464
rdv_post	COV12089	COV12089	NM-nCOV-12089	hCoV-19/USA/IL-NM-12089/2020	SAMN44458352	SRX26504983	EPI_ISL_8482151	2020-12-29	North America / USA / Illinois / Chicago	B.1.2	20G	B.1.2
rdv_post	COV12193	COV12193	NM-nCOV-12193	hCoV-19/USA/IL-NM-12193/2020	SAMN44458353	SRX26504985	EPI_ISL_8482156	2020-12-30	North America / USA / Illinois / Cook County	B.1	20A	B.1.22
rdv_post	COV12364	COV12364	NM-nCOV-12364	hCoV-19/USA/IL-NM-12364/2021	SAMN44458354	SRX26504986	EPI_ISL_8482165	2021-01-18	North America / USA / Illinois / Chicago	B.1.2	20G	B.1.2
rdv_post	COV12500	COV12500	NM-nCOV-12500	hCoV-19/USA/IL-NM-12500/2021	SAMN44458355	SRX26504987	EPI_ISL_8482176	2021-02-07	North America / USA / Illinois / Lake County	B.1.1.222	20B	B.1.1
rdv_post	COV15689	COV15689	NM-nCOV-15689	hCoV-19/USA/IL-NM-15689/2021	SAMN44458356	SRX26504988	EPI_ISL_8482225	2021-12-24	North America / USA / Illinois / Kankakee County	AY.103	21J	AY.103
rdv_post	COV17483	COV17483	NM-nCOV-17483	hCoV-19/USA/IL-NM-17483/2022	SAMN44458357	SRX26504989	EPI_ISL_8766951	2022-01-07	North America / USA / Illinois / Chicago	BA.1.1	21K	BA.1.1
rdv_post	COV18697	COV18697	NM-nCOV-18697	hCoV-19/USA/IL-NM-18697/2022	SAMN44458358	SRX26504990	EPI_ISL_9303261	2022-01-20	North America / USA / Illinois / Chicago	BA.1.1	21K	BA.1.1
rdv_post	COV18707	COV18707	NM-nCOV-18707	hCoV-19/USA/IL-NM-18707/2022	SAMN44458359	SRX26504991	EPI_ISL_9303264	2022-01-20	North America / USA / Illinois / Cook County	BA.1.1.14	21K	BA.1.1.14
