# Supplementary material for: The impact of remdesivir on SARS-CoV-2 evolution in vivo
Source: JCI Insight. 2025 Jan 21;10(4):e182376. doi: 10.1172/jci.insight.182376 (PMC11949014; doi:10.1172/jci.insight.182376)
Supplement: Supplemental table 3 [file jciinsight-10-182376-s105.xlsx]

## Sheet: merged
Patient ID	Mutation	Sample Type	Group
5	nsp12:G671S	Post	RDV
5	nsp13:S80G	Post	RDV
5	nsp3:T820I	Post	RDV
5	S:K417T	Post	RDV
5	S:N978D	Post	RDV
5	nsp12:Y719H	Pre	RDV
5	nsp13:I258T	Pre	RDV
5	nsp3:D821N	Pre	RDV
5	S:A653V	Pre	RDV
5	S:A944T	Pre	RDV
5	S:K417N	Pre	RDV
5	S:T859I	Pre	RDV
6	nsp14:I42V	Post	RDV
6	ORF9b:A75V	Post	RDV
6	S:L452M	Post	RDV
6	S:T941S	Post	RDV
6	nsp7:A42T	Pre	RDV
6	ORF3a:T229I	Pre	RDV
6	S:A879V	Pre	RDV
6	S:G339D	Pre	RDV
6	S:L452Q	Pre	RDV
6	S:S371F	Pre	RDV
6	S:S373P	Pre	RDV
6	S:S375F	Pre	RDV
6	S:S704L	Pre	RDV
6	S:T376A	Pre	RDV
10	ORF3a:A99V	Pre	RDV
10	S:D936Y	Pre	RDV
10	S:P384L	Post	RDV
15	nsp14:H373Y	Post	RDV
15	nsp15:T112I	Post	RDV
15	S:L452Q	Post	RDV
15	S:R408S	Post	RDV
15	S:S704L	Post	RDV
15	S:G446S	Pre	RDV
16	M:S4F	Post	RDV
16	S:L452Q	Post	RDV
16	S:G446S	Pre	RDV
16	S:K417N	Pre	RDV
20	nsp12:T226M	Pre	RDV
20	S:A623S	Post	RDV
20	S:V622A	Post	RDV
21	M:D3G	Pre	RDV
21	nsp3:A1892T	Pre	RDV
21	nsp3:L1266I	Pre	RDV
21	nsp6:I189V	Pre	RDV
21	S:A67V	Pre	RDV
21	S:G446S	Pre	RDV
21	S:G496S	Pre	RDV
21	S:L212I	Pre	RDV
21	S:L981F	Pre	RDV
21	S:N856K	Pre	RDV
21	S:S371L	Pre	RDV
21	S:T547K	Pre	RDV
21	S:T95I	Pre	RDV
21	S:Y145D	Pre	RDV
21	nsp13:R392C	Post	RDV
21	nsp3:G489S	Post	RDV
21	nsp4:L264F	Post	RDV
21	nsp4:T327I	Post	RDV
21	ORF3a:T223I	Post	RDV
21	S:A27S	Post	RDV
21	S:G142D	Post	RDV
21	S:T19I	Post	RDV
21	S:V213G	Post	RDV
22	nsp12:G671S	Pre	RDV
22	nsp3:H1307Y	Pre	RDV
22	ORF3a:S26L	Pre	RDV
22	nsp14:I42V	Post	RDV
28	nsp13:E136K	Post	RDV
28	nsp3:R1366I	Post	RDV
28	S:N764K	Post	RDV
28	S:R190S	Post	RDV
28	nsp3:S370L	Pre	RDV
28	nsp6:K4R	Pre	RDV
30	N:G204R	Pre	RDV
30	N:R185C	Pre	RDV
30	N:R203K	Pre	RDV
30	nsp12:S647I	Pre	RDV
30	nsp13:P529L	Pre	RDV
30	nsp3:T424I	Pre	RDV
33	nsp13:M68V	Pre	RDV
33	nsp3:P395S	Post	RDV
33	nsp4:F322L	Post	RDV
33	S:E484Q	Post	RDV
33	S:Y248F	Post	RDV
37	N:P13L	Post	RDV
37	N:S201G	Post	RDV
37	ORF9b:P10S	Post	RDV
37	ORF7a:H47Y	Pre	RDV
39	nsp3:T1189I	Pre	RDV
40	nsp13:S259P	Post	RDV
40	nsp3:D821N	Post	RDV
41	nsp13:A446V	Post	RDV
43	N:G204R	Post	RDV
43	N:R203K	Post	RDV
43	nsp4:F322L	Post	RDV
43	nsp6:L37F	Post	RDV
43	ORF3a:D22N	Post	RDV
43	ORF3a:S74F	Post	RDV
43	S:Y248F	Post	RDV
43	N:Q7K	Pre	RDV
43	nsp3:S1286I	Pre	RDV
43	nsp3:T1036I	Pre	RDV
43	nsp5:K90R	Pre	RDV
43	ORF7a:I3T	Pre	RDV
43	ORF9b:A57V	Pre	RDV
44	S:H49Y	Pre	RDV
48	nsp13:T127I	Post	RDV
48	nsp2:F10L	Pre	RDV
48	nsp2:T85I	Pre	RDV
48	nsp3:P1103L	Pre	RDV
48	ORF8:S24L	Pre	RDV
49	nsp2:T85I	Pre	RDV
49	ORF3a:Q57H	Pre	RDV
54	nsp3:I1412T	Post	Control
54	nsp5:L253F	Post	Control
54	S:A570D	Post	Control
54	S:D1118H	Post	Control
54	S:I973F	Post	Control
54	nsp3:S370L	Pre	Control
54	S:D138Y	Pre	Control
54	S:R190S	Pre	Control
55	N:G204R	Post	Control
55	nsp3:S370L	Post	Control
56	N:G204R	Pre	Control
56	N:R203K	Pre	Control
56	nsp3:N1099S	Pre	Control
56	nsp3:P141S	Pre	Control
56	nsp6:I49V	Pre	Control
56	nsp9:T35I	Pre	Control
56	ORF8:A65V	Pre	Control
56	ORF8:L4P	Pre	Control
56	S:P681H	Pre	Control
56	S:T732A	Pre	Control
56	N:P13L	Post	Control
56	N:S194L	Post	Control
56	N:T391I	Post	Control
56	nsp2:T85I	Post	Control
56	nsp3:K902N	Post	Control
56	ORF9b:P10S	Post	Control
57	nsp3:M1788I	Pre	Control
57	ORF3a:Q57H	Pre	Control
57	ORF3a:T32I	Pre	Control
59	nsp3:V1243F	Pre	Control
64	nsp2:L608F	Pre	Control
67	nsp12:P323L	Pre	Control
67	nsp2:T85I	Pre	Control
67	nsp3:R30K	Pre	Control
67	ORF3a:Q57H	Pre	Control
67	S:D614G	Pre	Control
67	nsp3:M951I	Post	Control
67	nsp6:L37F	Post	Control
67	ORF3a:G251V	Post	Control
68	N:R209T	Post	Control
68	nsp10:T39I	Post	Control
68	ORF3a:S180F	Post	Control
68	ORF6:D61L	Post	Control
68	S:K417N	Post	Control
68	S:N440K	Post	Control
69	nsp12:G671S	Post	Control
69	nsp2:T85I	Pre	Control
69	ORF3a:Q57H	Pre	Control
71	nsp2:F10L	Pre	Control
71	nsp2:T85I	Pre	Control
71	nsp3:P1103L	Pre	Control
71	ORF3a:Q57H	Pre	Control
71	ORF8:S24L	Pre	Control
71	nsp3:A488S	Post	Control
71	nsp3:P1469S	Post	Control
71	nsp4:T492I	Post	Control
71	ORF10:S23F	Post	Control
