# Supplementary material for: The impact of remdesivir on SARS-CoV-2 evolution in vivo
Source: JCI Insight. 2025 Jan 21;10(4):e182376. doi: 10.1172/jci.insight.182376 (PMC11949014; doi:10.1172/jci.insight.182376)
Supplement: Supporting data values [file jciinsight-10-182376-s106.xlsx]

## Sheet: Fig 2BCD
sample_date	study subject	treatment	ct_n1	rdvdate	daysdiff_sample_hosp	daysdiff_rdv_hosp	daysdiff_sample_rdv	sample_type
2021-01-05	12	control	18.693		0			three_plus_paired
2021-01-18	12	control	28.522		13			three_plus_paired
2021-01-25	12	control	28.225		20			three_plus_paired
2020-04-25	18	control	17.4224		0			two_sample_paired
2020-04-29	18	control	23.1031		4			two_sample_paired
2020-03-28	31	control	21.4758		1			two_sample_paired
2020-03-27	31	control	17.422		0			two_sample_paired
2021-07-30	32	control	17.6444		-1			two_sample_paired
2021-08-03	32	control	23.6137		3			two_sample_paired
2021-05-27	44	control	29.4965		0			two_sample_paired
2021-06-01	44	control	32.2091		5			two_sample_paired
2020-03-17	49	control	26.719		0			two_sample_paired
2020-03-18	49	control	18.866		1			two_sample_paired
2020-05-04	52	control	18.4788		0			two_sample_paired
2020-05-13	52	control	29.43		9			two_sample_paired
2021-01-07	56	control	23.66		0			two_sample_paired
2021-01-21	56	control	25.79		14			two_sample_paired
2020-04-15	66	control	20.064		3			two_sample_paired
2020-04-12	66	control	27.285		0			two_sample_paired
2020-04-18	90	control	29.7		8			two_sample_paired
2020-04-10	90	control	28.474		0			two_sample_paired
2021-05-17	115	control	25.703		0			two_sample_paired
2021-05-18	115	control	25.0429		1			two_sample_paired
2020-12-15	128	control	23.76		0			three_plus_paired
2020-12-18	128	control	17.378		3			three_plus_paired
2020-12-24	128	control	20.23		9			three_plus_paired
2020-08-07	132	control	15.684		-7			two_sample_paired
2020-08-17	132	control	30.639		3			two_sample_paired
2020-04-01	135	control	27.1578		-9			three_plus_paired
2020-04-11	135	control	27.2895		1			three_plus_paired
2020-04-20	135	control	29.95		10			three_plus_paired
2020-04-11	135	control	29.283		1			three_plus_paired
2020-04-11	135	control	27.075		1			three_plus_paired
2020-04-11	135	control	28.4176		1			three_plus_paired
2020-03-25	143	control	20.57		0			three_plus_paired
2020-03-27	143	control	22.7492		2			three_plus_paired
2020-04-04	143	control	30.1		10			three_plus_paired
2020-03-27	143	control	20.6128		2			three_plus_paired
2020-04-08	146	control	30.219		0			two_sample_paired
2020-04-17	146	control	30.2637		9			two_sample_paired
2020-05-04	150	control	21.8041		-1			three_plus_paired
2020-05-06	150	control	23.198		1			three_plus_paired
2020-05-22	150	control	31.592		17			three_plus_paired
2020-09-21	158	control	17.016		-7			two_sample_paired
2020-10-01	158	control	18.832		3			two_sample_paired
2021-01-05	167	control	19.18		0			two_sample_paired
2021-01-06	167	control	14.07		1			two_sample_paired
2021-03-04	171	control	28.9896		0			three_plus_paired
2021-03-20	171	control	25.409		16			three_plus_paired
2021-03-26	171	control	25.64		22			three_plus_paired
2021-04-02	174	control	29.731		0			two_sample_paired
2021-04-07	174	control	27.772		5			two_sample_paired
2021-04-29	176	control	21.06		0			two_sample_paired
2021-05-23	176	control	30.1908		24			two_sample_paired
2021-09-29	185	control	22.74		-1			two_sample_paired
2021-10-13	185	control	25.92		13			two_sample_paired
2021-12-15	196	rdv	25.1	2021-12-15	1	1	0	two_sample_paired
2021-12-31	196	rdv	30.55	2021-12-15	17	1	16	two_sample_paired
2022-01-20	203	rdv	22.14	2022-01-20	0	0	0	three_plus_paired
2022-02-11	203	rdv	22.96	2022-01-20	22	0	22	three_plus_paired
2022-03-01	203	rdv	23.61	2022-02-26	40	37	40	three_plus_paired
2022-03-03	203	rdv	20.46	2022-02-26	42	37	42	three_plus_paired
2022-03-10	203	rdv	25.26	2022-02-26	49	37	49	three_plus_paired
2021-08-25	205	rdv	23.2	2021-08-25	0	0	0	two_sample_paired
2021-09-10	205	rdv	17.3399	2021-08-25	16	0	16	two_sample_paired
2021-02-11	206	rdv	21.9	2021-01-20	76	54	75	three_plus_paired
2021-02-17	206	rdv	29.416	2021-01-20	82	54	81	three_plus_paired
2021-02-17	206	rdv	29.0024	2021-01-20	82	54	81	three_plus_paired
2021-02-24	206	rdv	24.55	2021-01-20	89	54	88	three_plus_paired
2020-11-28	206	rdv	30.291	2020-11-28	1	1	0	three_plus_paired
2021-01-04	206	rdv	19.538	2021-11-28	38	366	37	three_plus_paired
2021-01-06	206	rdv	24.062	2020-11-28	40	1	39	three_plus_paired
2021-01-26	206	rdv	24.093	2021-01-20	60	54	59	three_plus_paired
2021-01-19	206	rdv	23.088	2021-01-20	53	54	52	three_plus_paired
2022-01-10	208	rdv	26.63	2022-01-06	13	9	4	two_sample_paired
2022-01-05	208	rdv	20.42	2022-01-06	8	9	-1	two_sample_paired
2021-11-02	222	rdv	23.55	2021-11-02	0	0	0	three_plus_paired
2021-11-03	222	rdv	18.2	2021-11-02	1	0	1	three_plus_paired
2021-11-22	222	rdv	25.07	2021-11-02	20	0	20	three_plus_paired
2021-12-04	222	rdv	28.96	2021-11-02	32	0	32	three_plus_paired
2022-01-13	230	rdv	19.59	2022-01-14	0	1	-1	three_plus_paired
2022-03-05	230	rdv	25.32	2022-01-14	51	1	50	three_plus_paired
2022-03-09	230	rdv	18.34	2022-01-14	55	1	54	three_plus_paired
2020-05-18	235	rdv	17.223	2020-05-19	1	2	-1	two_sample_paired
2020-05-27	235	rdv	25.682	2020-05-19	10	2	8	two_sample_paired
2022-01-13	239	rdv	29.76	2022-01-11	21	19	2	three_plus_paired
2022-01-17	239	rdv	28.95	2022-01-11	25	19	6	three_plus_paired
2022-01-16	239	rdv	24.86	2022-01-11	24	19	5	three_plus_paired
2022-01-20	239	rdv	27.05	2022-01-11	28	19	9	three_plus_paired
2022-01-24	239	rdv	19.99	2022-01-11	32	19	13	three_plus_paired
2022-02-22	239	rdv	29.22	2022-01-11	61	19	42	three_plus_paired
2022-02-27	239	rdv	25.77	2022-01-11	66	19	47	three_plus_paired
2022-02-25	239	rdv	27.64	2022-01-11	64	19	45	three_plus_paired
2022-02-26	239	rdv	22.19	2022-01-11	65	19	46	three_plus_paired
2022-02-23	239	rdv	21.62	2022-01-11	62	19	43	three_plus_paired
2022-03-05	239	rdv	30.19	2022-01-11	72	19	53	three_plus_paired
2022-03-03	239	rdv	30.93	2022-01-11	70	19	51	three_plus_paired
2021-12-25	239	rdv	19.12	2022-01-11	2	19	-17	three_plus_paired
2020-12-15	241	rdv	21.641	2020-12-15	0	0	0	two_sample_paired
2020-12-17	241	rdv	23.274	2020-12-15	2	0	2	two_sample_paired
2020-03-26	248	rdv	20.102	2020-03-28	0	2	-2	two_sample_paired
2020-03-30	248	rdv	23.703	2020-03-28	4	2	2	two_sample_paired
2022-01-20	256	rdv	21.91	2022-01-20	0	0	0	three_plus_paired
2022-02-28	256	rdv	20.9	2022-01-20	39	0	39	three_plus_paired
2022-03-31	256	rdv	18.78	2022-01-20	70	0	70	three_plus_paired
2022-04-06	256	rdv	19.49	2022-01-20	76	0	76	three_plus_paired
2021-08-06	258	rdv	24.38	2021-08-10	-4	0	-4	two_sample_paired
2021-08-17	258	rdv	25.62	2021-08-10	7	0	7	two_sample_paired
2021-08-17	259	rdv	27.08	2021-08-18	0	1	-1	two_sample_paired
2021-08-27	259	rdv	21.59	2021-08-18	10	1	9	two_sample_paired
2021-02-19	263	rdv	23.1752	2021-02-01	18	0	18	three_plus_paired
2021-03-09	263	rdv	29.217	2021-02-01	36	0	36	three_plus_paired
2021-01-05	263	rdv	24.0159	2021-02-01	-27	0	-27	three_plus_paired
2021-04-02	263	rdv	27.7232	2021-02-01	60	0	60	three_plus_paired
2021-02-07	263	rdv	20.598	2021-02-01	6	0	6	three_plus_paired
2021-01-25	264	rdv	27.394	2020-12-21	35	0	35	three_plus_paired
2020-12-19	264	rdv	20.59	2020-12-21	-2	0	-2	three_plus_paired
2021-01-04	264	rdv	23.07	2020-12-21	14	0	14	three_plus_paired
2020-09-01	268	rdv	18.883	2020-09-10	-8	1	-9	two_sample_paired
2020-09-16	268	rdv	30.784	2020-09-10	7	1	6	two_sample_paired
2021-12-23	270	rdv	20.54	2021-12-29	-6	0	-6	two_sample_paired
2022-01-02	270	rdv	26.93	2021-12-29	4	0	4	two_sample_paired
2021-01-13	271	rdv	18.85	2021-01-13	23	23	0	two_sample_paired
2021-01-19	271	rdv	22.43	2021-01-13	29	23	6	two_sample_paired
2022-07-20	278	rdv	22.08	2022-07-21	0	1	-1	two_sample_paired
2022-07-22	278	rdv	21.6	2022-07-21	2	1	1	two_sample_paired
2021-12-24	282	rdv	20.83	2021-12-24	12	12	0	three_plus_paired
2022-01-13	282	rdv	26.92	2021-12-24	32	12	20	three_plus_paired
2022-01-18	282	rdv	28.91	2021-12-24	37	12	25	three_plus_paired
2022-01-26	282	rdv	25.81	2021-12-24	45	12	33	three_plus_paired
2022-02-27	282	rdv	29.68	2021-12-24	77	12	65	three_plus_paired
2022-03-09	282	rdv	28.07	2021-12-24	87	12	75	three_plus_paired
2020-10-06	287	rdv	26.379	2020-09-25	11	0	11	two_sample_paired
2020-09-25	287	rdv	28.296	2020-09-25	0	0	0	two_sample_paired
2020-11-14	290	rdv	17.5	2020-11-14	0	0	0	two_sample_paired
2020-11-29	290	rdv	21.09	2020-11-14	15	0	15	two_sample_paired
2021-01-25	291	rdv	25.162	2021-01-25	1	1	0	two_sample_paired
2021-01-31	291	rdv	27.818	2021-01-25	7	1	6	two_sample_paired
2020-12-04	299	rdv	19.55	2020-12-04	11	11	0	two_sample_paired
2020-12-08	299	rdv	25.02	2020-12-04	15	11	4	two_sample_paired
2021-09-21	307	rdv	23.44	2021-09-21	0	0	0	two_sample_paired
2021-09-24	307	rdv	18.56	2021-09-21	3	0	3	two_sample_paired
2022-01-26	312	rdv	31.27	2022-01-14	12	0	12	two_sample_paired
2021-12-31	312	rdv	21.03	2022-01-14	-14	0	-14	two_sample_paired
2022-05-24	315	rdv	29.78	2022-06-02	0	9	-9	two_sample_paired
2022-06-16	315	rdv	22.46	2022-06-02	23	9	14	two_sample_paired
2021-02-16	322	rdv	26.9603	2021-02-05	11	0	11	two_sample_paired
2021-01-23	322	rdv	16.36	2021-02-05	-13	0	-13	two_sample_paired
2022-01-19	327	rdv	28.26	2022-01-05	14	0	14	two_sample_paired
2021-12-28	327	rdv	26.18	2022-01-05	-8	0	-8	two_sample_paired
2021-02-01	331	rdv	16.037	2021-02-01	2	2	0	two_sample_paired
2021-02-11	331	rdv	29.341	2021-02-01	12	2	10	two_sample_paired
2022-05-26	339	rdv	22.62	2022-05-26	10	10	0	two_sample_paired
2022-06-02	339	rdv	29.51	2022-05-26	17	10	7	two_sample_paired
2022-01-07	346	rdv	28.84	2022-01-06	1	0	1	three_plus_paired
2022-01-11	346	rdv	25.02	2022-01-06	5	0	5	three_plus_paired
2021-12-28	346	rdv	21.94	2022-01-06	-9	0	-9	three_plus_paired
2020-03-31	351	rdv	20.6461	2020-03-30	3	2	1	three_plus_paired
2020-04-09	351	rdv	29.069	2020-03-30	12	2	10	three_plus_paired
2020-03-28	351	rdv	15.152	2020-03-30	0	2	-2	three_plus_paired
2021-02-23	352	rdv	27.3623	2020-12-16	70	1	69	two_sample_paired
2020-12-08	352	rdv	21.39	2020-12-16	-7	1	-8	two_sample_paired
2020-03-21	353	rdv	22.915	2020-03-23	0	2	-2	two_sample_paired
2020-04-17	353	rdv	24	2020-03-23	27	2	25	two_sample_paired
2021-01-02	355	rdv	22.343	2021-01-03	11	12	-1	two_sample_paired
2021-01-08	355	rdv	18.118	2021-01-03	17	12	5	two_sample_paired
2020-04-15	356	rdv	33.4679	2020-03-24	24	2	22	two_sample_paired
2020-03-23	356	rdv	17.8598	2020-03-24	1	2	-1	two_sample_paired
2021-05-05	367	rdv	21.2986	2021-05-07	0	2	-2	two_sample_paired
2021-05-26	367	rdv	29.61	2021-05-07	21	2	19	two_sample_paired
2022-04-25	368	rdv	24.57	2022-04-25	17	17	0	two_sample_paired
2022-04-28	368	rdv	20.65	2022-04-25	20	17	3	two_sample_paired
2020-12-03	369	rdv	20.847	2020-12-04	0	1	-1	two_sample_paired
2020-12-13	369	rdv	27.803	2020-12-04	10	1	9	two_sample_paired
2022-01-29	370	rdv	18	2022-01-29	1	1	0	three_plus_paired
2022-02-08	370	rdv	28.58	2022-01-29	11	1	10	three_plus_paired
2022-02-09	370	rdv	27.59	2022-01-29	12	1	11	three_plus_paired
2022-02-16	371	rdv	29.28	2022-02-17	0	1	-1	three_plus_paired
2022-02-20	371	rdv	23.36	2022-02-17	4	1	3	three_plus_paired
2022-02-20	371	rdv	25.41	2022-02-17	4	1	3	three_plus_paired
2022-02-26	371	rdv	26.94	2022-02-17	10	1	9	three_plus_paired
2022-01-28	375	rdv	32.21	2021-12-29	30	0	30	three_plus_paired
2022-02-03	375	rdv	31.69	2021-12-29	36	0	36	three_plus_paired
2022-02-04	375	rdv	26.92	2021-12-29	37	0	37	three_plus_paired
2022-02-10	375	rdv	26.38	2021-12-29	43	0	43	three_plus_paired
2021-12-29	375	rdv	23.84	2021-12-29	0	0	0	three_plus_paired
2022-01-27	376	rdv	21.03	2022-01-27	0	0	0	two_sample_paired
2022-01-28	376	rdv	18.01	2022-01-27	1	0	1	two_sample_paired
2020-11-04	378	rdv	17.91	2020-10-16	20	1	19	two_sample_paired
2020-10-16	378	rdv	15.29	2020-10-16	1	1	0	two_sample_paired
2022-01-10	379	rdv	19.5	2022-01-10	4	4	0	three_plus_paired
2022-01-13	379	rdv	25.13	2022-01-10	7	4	3	three_plus_paired
2022-01-11	379	rdv	16.45	2022-01-10	5	4	1	three_plus_paired
2022-06-30	384	rdv	19.98	2022-07-01	0	1	-1	three_plus_paired
2022-07-03	384	rdv	21.78	2022-07-01	3	1	2	three_plus_paired
2022-07-04	384	rdv	20.97	2022-07-01	4	1	3	three_plus_paired
2022-07-05	384	rdv		2022-07-01	5	1	4	three_plus_paired
2022-07-15	384	rdv	19.21	2022-07-01	15	1	14	three_plus_paired
2022-07-25	384	rdv	18.09	2022-07-01	25	1	24	three_plus_paired
2022-06-26	385	rdv	19.08	2022-06-26	0	0	0	two_sample_paired
2022-07-03	385	rdv	27.49	2022-06-26	7	0	7	two_sample_paired

## Sheet: Fig 2EFG, 3, 4, 5, SF1AC, 2 rdv
study_id	REGION	POS	REF	ALT	REF_DP	REF_RV	REF_QUAL	ALT_DP	ALT_RV	ALT_QUAL	ALT_FREQ	TOTAL_DP	PVAL	PASS	ca_hosp_admit_dt	sequencing_qc	seq_id	gisaid_id	gisaid_accession	clade	lineage	ca_hosp_dc_dt	ct_n1	rdvdate	daysdiff_sample_hosp	daysdiff_rdv_hosp	daysdiff_sample_rdv	sample_type	Record.ID	RDV	date	TimeToRDV	TimeToHosp
COV00137	MN908947.3	71	C	A	299	22	63	10	5	37	0.0323625	309	4.71845e-05	TRUE	2020-03-21	NA	NM-nCOV-00137	hCoV-19/USA/IL-NM-0137/2020	EPI_ISL_626365	20C	B.1	2020-04-22	22.915	2020-03-23	0	2	-2	two_sample_paired	137	Pre	2020-03-21	-2	0
COV00137	MN908947.3	241	C	T	6	0	67	963	23	71	0.993808	969	0	TRUE	2020-03-21	NA	NM-nCOV-00137	hCoV-19/USA/IL-NM-0137/2020	EPI_ISL_626365	20C	B.1	2020-04-22	22.915	2020-03-23	0	2	-2	two_sample_paired	137	Pre	2020-03-21	-2	0
COV00137	MN908947.3	1059	C	T	57	6	66	852	21	72	0.937294	909	0	TRUE	2020-03-21	NA	NM-nCOV-00137	hCoV-19/USA/IL-NM-0137/2020	EPI_ISL_626365	20C	B.1	2020-04-22	22.915	2020-03-23	0	2	-2	two_sample_paired	137	Pre	2020-03-21	-2	0
COV00137	MN908947.3	2511	C	T	326	34	72	17	1	70	0.0495627	343	1.14596e-08	TRUE	2020-03-21	NA	NM-nCOV-00137	hCoV-19/USA/IL-NM-0137/2020	EPI_ISL_626365	20C	B.1	2020-04-22	22.915	2020-03-23	0	2	-2	two_sample_paired	137	Pre	2020-03-21	-2	0
COV00137	MN908947.3	3037	C	T	14	4	57	1550	46	74	0.991049	1564	0	TRUE	2020-03-21	NA	NM-nCOV-00137	hCoV-19/USA/IL-NM-0137/2020	EPI_ISL_626365	20C	B.1	2020-04-22	22.915	2020-03-23	0	2	-2	two_sample_paired	137	Pre	2020-03-21	-2	0
COV00137	MN908947.3	3480	C	T	811	158	67	33	9	60	0.0390995	844	1.20076e-15	TRUE	2020-03-21	NA	NM-nCOV-00137	hCoV-19/USA/IL-NM-0137/2020	EPI_ISL_626365	20C	B.1	2020-04-22	22.915	2020-03-23	0	2	-2	two_sample_paired	137	Pre	2020-03-21	-2	0
COV00137	MN908947.3	5286	G	T	238	48	65	9	2	64	0.0364372	247	9.88476e-05	TRUE	2020-03-21	NA	NM-nCOV-00137	hCoV-19/USA/IL-NM-0137/2020	EPI_ISL_626365	20C	B.1	2020-04-22	22.915	2020-03-23	0	2	-2	two_sample_paired	137	Pre	2020-03-21	-2	0
COV00137	MN908947.3	7807	A	T	993	23	74	41	1	70	0.0396518	1034	3.4884e-20	TRUE	2020-03-21	NA	NM-nCOV-00137	hCoV-19/USA/IL-NM-0137/2020	EPI_ISL_626365	20C	B.1	2020-04-22	22.915	2020-03-23	0	2	-2	two_sample_paired	137	Pre	2020-03-21	-2	0
COV00137	MN908947.3	8061	C	T	1196	43	71	46	0	69	0.037037	1242	4.76601e-22	TRUE	2020-03-21	NA	NM-nCOV-00137	hCoV-19/USA/IL-NM-0137/2020	EPI_ISL_626365	20C	B.1	2020-04-22	22.915	2020-03-23	0	2	-2	two_sample_paired	137	Pre	2020-03-21	-2	0
COV00137	MN908947.3	8092	C	T	77	5	63	1233	48	73	0.941221	1310	0	TRUE	2020-03-21	NA	NM-nCOV-00137	hCoV-19/USA/IL-NM-0137/2020	EPI_ISL_626365	20C	B.1	2020-04-22	22.915	2020-03-23	0	2	-2	two_sample_paired	137	Pre	2020-03-21	-2	0
COV00137	MN908947.3	8853	G	T	186	10	71	6	0	60	0.03125	192	0.00155873	TRUE	2020-03-21	NA	NM-nCOV-00137	hCoV-19/USA/IL-NM-0137/2020	EPI_ISL_626365	20C	B.1	2020-04-22	22.915	2020-03-23	0	2	-2	two_sample_paired	137	Pre	2020-03-21	-2	0
COV00137	MN908947.3	8942	G	T	521	27	67	18	0	60	0.0333952	539	6.22303e-09	TRUE	2020-03-21	NA	NM-nCOV-00137	hCoV-19/USA/IL-NM-0137/2020	EPI_ISL_626365	20C	B.1	2020-04-22	22.915	2020-03-23	0	2	-2	two_sample_paired	137	Pre	2020-03-21	-2	0
COV00137	MN908947.3	9240	C	T	787	107	66	48	13	63	0.0574163	836	2.69368e-22	TRUE	2020-03-21	NA	NM-nCOV-00137	hCoV-19/USA/IL-NM-0137/2020	EPI_ISL_626365	20C	B.1	2020-04-22	22.915	2020-03-23	0	2	-2	two_sample_paired	137	Pre	2020-03-21	-2	0
COV00137	MN908947.3	9251	G	T	468	17	68	23	0	58	0.0468432	491	2.86901e-11	TRUE	2020-03-21	NA	NM-nCOV-00137	hCoV-19/USA/IL-NM-0137/2020	EPI_ISL_626365	20C	B.1	2020-04-22	22.915	2020-03-23	0	2	-2	two_sample_paired	137	Pre	2020-03-21	-2	0
COV00137	MN908947.3	11640	G	A	2066	90	71	82	1	56	0.038175	2148	7.37712e-39	TRUE	2020-03-21	NA	NM-nCOV-00137	hCoV-19/USA/IL-NM-0137/2020	EPI_ISL_626365	20C	B.1	2020-04-22	22.915	2020-03-23	0	2	-2	two_sample_paired	137	Pre	2020-03-21	-2	0
COV00137	MN908947.3	11641	T	C	2069	92	71	83	1	58	0.0385509	2153	2.84342e-39	TRUE	2020-03-21	NA	NM-nCOV-00137	hCoV-19/USA/IL-NM-0137/2020	EPI_ISL_626365	20C	B.1	2020-04-22	22.915	2020-03-23	0	2	-2	two_sample_paired	137	Pre	2020-03-21	-2	0
COV00137	MN908947.3	13078	T	C	1062	24	70	36	0	68	0.0327869	1098	2.49894e-17	TRUE	2020-03-21	NA	NM-nCOV-00137	hCoV-19/USA/IL-NM-0137/2020	EPI_ISL_626365	20C	B.1	2020-04-22	22.915	2020-03-23	0	2	-2	two_sample_paired	137	Pre	2020-03-21	-2	0
COV00137	MN908947.3	14248	T	C	993	63	68	33	0	65	0.0321637	1026	1.07633e-15	TRUE	2020-03-21	NA	NM-nCOV-00137	hCoV-19/USA/IL-NM-0137/2020	EPI_ISL_626365	20C	B.1	2020-04-22	22.915	2020-03-23	0	2	-2	two_sample_paired	137	Pre	2020-03-21	-2	0
COV00137	MN908947.3	14260	G	T	1096	75	68	36	0	62	0.0318021	1132	4.60844e-17	TRUE	2020-03-21	NA	NM-nCOV-00137	hCoV-19/USA/IL-NM-0137/2020	EPI_ISL_626365	20C	B.1	2020-04-22	22.915	2020-03-23	0	2	-2	two_sample_paired	137	Pre	2020-03-21	-2	0
COV00137	MN908947.3	14316	G	T	1382	37	71	86	2	67	0.0585432	1469	3.87124e-41	TRUE	2020-03-21	NA	NM-nCOV-00137	hCoV-19/USA/IL-NM-0137/2020	EPI_ISL_626365	20C	B.1	2020-04-22	22.915	2020-03-23	0	2	-2	two_sample_paired	137	Pre	2020-03-21	-2	0
COV00137	MN908947.3	14408	C	T	4	0	65	2053	54	74	0.99757	2058	0	TRUE	2020-03-21	NA	NM-nCOV-00137	hCoV-19/USA/IL-NM-0137/2020	EPI_ISL_626365	20C	B.1	2020-04-22	22.915	2020-03-23	0	2	-2	two_sample_paired	137	Pre	2020-03-21	-2	0
COV00137	MN908947.3	14978	G	T	399	8	71	28	0	72	0.0655738	427	6.55074e-14	TRUE	2020-03-21	NA	NM-nCOV-00137	hCoV-19/USA/IL-NM-0137/2020	EPI_ISL_626365	20C	B.1	2020-04-22	22.915	2020-03-23	0	2	-2	two_sample_paired	137	Pre	2020-03-21	-2	0
COV00137	MN908947.3	15121	T	C	364	23	69	15	0	69	0.0395778	379	1.23792e-07	TRUE	2020-03-21	NA	NM-nCOV-00137	hCoV-19/USA/IL-NM-0137/2020	EPI_ISL_626365	20C	B.1	2020-04-22	22.915	2020-03-23	0	2	-2	two_sample_paired	137	Pre	2020-03-21	-2	0
COV00137	MN908947.3	16823	G	T	472	18	67	27	0	71	0.0541082	499	5.13158e-13	TRUE	2020-03-21	NA	NM-nCOV-00137	hCoV-19/USA/IL-NM-0137/2020	EPI_ISL_626365	20C	B.1	2020-04-22	22.915	2020-03-23	0	2	-2	two_sample_paired	137	Pre	2020-03-21	-2	0
COV00137	MN908947.3	16975	G	T	1075	31	73	34	0	63	0.0306583	1109	8.18709e-17	TRUE	2020-03-21	NA	NM-nCOV-00137	hCoV-19/USA/IL-NM-0137/2020	EPI_ISL_626365	20C	B.1	2020-04-22	22.915	2020-03-23	0	2	-2	two_sample_paired	137	Pre	2020-03-21	-2	0
COV00137	MN908947.3	18301	G	T	1150	58	69	41	0	63	0.0344249	1191	1.50386e-19	TRUE	2020-03-21	NA	NM-nCOV-00137	hCoV-19/USA/IL-NM-0137/2020	EPI_ISL_626365	20C	B.1	2020-04-22	22.915	2020-03-23	0	2	-2	two_sample_paired	137	Pre	2020-03-21	-2	0
COV00137	MN908947.3	18688	T	C	1704	49	72	70	1	65	0.0394589	1774	6.72577e-34	TRUE	2020-03-21	NA	NM-nCOV-00137	hCoV-19/USA/IL-NM-0137/2020	EPI_ISL_626365	20C	B.1	2020-04-22	22.915	2020-03-23	0	2	-2	two_sample_paired	137	Pre	2020-03-21	-2	0
COV00137	MN908947.3	18886	C	T	1841	156	71	77	11	65	0.040146	1918	8.16969e-37	TRUE	2020-03-21	NA	NM-nCOV-00137	hCoV-19/USA/IL-NM-0137/2020	EPI_ISL_626365	20C	B.1	2020-04-22	22.915	2020-03-23	0	2	-2	two_sample_paired	137	Pre	2020-03-21	-2	0
COV00137	MN908947.3	18888	C	T	1850	169	70	65	4	68	0.0339426	1915	4.83121e-31	TRUE	2020-03-21	NA	NM-nCOV-00137	hCoV-19/USA/IL-NM-0137/2020	EPI_ISL_626365	20C	B.1	2020-04-22	22.915	2020-03-23	0	2	-2	two_sample_paired	137	Pre	2020-03-21	-2	0
COV00137	MN908947.3	19093	G	C	1599	62	74	70	3	68	0.0418911	1671	4.71995e-34	TRUE	2020-03-21	NA	NM-nCOV-00137	hCoV-19/USA/IL-NM-0137/2020	EPI_ISL_626365	20C	B.1	2020-04-22	22.915	2020-03-23	0	2	-2	two_sample_paired	137	Pre	2020-03-21	-2	0
COV00137	MN908947.3	22000	C	T	239	41	65	10	0	60	0.0401606	249	3.37903e-05	TRUE	2020-03-21	NA	NM-nCOV-00137	hCoV-19/USA/IL-NM-0137/2020	EPI_ISL_626365	20C	B.1	2020-04-22	22.915	2020-03-23	0	2	-2	two_sample_paired	137	Pre	2020-03-21	-2	0
COV00137	MN908947.3	22603	T	C	594	14	71	21	0	69	0.0341463	615	1.56162e-10	TRUE	2020-03-21	NA	NM-nCOV-00137	hCoV-19/USA/IL-NM-0137/2020	EPI_ISL_626365	20C	B.1	2020-04-22	22.915	2020-03-23	0	2	-2	two_sample_paired	137	Pre	2020-03-21	-2	0
COV00137	MN908947.3	22875	C	T	194	33	67	9	2	63	0.044335	203	8.74507e-05	TRUE	2020-03-21	NA	NM-nCOV-00137	hCoV-19/USA/IL-NM-0137/2020	EPI_ISL_626365	20C	B.1	2020-04-22	22.915	2020-03-23	0	2	-2	two_sample_paired	137	Pre	2020-03-21	-2	0
COV00137	MN908947.3	23217	T	C	1077	24	69	38	0	60	0.0340807	1115	2.30476e-18	TRUE	2020-03-21	NA	NM-nCOV-00137	hCoV-19/USA/IL-NM-0137/2020	EPI_ISL_626365	20C	B.1	2020-04-22	22.915	2020-03-23	0	2	-2	two_sample_paired	137	Pre	2020-03-21	-2	0
COV00137	MN908947.3	23403	A	G	7	0	77	1690	140	71	0.995875	1697	0	TRUE	2020-03-21	NA	NM-nCOV-00137	hCoV-19/USA/IL-NM-0137/2020	EPI_ISL_626365	20C	B.1	2020-04-22	22.915	2020-03-23	0	2	-2	two_sample_paired	137	Pre	2020-03-21	-2	0
COV00137	MN908947.3	24161	G	A	457	11	70	16	1	48	0.0338266	473	4.36301e-08	TRUE	2020-03-21	NA	NM-nCOV-00137	hCoV-19/USA/IL-NM-0137/2020	EPI_ISL_626365	20C	B.1	2020-04-22	22.915	2020-03-23	0	2	-2	two_sample_paired	137	Pre	2020-03-21	-2	0
COV00137	MN908947.3	24408	A	T	458	42	71	18	0	70	0.0378151	476	4.28402e-09	TRUE	2020-03-21	NA	NM-nCOV-00137	hCoV-19/USA/IL-NM-0137/2020	EPI_ISL_626365	20C	B.1	2020-04-22	22.915	2020-03-23	0	2	-2	two_sample_paired	137	Pre	2020-03-21	-2	0
COV00137	MN908947.3	24451	T	C	437	9	64	26	0	56	0.0561555	463	4.68766e-12	TRUE	2020-03-21	NA	NM-nCOV-00137	hCoV-19/USA/IL-NM-0137/2020	EPI_ISL_626365	20C	B.1	2020-04-22	22.915	2020-03-23	0	2	-2	two_sample_paired	137	Pre	2020-03-21	-2	0
COV00137	MN908947.3	24836	G	T	1897	50	73	60	2	70	0.0306592	1957	4.4946e-29	TRUE	2020-03-21	NA	NM-nCOV-00137	hCoV-19/USA/IL-NM-0137/2020	EPI_ISL_626365	20C	B.1	2020-04-22	22.915	2020-03-23	0	2	-2	two_sample_paired	137	Pre	2020-03-21	-2	0
COV00137	MN908947.3	25563	G	T	52	15	60	1892	177	70	0.973251	1944	0	TRUE	2020-03-21	NA	NM-nCOV-00137	hCoV-19/USA/IL-NM-0137/2020	EPI_ISL_626365	20C	B.1	2020-04-22	22.915	2020-03-23	0	2	-2	two_sample_paired	137	Pre	2020-03-21	-2	0
COV00137	MN908947.3	27201	G	A	1000	26	67	68	0	56	0.062963	1080	1.30094e-31	TRUE	2020-03-21	NA	NM-nCOV-00137	hCoV-19/USA/IL-NM-0137/2020	EPI_ISL_626365	20C	B.1	2020-04-22	22.915	2020-03-23	0	2	-2	two_sample_paired	137	Pre	2020-03-21	-2	0
COV00137	MN908947.3	27503	C	T	436	90	65	16	5	63	0.0353982	452	9.08413e-08	TRUE	2020-03-21	NA	NM-nCOV-00137	hCoV-19/USA/IL-NM-0137/2020	EPI_ISL_626365	20C	B.1	2020-04-22	22.915	2020-03-23	0	2	-2	two_sample_paired	137	Pre	2020-03-21	-2	0
COV00137	MN908947.3	27600	C	T	47	8	66	155	7	72	0.767327	202	1.20374e-99	TRUE	2020-03-21	NA	NM-nCOV-00137	hCoV-19/USA/IL-NM-0137/2020	EPI_ISL_626365	20C	B.1	2020-04-22	22.915	2020-03-23	0	2	-2	two_sample_paired	137	Pre	2020-03-21	-2	0
COV00137	MN908947.3	27752	C	T	163	34	67	7	1	67	0.0411765	170	0.000747493	TRUE	2020-03-21	NA	NM-nCOV-00137	hCoV-19/USA/IL-NM-0137/2020	EPI_ISL_626365	20C	B.1	2020-04-22	22.915	2020-03-23	0	2	-2	two_sample_paired	137	Pre	2020-03-21	-2	0
COV00137	MN908947.3	29017	G	A	268	87	57	13	0	63	0.0462633	281	3.74458e-06	TRUE	2020-03-21	NA	NM-nCOV-00137	hCoV-19/USA/IL-NM-0137/2020	EPI_ISL_626365	20C	B.1	2020-04-22	22.915	2020-03-23	0	2	-2	two_sample_paired	137	Pre	2020-03-21	-2	0
COV00329	MN908947.3	241	C	T	0	0	0	1289	48	72	1	1289	0	TRUE	2020-03-26	NA	NM-nCOV-00329	hCoV-19/USA/IL-NM-0329/2020	EPI_ISL_626379	20A	B.1.104	2020-05-21	20.102	2020-03-28	0	2	-2	two_sample_paired	329	Pre	2020-03-26	-2	0
COV00329	MN908947.3	3037	C	T	1	0	39	841	39	74	0.997628	843	0	TRUE	2020-03-26	NA	NM-nCOV-00329	hCoV-19/USA/IL-NM-0329/2020	EPI_ISL_626379	20A	B.1.104	2020-05-21	20.102	2020-03-28	0	2	-2	two_sample_paired	329	Pre	2020-03-26	-2	0
COV00329	MN908947.3	8626	C	T	0	0	0	2364	1015	38	1	2364	0	TRUE	2020-03-26	NA	NM-nCOV-00329	hCoV-19/USA/IL-NM-0329/2020	EPI_ISL_626379	20A	B.1.104	2020-05-21	20.102	2020-03-28	0	2	-2	two_sample_paired	329	Pre	2020-03-26	-2	0
COV00329	MN908947.3	12367	C	T	1	1	39	900	872	38	0.99889	901	0	TRUE	2020-03-26	NA	NM-nCOV-00329	hCoV-19/USA/IL-NM-0329/2020	EPI_ISL_626379	20A	B.1.104	2020-05-21	20.102	2020-03-28	0	2	-2	two_sample_paired	329	Pre	2020-03-26	-2	0
COV00329	MN908947.3	13730	C	T	1	0	39	2825	5	39	0.999646	2826	0	TRUE	2020-03-26	NA	NM-nCOV-00329	hCoV-19/USA/IL-NM-0329/2020	EPI_ISL_626379	20A	B.1.104	2020-05-21	20.102	2020-03-28	0	2	-2	two_sample_paired	329	Pre	2020-03-26	-2	0
COV00329	MN908947.3	14408	C	T	1	0	44	1349	53	74	0.999259	1350	0	TRUE	2020-03-26	NA	NM-nCOV-00329	hCoV-19/USA/IL-NM-0329/2020	EPI_ISL_626379	20A	B.1.104	2020-05-21	20.102	2020-03-28	0	2	-2	two_sample_paired	329	Pre	2020-03-26	-2	0
COV00329	MN908947.3	23403	A	G	0	0	0	1829	1807	38	1	1829	0	TRUE	2020-03-26	NA	NM-nCOV-00329	hCoV-19/USA/IL-NM-0329/2020	EPI_ISL_626379	20A	B.1.104	2020-05-21	20.102	2020-03-28	0	2	-2	two_sample_paired	329	Pre	2020-03-26	-2	0
COV00329	MN908947.3	25429	G	T	0	0	0	1375	39	71	0.999273	1376	0	TRUE	2020-03-26	NA	NM-nCOV-00329	hCoV-19/USA/IL-NM-0329/2020	EPI_ISL_626379	20A	B.1.104	2020-05-21	20.102	2020-03-28	0	2	-2	two_sample_paired	329	Pre	2020-03-26	-2	0
COV00674	MN908947.3	241	C	T	0	0	0	987	42	72	1	987	0	TRUE	2020-03-26	NA	NM-nCOV-00674	hCoV-19/USA/IL-NM-0674/2020	EPI_ISL_626466	20A	B.1.104	2020-05-21	23.703	2020-03-28	4	2	2	two_sample_paired	674	Post	2020-03-30	2	4
COV00674	MN908947.3	1912	C	T	273	175	37	23	13	37	0.0777027	296	7.06309e-08	TRUE	2020-03-26	NA	NM-nCOV-00674	hCoV-19/USA/IL-NM-0674/2020	EPI_ISL_626466	20A	B.1.104	2020-05-21	23.703	2020-03-28	4	2	2	two_sample_paired	674	Post	2020-03-30	2	4
COV00674	MN908947.3	3037	C	T	0	0	0	486	23	74	1	486	0	TRUE	2020-03-26	NA	NM-nCOV-00674	hCoV-19/USA/IL-NM-0674/2020	EPI_ISL_626466	20A	B.1.104	2020-05-21	23.703	2020-03-28	4	2	2	two_sample_paired	674	Post	2020-03-30	2	4
COV00674	MN908947.3	8626	C	T	2	1	31	1071	410	38	0.997207	1074	0	TRUE	2020-03-26	NA	NM-nCOV-00674	hCoV-19/USA/IL-NM-0674/2020	EPI_ISL_626466	20A	B.1.104	2020-05-21	23.703	2020-03-28	4	2	2	two_sample_paired	674	Post	2020-03-30	2	4
COV00674	MN908947.3	12367	C	T	0	0	0	615	593	38	1	615	0	TRUE	2020-03-26	NA	NM-nCOV-00674	hCoV-19/USA/IL-NM-0674/2020	EPI_ISL_626466	20A	B.1.104	2020-05-21	23.703	2020-03-28	4	2	2	two_sample_paired	674	Post	2020-03-30	2	4
COV00674	MN908947.3	13285	A	G	1474	1402	40	214	203	40	0.126777	1688	1.39446e-70	TRUE	2020-03-26	NA	NM-nCOV-00674	hCoV-19/USA/IL-NM-0674/2020	EPI_ISL_626466	20A	B.1.104	2020-05-21	23.703	2020-03-28	4	2	2	two_sample_paired	674	Post	2020-03-30	2	4
COV00674	MN908947.3	13730	C	T	0	0	0	1441	8	38	1	1441	0	TRUE	2020-03-26	NA	NM-nCOV-00674	hCoV-19/USA/IL-NM-0674/2020	EPI_ISL_626466	20A	B.1.104	2020-05-21	23.703	2020-03-28	4	2	2	two_sample_paired	674	Post	2020-03-30	2	4
COV00674	MN908947.3	14408	C	T	0	0	0	925	35	75	1	925	0	TRUE	2020-03-26	NA	NM-nCOV-00674	hCoV-19/USA/IL-NM-0674/2020	EPI_ISL_626466	20A	B.1.104	2020-05-21	23.703	2020-03-28	4	2	2	two_sample_paired	674	Post	2020-03-30	2	4
COV00674	MN908947.3	19011	C	T	873	1	38	113	0	38	0.114604	986	2.24538e-36	TRUE	2020-03-26	NA	NM-nCOV-00674	hCoV-19/USA/IL-NM-0674/2020	EPI_ISL_626466	20A	B.1.104	2020-05-21	23.703	2020-03-28	4	2	2	two_sample_paired	674	Post	2020-03-30	2	4
COV00674	MN908947.3	19895	C	T	523	417	38	20	20	38	0.0368324	543	7.40985e-07	TRUE	2020-03-26	NA	NM-nCOV-00674	hCoV-19/USA/IL-NM-0674/2020	EPI_ISL_626466	20A	B.1.104	2020-05-21	23.703	2020-03-28	4	2	2	two_sample_paired	674	Post	2020-03-30	2	4
COV00674	MN908947.3	23403	A	G	0	0	0	1159	1152	38	1	1159	0	TRUE	2020-03-26	NA	NM-nCOV-00674	hCoV-19/USA/IL-NM-0674/2020	EPI_ISL_626466	20A	B.1.104	2020-05-21	23.703	2020-03-28	4	2	2	two_sample_paired	674	Post	2020-03-30	2	4
COV00674	MN908947.3	25429	G	T	0	0	0	989	27	71	1	989	0	TRUE	2020-03-26	NA	NM-nCOV-00674	hCoV-19/USA/IL-NM-0674/2020	EPI_ISL_626466	20A	B.1.104	2020-05-21	23.703	2020-03-28	4	2	2	two_sample_paired	674	Post	2020-03-30	2	4
COV00674	MN908947.3	27328	T	G	990	15	75	141	3	74	0.124668	1131	1.08209e-69	TRUE	2020-03-26	NA	NM-nCOV-00674	hCoV-19/USA/IL-NM-0674/2020	EPI_ISL_626466	20A	B.1.104	2020-05-21	23.703	2020-03-28	4	2	2	two_sample_paired	674	Post	2020-03-30	2	4
COV05399	MN908947.3	203	C	T	520	14	67	48	1	63	0.084507	568	4.44961e-23	TRUE	2020-09-09	NA	NM-nCOV-05399	hCoV-19/USA/IL-NM-5399/2020	EPI_ISL_936829	20C	B.1	2020-09-21	18.883	2020-09-10	-8	1	-9	two_sample_paired	5399	Pre	2020-09-01	-9	-8
COV05399	MN908947.3	241	C	T	1	0	73	548	26	67	0.998179	549	0	TRUE	2020-09-09	NA	NM-nCOV-05399	hCoV-19/USA/IL-NM-5399/2020	EPI_ISL_936829	20C	B.1	2020-09-21	18.883	2020-09-10	-8	1	-9	two_sample_paired	5399	Pre	2020-09-01	-9	-8
COV05399	MN908947.3	833	T	C	142	52	55	1143	52	70	0.889494	1285	0	TRUE	2020-09-09	NA	NM-nCOV-05399	hCoV-19/USA/IL-NM-5399/2020	EPI_ISL_936829	20C	B.1	2020-09-21	18.883	2020-09-10	-8	1	-9	two_sample_paired	5399	Pre	2020-09-01	-9	-8
COV05399	MN908947.3	1059	C	T	29	8	59	405	34	68	0.93318	434	1.28365e-288	TRUE	2020-09-09	NA	NM-nCOV-05399	hCoV-19/USA/IL-NM-5399/2020	EPI_ISL_936829	20C	B.1	2020-09-21	18.883	2020-09-10	-8	1	-9	two_sample_paired	5399	Pre	2020-09-01	-9	-8
COV05399	MN908947.3	2189	C	T	79	26	49	254	58	65	0.760479	334	1.18506e-151	TRUE	2020-09-09	NA	NM-nCOV-05399	hCoV-19/USA/IL-NM-5399/2020	EPI_ISL_936829	20C	B.1	2020-09-21	18.883	2020-09-10	-8	1	-9	two_sample_paired	5399	Pre	2020-09-01	-9	-8
COV05399	MN908947.3	3037	C	T	0	0	0	1091	128	67	1	1091	0	TRUE	2020-09-09	NA	NM-nCOV-05399	hCoV-19/USA/IL-NM-5399/2020	EPI_ISL_936829	20C	B.1	2020-09-21	18.883	2020-09-10	-8	1	-9	two_sample_paired	5399	Pre	2020-09-01	-9	-8
COV05399	MN908947.3	7393	G	T	258	83	60	386	33	65	0.59845	645	2.14264e-216	TRUE	2020-09-09	NA	NM-nCOV-05399	hCoV-19/USA/IL-NM-5399/2020	EPI_ISL_936829	20C	B.1	2020-09-21	18.883	2020-09-10	-8	1	-9	two_sample_paired	5399	Pre	2020-09-01	-9	-8
COV05399	MN908947.3	8083	G	A	920	71	69	44	5	62	0.0456432	964	8.29328e-21	TRUE	2020-09-09	NA	NM-nCOV-05399	hCoV-19/USA/IL-NM-5399/2020	EPI_ISL_936829	20C	B.1	2020-09-21	18.883	2020-09-10	-8	1	-9	two_sample_paired	5399	Pre	2020-09-01	-9	-8
COV05399	MN908947.3	10319	C	T	1003	76	70	84	15	63	0.0772769	1087	3.92687e-40	TRUE	2020-09-09	NA	NM-nCOV-05399	hCoV-19/USA/IL-NM-5399/2020	EPI_ISL_936829	20C	B.1	2020-09-21	18.883	2020-09-10	-8	1	-9	two_sample_paired	5399	Pre	2020-09-01	-9	-8
COV05399	MN908947.3	12085	C	T	146	24	58	695	39	72	0.826397	841	0	TRUE	2020-09-09	NA	NM-nCOV-05399	hCoV-19/USA/IL-NM-5399/2020	EPI_ISL_936829	20C	B.1	2020-09-21	18.883	2020-09-10	-8	1	-9	two_sample_paired	5399	Pre	2020-09-01	-9	-8
COV05399	MN908947.3	14408	C	T	0	0	0	939	54	71	1	939	0	TRUE	2020-09-09	NA	NM-nCOV-05399	hCoV-19/USA/IL-NM-5399/2020	EPI_ISL_936829	20C	B.1	2020-09-21	18.883	2020-09-10	-8	1	-9	two_sample_paired	5399	Pre	2020-09-01	-9	-8
COV05399	MN908947.3	14805	C	T	984	83	68	53	13	52	0.051109	1037	6.75894e-25	TRUE	2020-09-09	NA	NM-nCOV-05399	hCoV-19/USA/IL-NM-5399/2020	EPI_ISL_936829	20C	B.1	2020-09-21	18.883	2020-09-10	-8	1	-9	two_sample_paired	5399	Pre	2020-09-01	-9	-8
COV05399	MN908947.3	15579	C	T	148	68	51	639	60	66	0.811944	787	0	TRUE	2020-09-09	NA	NM-nCOV-05399	hCoV-19/USA/IL-NM-5399/2020	EPI_ISL_936829	20C	B.1	2020-09-21	18.883	2020-09-10	-8	1	-9	two_sample_paired	5399	Pre	2020-09-01	-9	-8
COV05399	MN908947.3	17163	C	T	263	49	61	1715	50	67	0.867037	1978	0	TRUE	2020-09-09	NA	NM-nCOV-05399	hCoV-19/USA/IL-NM-5399/2020	EPI_ISL_936829	20C	B.1	2020-09-21	18.883	2020-09-10	-8	1	-9	two_sample_paired	5399	Pre	2020-09-01	-9	-8
COV05399	MN908947.3	18424	A	G	1118	65	70	85	24	51	0.0706567	1203	4.29562e-40	TRUE	2020-09-09	NA	NM-nCOV-05399	hCoV-19/USA/IL-NM-5399/2020	EPI_ISL_936829	20C	B.1	2020-09-21	18.883	2020-09-10	-8	1	-9	two_sample_paired	5399	Pre	2020-09-01	-9	-8
COV05399	MN908947.3	20268	A	G	357	30	69	14	1	66	0.0377358	371	4.07731e-07	TRUE	2020-09-09	NA	NM-nCOV-05399	hCoV-19/USA/IL-NM-5399/2020	EPI_ISL_936829	20C	B.1	2020-09-21	18.883	2020-09-10	-8	1	-9	two_sample_paired	5399	Pre	2020-09-01	-9	-8
COV05399	MN908947.3	20405	C	T	75	13	61	589	40	72	0.887048	664	0	TRUE	2020-09-09	NA	NM-nCOV-05399	hCoV-19/USA/IL-NM-5399/2020	EPI_ISL_936829	20C	B.1	2020-09-21	18.883	2020-09-10	-8	1	-9	two_sample_paired	5399	Pre	2020-09-01	-9	-8
COV05399	MN908947.3	21304	C	T	410	68	66	29	10	54	0.0660592	439	8.82871e-14	TRUE	2020-09-09	NA	NM-nCOV-05399	hCoV-19/USA/IL-NM-5399/2020	EPI_ISL_936829	20C	B.1	2020-09-21	18.883	2020-09-10	-8	1	-9	two_sample_paired	5399	Pre	2020-09-01	-9	-8
COV05399	MN908947.3	21707	C	T	136	8	70	422	48	68	0.756272	558	4.48725e-267	TRUE	2020-09-09	NA	NM-nCOV-05399	hCoV-19/USA/IL-NM-5399/2020	EPI_ISL_936829	20C	B.1	2020-09-21	18.883	2020-09-10	-8	1	-9	two_sample_paired	5399	Pre	2020-09-01	-9	-8
COV05399	MN908947.3	23403	A	G	0	0	0	983	109	67	1	983	0	TRUE	2020-09-09	NA	NM-nCOV-05399	hCoV-19/USA/IL-NM-5399/2020	EPI_ISL_936829	20C	B.1	2020-09-21	18.883	2020-09-10	-8	1	-9	two_sample_paired	5399	Pre	2020-09-01	-9	-8
COV05399	MN908947.3	25563	G	T	34	16	49	788	145	65	0.958637	822	0	TRUE	2020-09-09	NA	NM-nCOV-05399	hCoV-19/USA/IL-NM-5399/2020	EPI_ISL_936829	20C	B.1	2020-09-21	18.883	2020-09-10	-8	1	-9	two_sample_paired	5399	Pre	2020-09-01	-9	-8
COV05399	MN908947.3	25907	G	T	449	78	66	37	9	56	0.0761317	486	2.04114e-17	TRUE	2020-09-09	NA	NM-nCOV-05399	hCoV-19/USA/IL-NM-5399/2020	EPI_ISL_936829	20C	B.1	2020-09-21	18.883	2020-09-10	-8	1	-9	two_sample_paired	5399	Pre	2020-09-01	-9	-8
COV05399	MN908947.3	27964	C	T	39	10	62	647	45	69	0.943149	686	0	TRUE	2020-09-09	NA	NM-nCOV-05399	hCoV-19/USA/IL-NM-5399/2020	EPI_ISL_936829	20C	B.1	2020-09-21	18.883	2020-09-10	-8	1	-9	two_sample_paired	5399	Pre	2020-09-01	-9	-8
COV05399	MN908947.3	28472	C	T	604	53	65	86	17	58	0.124638	690	4.51685e-40	TRUE	2020-09-09	NA	NM-nCOV-05399	hCoV-19/USA/IL-NM-5399/2020	EPI_ISL_936829	20C	B.1	2020-09-21	18.883	2020-09-10	-8	1	-9	two_sample_paired	5399	Pre	2020-09-01	-9	-8
COV05399	MN908947.3	28854	C	T	63	12	60	495	50	65	0.887097	558	0	TRUE	2020-09-09	NA	NM-nCOV-05399	hCoV-19/USA/IL-NM-5399/2020	EPI_ISL_936829	20C	B.1	2020-09-21	18.883	2020-09-10	-8	1	-9	two_sample_paired	5399	Pre	2020-09-01	-9	-8
COV05399	MN908947.3	28869	C	T	533	68	65	31	7	58	0.0549645	564	2.28605e-14	TRUE	2020-09-09	NA	NM-nCOV-05399	hCoV-19/USA/IL-NM-5399/2020	EPI_ISL_936829	20C	B.1	2020-09-21	18.883	2020-09-10	-8	1	-9	two_sample_paired	5399	Pre	2020-09-01	-9	-8
COV05399	MN908947.3	29402	G	T	642	33	65	36	12	55	0.0530973	678	9.65038e-17	TRUE	2020-09-09	NA	NM-nCOV-05399	hCoV-19/USA/IL-NM-5399/2020	EPI_ISL_936829	20C	B.1	2020-09-21	18.883	2020-09-10	-8	1	-9	two_sample_paired	5399	Pre	2020-09-01	-9	-8
COV06719	MN908947.3	241	C	T	0	0	0	461	46	64	1	461	0	TRUE	2021-02-05	NA	NM-nCOV-06719	hCoV-19/USA/IL-NM-6719/2021	EPI_ISL_1340810	20G	B.1.2	2021-02-09	26.9603	2021-02-05	11	0	11	two_sample_paired	6719	Post	2021-02-16	11	11
COV06719	MN908947.3	1059	C	T	13	2	56	357	22	67	0.964865	370	8.85995e-268	TRUE	2021-02-05	NA	NM-nCOV-06719	hCoV-19/USA/IL-NM-6719/2021	EPI_ISL_1340810	20G	B.1.2	2021-02-09	26.9603	2021-02-05	11	0	11	two_sample_paired	6719	Post	2021-02-16	11	11
COV06719	MN908947.3	1489	C	T	318	49	65	105	11	55	0.248227	423	1.56474e-52	TRUE	2021-02-05	NA	NM-nCOV-06719	hCoV-19/USA/IL-NM-6719/2021	EPI_ISL_1340810	20G	B.1.2	2021-02-09	26.9603	2021-02-05	11	0	11	two_sample_paired	6719	Post	2021-02-16	11	11
COV06719	MN908947.3	3037	C	T	0	0	0	847	81	69	1	847	0	TRUE	2021-02-05	NA	NM-nCOV-06719	hCoV-19/USA/IL-NM-6719/2021	EPI_ISL_1340810	20G	B.1.2	2021-02-09	26.9603	2021-02-05	11	0	11	two_sample_paired	6719	Post	2021-02-16	11	11
COV06719	MN908947.3	3040	C	T	43	7	56	789	69	68	0.948317	832	0	TRUE	2021-02-05	NA	NM-nCOV-06719	hCoV-19/USA/IL-NM-6719/2021	EPI_ISL_1340810	20G	B.1.2	2021-02-09	26.9603	2021-02-05	11	0	11	two_sample_paired	6719	Post	2021-02-16	11	11
COV06719	MN908947.3	4500	A	G	649	70	67	109	14	57	0.143799	758	6.14505e-52	TRUE	2021-02-05	NA	NM-nCOV-06719	hCoV-19/USA/IL-NM-6719/2021	EPI_ISL_1340810	20G	B.1.2	2021-02-09	26.9603	2021-02-05	11	0	11	two_sample_paired	6719	Post	2021-02-16	11	11
COV06719	MN908947.3	6705	A	G	41	2	72	805	57	68	0.950413	847	0	TRUE	2021-02-05	NA	NM-nCOV-06719	hCoV-19/USA/IL-NM-6719/2021	EPI_ISL_1340810	20G	B.1.2	2021-02-09	26.9603	2021-02-05	11	0	11	two_sample_paired	6719	Post	2021-02-16	11	11
COV06719	MN908947.3	8947	C	T	391	50	63	13	0	68	0.0321782	404	1.73646e-06	TRUE	2021-02-05	NA	NM-nCOV-06719	hCoV-19/USA/IL-NM-6719/2021	EPI_ISL_1340810	20G	B.1.2	2021-02-09	26.9603	2021-02-05	11	0	11	two_sample_paired	6719	Post	2021-02-16	11	11
COV06719	MN908947.3	10319	C	T	33	5	63	975	127	66	0.967262	1008	0	TRUE	2021-02-05	NA	NM-nCOV-06719	hCoV-19/USA/IL-NM-6719/2021	EPI_ISL_1340810	20G	B.1.2	2021-02-09	26.9603	2021-02-05	11	0	11	two_sample_paired	6719	Post	2021-02-16	11	11
COV06719	MN908947.3	11083	G	T	318	20	60	13	1	58	0.0392749	331	1.9354e-06	TRUE	2021-02-05	NA	NM-nCOV-06719	hCoV-19/USA/IL-NM-6719/2021	EPI_ISL_1340810	20G	B.1.2	2021-02-09	26.9603	2021-02-05	11	0	11	two_sample_paired	6719	Post	2021-02-16	11	11
COV06719	MN908947.3	11109	C	T	38	11	61	339	18	64	0.899204	377	6.22805e-232	TRUE	2021-02-05	NA	NM-nCOV-06719	hCoV-19/USA/IL-NM-6719/2021	EPI_ISL_1340810	20G	B.1.2	2021-02-09	26.9603	2021-02-05	11	0	11	two_sample_paired	6719	Post	2021-02-16	11	11
COV06719	MN908947.3	12759	A	G	95	35	56	606	102	62	0.86202	703	0	TRUE	2021-02-05	NA	NM-nCOV-06719	hCoV-19/USA/IL-NM-6719/2021	EPI_ISL_1340810	20G	B.1.2	2021-02-09	26.9603	2021-02-05	11	0	11	two_sample_paired	6719	Post	2021-02-16	11	11
COV06719	MN908947.3	12786	C	T	87	13	60	511	33	66	0.854515	598	0	TRUE	2021-02-05	NA	NM-nCOV-06719	hCoV-19/USA/IL-NM-6719/2021	EPI_ISL_1340810	20G	B.1.2	2021-02-09	26.9603	2021-02-05	11	0	11	two_sample_paired	6719	Post	2021-02-16	11	11
COV06719	MN908947.3	13686	T	C	44	4	65	412	19	67	0.903509	456	7.14478e-292	TRUE	2021-02-05	NA	NM-nCOV-06719	hCoV-19/USA/IL-NM-6719/2021	EPI_ISL_1340810	20G	B.1.2	2021-02-09	26.9603	2021-02-05	11	0	11	two_sample_paired	6719	Post	2021-02-16	11	11
COV06719	MN908947.3	14408	C	T	2	0	74	908	61	69	0.997802	910	0	TRUE	2021-02-05	NA	NM-nCOV-06719	hCoV-19/USA/IL-NM-6719/2021	EPI_ISL_1340810	20G	B.1.2	2021-02-09	26.9603	2021-02-05	11	0	11	two_sample_paired	6719	Post	2021-02-16	11	11
COV06719	MN908947.3	15489	A	G	41	27	47	261	156	50	0.864238	302	9.80229e-165	TRUE	2021-02-05	NA	NM-nCOV-06719	hCoV-19/USA/IL-NM-6719/2021	EPI_ISL_1340810	20G	B.1.2	2021-02-09	26.9603	2021-02-05	11	0	11	two_sample_paired	6719	Post	2021-02-16	11	11
COV06719	MN908947.3	18424	A	G	31	4	59	775	38	65	0.961538	806	0	TRUE	2021-02-05	NA	NM-nCOV-06719	hCoV-19/USA/IL-NM-6719/2021	EPI_ISL_1340810	20G	B.1.2	2021-02-09	26.9603	2021-02-05	11	0	11	two_sample_paired	6719	Post	2021-02-16	11	11
COV06719	MN908947.3	21304	C	T	7	4	43	274	37	66	0.975089	281	7.03368e-207	TRUE	2021-02-05	NA	NM-nCOV-06719	hCoV-19/USA/IL-NM-6719/2021	EPI_ISL_1340810	20G	B.1.2	2021-02-09	26.9603	2021-02-05	11	0	11	two_sample_paired	6719	Post	2021-02-16	11	11
COV06719	MN908947.3	22018	G	T	101	23	58	5	2	49	0.0471698	106	0.00759362	TRUE	2021-02-05	NA	NM-nCOV-06719	hCoV-19/USA/IL-NM-6719/2021	EPI_ISL_1340810	20G	B.1.2	2021-02-09	26.9603	2021-02-05	11	0	11	two_sample_paired	6719	Post	2021-02-16	11	11
COV06719	MN908947.3	23012	G	C	16	6	51	18	0	67	0.0972973	185	1.33678e-21	TRUE	2021-02-05	NA	NM-nCOV-06719	hCoV-19/USA/IL-NM-6719/2021	EPI_ISL_1340810	20G	B.1.2	2021-02-09	26.9603	2021-02-05	11	0	11	two_sample_paired	6719	Post	2021-02-16	11	11
COV06719	MN908947.3	23012	G	A	16	6	51	151	11	67	0.816216	185	1.0159e-110	TRUE	2021-02-05	NA	NM-nCOV-06719	hCoV-19/USA/IL-NM-6719/2021	EPI_ISL_1340810	20G	B.1.2	2021-02-09	26.9603	2021-02-05	11	0	11	two_sample_paired	6719	Post	2021-02-16	11	11
COV06719	MN908947.3	23403	A	G	1	0	74	654	86	66	0.998473	655	0	TRUE	2021-02-05	NA	NM-nCOV-06719	hCoV-19/USA/IL-NM-6719/2021	EPI_ISL_1340810	20G	B.1.2	2021-02-09	26.9603	2021-02-05	11	0	11	two_sample_paired	6719	Post	2021-02-16	11	11
COV06719	MN908947.3	23604	C	A	34	6	60	939	174	60	0.96209	976	0	TRUE	2021-02-05	NA	NM-nCOV-06719	hCoV-19/USA/IL-NM-6719/2021	EPI_ISL_1340810	20G	B.1.2	2021-02-09	26.9603	2021-02-05	11	0	11	two_sample_paired	6719	Post	2021-02-16	11	11
COV06719	MN908947.3	25563	G	T	16	7	53	721	125	65	0.97829	737	0	TRUE	2021-02-05	NA	NM-nCOV-06719	hCoV-19/USA/IL-NM-6719/2021	EPI_ISL_1340810	20G	B.1.2	2021-02-09	26.9603	2021-02-05	11	0	11	two_sample_paired	6719	Post	2021-02-16	11	11
COV06719	MN908947.3	25907	G	T	17	3	61	62	10	67	0.78481	79	2.84187e-39	TRUE	2021-02-05	NA	NM-nCOV-06719	hCoV-19/USA/IL-NM-6719/2021	EPI_ISL_1340810	20G	B.1.2	2021-02-09	26.9603	2021-02-05	11	0	11	two_sample_paired	6719	Post	2021-02-16	11	11
COV06719	MN908947.3	27964	C	T	14	1	69	621	60	66	0.977953	635	0	TRUE	2021-02-05	NA	NM-nCOV-06719	hCoV-19/USA/IL-NM-6719/2021	EPI_ISL_1340810	20G	B.1.2	2021-02-09	26.9603	2021-02-05	11	0	11	two_sample_paired	6719	Post	2021-02-16	11	11
COV06719	MN908947.3	28472	C	T	28	5	55	505	21	65	0.947467	533	0	TRUE	2021-02-05	NA	NM-nCOV-06719	hCoV-19/USA/IL-NM-6719/2021	EPI_ISL_1340810	20G	B.1.2	2021-02-09	26.9603	2021-02-05	11	0	11	two_sample_paired	6719	Post	2021-02-16	11	11
COV06719	MN908947.3	28869	C	T	12	5	50	113	12	67	0.904	125	1.39948e-78	TRUE	2021-02-05	NA	NM-nCOV-06719	hCoV-19/USA/IL-NM-6719/2021	EPI_ISL_1340810	20G	B.1.2	2021-02-09	26.9603	2021-02-05	11	0	11	two_sample_paired	6719	Post	2021-02-16	11	11
COV06719	MN908947.3	28881	G	A	122	15	65	6	4	38	0.046875	128	0.00200131	TRUE	2021-02-05	NA	NM-nCOV-06719	hCoV-19/USA/IL-NM-6719/2021	EPI_ISL_1340810	20G	B.1.2	2021-02-09	26.9603	2021-02-05	11	0	11	two_sample_paired	6719	Post	2021-02-16	11	11
COV06719	MN908947.3	28882	G	A	125	15	65	6	4	37	0.0458015	131	0.00215557	TRUE	2021-02-05	NA	NM-nCOV-06719	hCoV-19/USA/IL-NM-6719/2021	EPI_ISL_1340810	20G	B.1.2	2021-02-09	26.9603	2021-02-05	11	0	11	two_sample_paired	6719	Post	2021-02-16	11	11
COV06719	MN908947.3	28883	G	C	123	16	64	6	4	37	0.0465116	129	0.00206366	TRUE	2021-02-05	NA	NM-nCOV-06719	hCoV-19/USA/IL-NM-6719/2021	EPI_ISL_1340810	20G	B.1.2	2021-02-09	26.9603	2021-02-05	11	0	11	two_sample_paired	6719	Post	2021-02-16	11	11
COV06837	MN908947.3	241	C	T	2	0	71	574	60	65	0.996528	576	0	TRUE	2020-12-15	NA	NM-nCOV-06837	hCoV-19/USA/IL-NM-6837/2021	edit	20G	B.1.2	2020-12-21	27.3623	2020-12-16	70	1	69	two_sample_paired	6837	Post	2021-02-23	69	70
COV06837	MN908947.3	635	C	T	587	133	63	71	17	63	0.107903	658	1.61784e-32	TRUE	2020-12-15	NA	NM-nCOV-06837	hCoV-19/USA/IL-NM-6837/2021	edit	20G	B.1.2	2020-12-21	27.3623	2020-12-16	70	1	69	two_sample_paired	6837	Post	2021-02-23	69	70
COV06837	MN908947.3	678	C	T	524	89	59	127	32	56	0.195084	651	2.79655e-59	TRUE	2020-12-15	NA	NM-nCOV-06837	hCoV-19/USA/IL-NM-6837/2021	edit	20G	B.1.2	2020-12-21	27.3623	2020-12-16	70	1	69	two_sample_paired	6837	Post	2021-02-23	69	70
COV06837	MN908947.3	884	C	T	1425	169	66	411	49	65	0.223734	1837	2.98422e-201	TRUE	2020-12-15	NA	NM-nCOV-06837	hCoV-19/USA/IL-NM-6837/2021	edit	20G	B.1.2	2020-12-21	27.3623	2020-12-16	70	1	69	two_sample_paired	6837	Post	2021-02-23	69	70
COV06837	MN908947.3	1059	C	T	20	5	58	571	31	67	0.966159	591	0	TRUE	2020-12-15	NA	NM-nCOV-06837	hCoV-19/USA/IL-NM-6837/2021	edit	20G	B.1.2	2020-12-21	27.3623	2020-12-16	70	1	69	two_sample_paired	6837	Post	2021-02-23	69	70
COV06837	MN908947.3	1404	C	T	427	32	67	15	0	62	0.0339367	442	1.25141e-07	TRUE	2020-12-15	NA	NM-nCOV-06837	hCoV-19/USA/IL-NM-6837/2021	edit	20G	B.1.2	2020-12-21	27.3623	2020-12-16	70	1	69	two_sample_paired	6837	Post	2021-02-23	69	70
COV06837	MN908947.3	1405	T	C	427	32	68	15	0	65	0.0339367	442	1.31279e-07	TRUE	2020-12-15	NA	NM-nCOV-06837	hCoV-19/USA/IL-NM-6837/2021	edit	20G	B.1.2	2020-12-21	27.3623	2020-12-16	70	1	69	two_sample_paired	6837	Post	2021-02-23	69	70
COV06837	MN908947.3	1751	T	C	389	28	66	14	0	71	0.0347395	403	4.58878e-07	TRUE	2020-12-15	NA	NM-nCOV-06837	hCoV-19/USA/IL-NM-6837/2021	edit	20G	B.1.2	2020-12-21	27.3623	2020-12-16	70	1	69	two_sample_paired	6837	Post	2021-02-23	69	70
COV06837	MN908947.3	1912	C	T	344	62	61	11	2	59	0.0309859	355	1.51215e-05	TRUE	2020-12-15	NA	NM-nCOV-06837	hCoV-19/USA/IL-NM-6837/2021	edit	20G	B.1.2	2020-12-21	27.3623	2020-12-16	70	1	69	two_sample_paired	6837	Post	2021-02-23	69	70
COV06837	MN908947.3	2597	T	C	173	13	61	6	1	53	0.0335196	179	0.00258217	TRUE	2020-12-15	NA	NM-nCOV-06837	hCoV-19/USA/IL-NM-6837/2021	edit	20G	B.1.2	2020-12-21	27.3623	2020-12-16	70	1	69	two_sample_paired	6837	Post	2021-02-23	69	70
COV06837	MN908947.3	3037	C	T	2	1	37	1261	97	69	0.998416	1263	0	TRUE	2020-12-15	NA	NM-nCOV-06837	hCoV-19/USA/IL-NM-6837/2021	edit	20G	B.1.2	2020-12-21	27.3623	2020-12-16	70	1	69	two_sample_paired	6837	Post	2021-02-23	69	70
COV06837	MN908947.3	4321	C	T	745	85	67	224	25	53	0.231166	969	1.20282e-110	TRUE	2020-12-15	NA	NM-nCOV-06837	hCoV-19/USA/IL-NM-6837/2021	edit	20G	B.1.2	2020-12-21	27.3623	2020-12-16	70	1	69	two_sample_paired	6837	Post	2021-02-23	69	70
COV06837	MN908947.3	4551	C	T	55	7	57	569	76	66	0.911859	624	0	TRUE	2020-12-15	NA	NM-nCOV-06837	hCoV-19/USA/IL-NM-6837/2021	edit	20G	B.1.2	2020-12-21	27.3623	2020-12-16	70	1	69	two_sample_paired	6837	Post	2021-02-23	69	70
COV06837	MN908947.3	6283	T	C	476	25	66	328	20	65	0.40796	804	4.95882e-172	TRUE	2020-12-15	NA	NM-nCOV-06837	hCoV-19/USA/IL-NM-6837/2021	edit	20G	B.1.2	2020-12-21	27.3623	2020-12-16	70	1	69	two_sample_paired	6837	Post	2021-02-23	69	70
COV06837	MN908947.3	6762	C	T	86	12	61	757	105	67	0.897983	843	0	TRUE	2020-12-15	NA	NM-nCOV-06837	hCoV-19/USA/IL-NM-6837/2021	edit	20G	B.1.2	2020-12-21	27.3623	2020-12-16	70	1	69	two_sample_paired	6837	Post	2021-02-23	69	70
COV06837	MN908947.3	7420	C	T	830	90	66	184	23	61	0.181281	1015	7.7556e-89	TRUE	2020-12-15	NA	NM-nCOV-06837	hCoV-19/USA/IL-NM-6837/2021	edit	20G	B.1.2	2020-12-21	27.3623	2020-12-16	70	1	69	two_sample_paired	6837	Post	2021-02-23	69	70
COV06837	MN908947.3	7697	A	T	603	37	62	37	1	42	0.0578125	640	7.09641e-17	TRUE	2020-12-15	NA	NM-nCOV-06837	hCoV-19/USA/IL-NM-6837/2021	edit	20G	B.1.2	2020-12-21	27.3623	2020-12-16	70	1	69	two_sample_paired	6837	Post	2021-02-23	69	70
COV06837	MN908947.3	7698	A	T	601	36	63	38	1	42	0.0594679	639	1.71535e-17	TRUE	2020-12-15	NA	NM-nCOV-06837	hCoV-19/USA/IL-NM-6837/2021	edit	20G	B.1.2	2020-12-21	27.3623	2020-12-16	70	1	69	two_sample_paired	6837	Post	2021-02-23	69	70
COV06837	MN908947.3	7756	G	A	1112	70	67	39	3	60	0.0338248	1153	1.57935e-18	TRUE	2020-12-15	NA	NM-nCOV-06837	hCoV-19/USA/IL-NM-6837/2021	edit	20G	B.1.2	2020-12-21	27.3623	2020-12-16	70	1	69	two_sample_paired	6837	Post	2021-02-23	69	70
COV06837	MN908947.3	8083	G	A	37	5	60	711	33	69	0.950535	748	0	TRUE	2020-12-15	NA	NM-nCOV-06837	hCoV-19/USA/IL-NM-6837/2021	edit	20G	B.1.2	2020-12-21	27.3623	2020-12-16	70	1	69	two_sample_paired	6837	Post	2021-02-23	69	70
COV06837	MN908947.3	8931	T	C	290	27	64	31	0	53	0.0965732	321	9.08264e-15	TRUE	2020-12-15	NA	NM-nCOV-06837	hCoV-19/USA/IL-NM-6837/2021	edit	20G	B.1.2	2020-12-21	27.3623	2020-12-16	70	1	69	two_sample_paired	6837	Post	2021-02-23	69	70
COV06837	MN908947.3	9195	C	T	962	144	66	37	8	55	0.037037	999	1.53566e-17	TRUE	2020-12-15	NA	NM-nCOV-06837	hCoV-19/USA/IL-NM-6837/2021	edit	20G	B.1.2	2020-12-21	27.3623	2020-12-16	70	1	69	two_sample_paired	6837	Post	2021-02-23	69	70
COV06837	MN908947.3	9664	A	G	1252	87	65	73	7	63	0.0550528	1326	5.25425e-35	TRUE	2020-12-15	NA	NM-nCOV-06837	hCoV-19/USA/IL-NM-6837/2021	edit	20G	B.1.2	2020-12-21	27.3623	2020-12-16	70	1	69	two_sample_paired	6837	Post	2021-02-23	69	70
COV06837	MN908947.3	10319	C	T	44	9	60	1675	169	67	0.974404	1719	0	TRUE	2020-12-15	NA	NM-nCOV-06837	hCoV-19/USA/IL-NM-6837/2021	edit	20G	B.1.2	2020-12-21	27.3623	2020-12-16	70	1	69	two_sample_paired	6837	Post	2021-02-23	69	70
COV06837	MN908947.3	11824	C	T	1305	204	66	116	11	65	0.0816327	1421	2.8759e-54	TRUE	2020-12-15	NA	NM-nCOV-06837	hCoV-19/USA/IL-NM-6837/2021	edit	20G	B.1.2	2020-12-21	27.3623	2020-12-16	70	1	69	two_sample_paired	6837	Post	2021-02-23	69	70
COV06837	MN908947.3	12294	C	T	108	25	59	844	92	67	0.886555	952	0	TRUE	2020-12-15	NA	NM-nCOV-06837	hCoV-19/USA/IL-NM-6837/2021	edit	20G	B.1.2	2020-12-21	27.3623	2020-12-16	70	1	69	two_sample_paired	6837	Post	2021-02-23	69	70
COV06837	MN908947.3	13948	G	T	781	93	62	33	0	58	0.0405405	814	2.19794e-15	TRUE	2020-12-15	NA	NM-nCOV-06837	hCoV-19/USA/IL-NM-6837/2021	edit	20G	B.1.2	2020-12-21	27.3623	2020-12-16	70	1	69	two_sample_paired	6837	Post	2021-02-23	69	70
COV06837	MN908947.3	14183	C	T	47	8	61	566	88	66	0.923328	613	0	TRUE	2020-12-15	NA	NM-nCOV-06837	hCoV-19/USA/IL-NM-6837/2021	edit	20G	B.1.2	2020-12-21	27.3623	2020-12-16	70	1	69	two_sample_paired	6837	Post	2021-02-23	69	70
COV06837	MN908947.3	14408	C	T	1	0	77	1443	79	70	0.999307	1444	0	TRUE	2020-12-15	NA	NM-nCOV-06837	hCoV-19/USA/IL-NM-6837/2021	edit	20G	B.1.2	2020-12-21	27.3623	2020-12-16	70	1	69	two_sample_paired	6837	Post	2021-02-23	69	70
COV06837	MN908947.3	14805	C	T	35	9	59	928	116	67	0.963655	963	0	TRUE	2020-12-15	NA	NM-nCOV-06837	hCoV-19/USA/IL-NM-6837/2021	edit	20G	B.1.2	2020-12-21	27.3623	2020-12-16	70	1	69	two_sample_paired	6837	Post	2021-02-23	69	70
COV06837	MN908947.3	15738	C	T	1332	165	66	52	7	62	0.0375723	1384	1.41483e-24	TRUE	2020-12-15	NA	NM-nCOV-06837	hCoV-19/USA/IL-NM-6837/2021	edit	20G	B.1.2	2020-12-21	27.3623	2020-12-16	70	1	69	two_sample_paired	6837	Post	2021-02-23	69	70
COV06837	MN908947.3	17122	G	T	168	20	65	1292	113	64	0.884326	1461	0	TRUE	2020-12-15	NA	NM-nCOV-06837	hCoV-19/USA/IL-NM-6837/2021	edit	20G	B.1.2	2020-12-21	27.3623	2020-12-16	70	1	69	two_sample_paired	6837	Post	2021-02-23	69	70
COV06837	MN908947.3	18021	G	A	320	14	64	12	0	66	0.0361446	332	3.76236e-06	TRUE	2020-12-15	NA	NM-nCOV-06837	hCoV-19/USA/IL-NM-6837/2021	edit	20G	B.1.2	2020-12-21	27.3623	2020-12-16	70	1	69	two_sample_paired	6837	Post	2021-02-23	69	70
COV06837	MN908947.3	18424	A	G	33	4	57	1291	68	65	0.975076	1324	0	TRUE	2020-12-15	NA	NM-nCOV-06837	hCoV-19/USA/IL-NM-6837/2021	edit	20G	B.1.2	2020-12-21	27.3623	2020-12-16	70	1	69	two_sample_paired	6837	Post	2021-02-23	69	70
COV06837	MN908947.3	21304	C	T	11	5	52	346	38	68	0.969188	357	3.30007e-261	TRUE	2020-12-15	NA	NM-nCOV-06837	hCoV-19/USA/IL-NM-6837/2021	edit	20G	B.1.2	2020-12-21	27.3623	2020-12-16	70	1	69	two_sample_paired	6837	Post	2021-02-23	69	70
COV06837	MN908947.3	21600	G	T	228	17	68	11	2	56	0.0460251	239	9.26923e-06	TRUE	2020-12-15	NA	NM-nCOV-06837	hCoV-19/USA/IL-NM-6837/2021	edit	20G	B.1.2	2020-12-21	27.3623	2020-12-16	70	1	69	two_sample_paired	6837	Post	2021-02-23	69	70
COV06837	MN908947.3	21846	C	A	968	67	70	74	7	66	0.0710173	1042	1.44155e-35	TRUE	2020-12-15	NA	NM-nCOV-06837	hCoV-19/USA/IL-NM-6837/2021	edit	20G	B.1.2	2020-12-21	27.3623	2020-12-16	70	1	69	two_sample_paired	6837	Post	2021-02-23	69	70
COV06837	MN908947.3	22917	T	G	100	8	69	6	1	62	0.0566038	106	0.00166826	TRUE	2020-12-15	NA	NM-nCOV-06837	hCoV-19/USA/IL-NM-6837/2021	edit	20G	B.1.2	2020-12-21	27.3623	2020-12-16	70	1	69	two_sample_paired	6837	Post	2021-02-23	69	70
COV06837	MN908947.3	23057	C	A	71	12	63	57	3	70	0.445312	128	1.49028e-31	TRUE	2020-12-15	NA	NM-nCOV-06837	hCoV-19/USA/IL-NM-6837/2021	edit	20G	B.1.2	2020-12-21	27.3623	2020-12-16	70	1	69	two_sample_paired	6837	Post	2021-02-23	69	70
COV06837	MN908947.3	23403	A	G	0	0	0	797	99	66	1	797	0	TRUE	2020-12-15	NA	NM-nCOV-06837	hCoV-19/USA/IL-NM-6837/2021	edit	20G	B.1.2	2020-12-21	27.3623	2020-12-16	70	1	69	two_sample_paired	6837	Post	2021-02-23	69	70
COV06837	MN908947.3	25037	C	T	657	96	58	44	13	53	0.0627675	701	1.5349e-19	TRUE	2020-12-15	NA	NM-nCOV-06837	hCoV-19/USA/IL-NM-6837/2021	edit	20G	B.1.2	2020-12-21	27.3623	2020-12-16	70	1	69	two_sample_paired	6837	Post	2021-02-23	69	70
COV06837	MN908947.3	25357	C	A	943	25	60	35	2	56	0.0357873	978	1.20911e-15	TRUE	2020-12-15	NA	NM-nCOV-06837	hCoV-19/USA/IL-NM-6837/2021	edit	20G	B.1.2	2020-12-21	27.3623	2020-12-16	70	1	69	two_sample_paired	6837	Post	2021-02-23	69	70
COV06837	MN908947.3	25429	G	T	1496	70	68	98	1	63	0.0614806	1594	8.90732e-46	TRUE	2020-12-15	NA	NM-nCOV-06837	hCoV-19/USA/IL-NM-6837/2021	edit	20G	B.1.2	2020-12-21	27.3623	2020-12-16	70	1	69	two_sample_paired	6837	Post	2021-02-23	69	70
COV06837	MN908947.3	25511	C	T	1834	190	66	242	11	63	0.11657	2076	4.27663e-114	TRUE	2020-12-15	NA	NM-nCOV-06837	hCoV-19/USA/IL-NM-6837/2021	edit	20G	B.1.2	2020-12-21	27.3623	2020-12-16	70	1	69	two_sample_paired	6837	Post	2021-02-23	69	70
COV06837	MN908947.3	25521	C	T	1938	206	67	66	12	60	0.0329341	2004	9.01512e-31	TRUE	2020-12-15	NA	NM-nCOV-06837	hCoV-19/USA/IL-NM-6837/2021	edit	20G	B.1.2	2020-12-21	27.3623	2020-12-16	70	1	69	two_sample_paired	6837	Post	2021-02-23	69	70
COV06837	MN908947.3	25563	G	T	21	5	59	1732	276	65	0.988021	1753	0	TRUE	2020-12-15	NA	NM-nCOV-06837	hCoV-19/USA/IL-NM-6837/2021	edit	20G	B.1.2	2020-12-21	27.3623	2020-12-16	70	1	69	two_sample_paired	6837	Post	2021-02-23	69	70
COV06837	MN908947.3	25587	C	T	273	36	64	1425	313	60	0.839223	1698	0	TRUE	2020-12-15	NA	NM-nCOV-06837	hCoV-19/USA/IL-NM-6837/2021	edit	20G	B.1.2	2020-12-21	27.3623	2020-12-16	70	1	69	two_sample_paired	6837	Post	2021-02-23	69	70
COV06837	MN908947.3	25907	G	T	23	4	63	57	14	62	0.7125	80	1.50495e-33	TRUE	2020-12-15	NA	NM-nCOV-06837	hCoV-19/USA/IL-NM-6837/2021	edit	20G	B.1.2	2020-12-21	27.3623	2020-12-16	70	1	69	two_sample_paired	6837	Post	2021-02-23	69	70
COV06837	MN908947.3	26152	G	T	163	10	65	1206	103	69	0.880292	1370	0	TRUE	2020-12-15	NA	NM-nCOV-06837	hCoV-19/USA/IL-NM-6837/2021	edit	20G	B.1.2	2020-12-21	27.3623	2020-12-16	70	1	69	two_sample_paired	6837	Post	2021-02-23	69	70
COV06837	MN908947.3	27299	T	C	39	1	66	971	58	67	0.949169	1023	0	TRUE	2020-12-15	NA	NM-nCOV-06837	hCoV-19/USA/IL-NM-6837/2021	edit	20G	B.1.2	2020-12-21	27.3623	2020-12-16	70	1	69	two_sample_paired	6837	Post	2021-02-23	69	70
COV06837	MN908947.3	27532	C	T	56	5	67	54	5	63	0.490909	110	3.4267e-29	TRUE	2020-12-15	NA	NM-nCOV-06837	hCoV-19/USA/IL-NM-6837/2021	edit	20G	B.1.2	2020-12-21	27.3623	2020-12-16	70	1	69	two_sample_paired	6837	Post	2021-02-23	69	70
COV06837	MN908947.3	27964	C	T	41	8	63	1166	66	68	0.966031	1207	0	TRUE	2020-12-15	NA	NM-nCOV-06837	hCoV-19/USA/IL-NM-6837/2021	edit	20G	B.1.2	2020-12-21	27.3623	2020-12-16	70	1	69	two_sample_paired	6837	Post	2021-02-23	69	70
COV06837	MN908947.3	28253	C	T	42	8	61	720	51	68	0.944882	762	0	TRUE	2020-12-15	NA	NM-nCOV-06837	hCoV-19/USA/IL-NM-6837/2021	edit	20G	B.1.2	2020-12-21	27.3623	2020-12-16	70	1	69	two_sample_paired	6837	Post	2021-02-23	69	70
COV06837	MN908947.3	28311	C	T	62	13	60	825	94	64	0.930101	887	0	TRUE	2020-12-15	NA	NM-nCOV-06837	hCoV-19/USA/IL-NM-6837/2021	edit	20G	B.1.2	2020-12-21	27.3623	2020-12-16	70	1	69	two_sample_paired	6837	Post	2021-02-23	69	70
COV06837	MN908947.3	28472	C	T	39	8	57	630	30	65	0.941704	669	0	TRUE	2020-12-15	NA	NM-nCOV-06837	hCoV-19/USA/IL-NM-6837/2021	edit	20G	B.1.2	2020-12-21	27.3623	2020-12-16	70	1	69	two_sample_paired	6837	Post	2021-02-23	69	70
COV06837	MN908947.3	28823	T	C	219	16	64	117	11	62	0.348214	336	6.09564e-64	TRUE	2020-12-15	NA	NM-nCOV-06837	hCoV-19/USA/IL-NM-6837/2021	edit	20G	B.1.2	2020-12-21	27.3623	2020-12-16	70	1	69	two_sample_paired	6837	Post	2021-02-23	69	70
COV06837	MN908947.3	28869	C	T	19	4	53	292	22	64	0.938907	311	3.02792e-210	TRUE	2020-12-15	NA	NM-nCOV-06837	hCoV-19/USA/IL-NM-6837/2021	edit	20G	B.1.2	2020-12-21	27.3623	2020-12-16	70	1	69	two_sample_paired	6837	Post	2021-02-23	69	70
COV06837	MN908947.3	28874	A	G	153	18	64	176	16	59	0.534954	329	2.18839e-96	TRUE	2020-12-15	NA	NM-nCOV-06837	hCoV-19/USA/IL-NM-6837/2021	edit	20G	B.1.2	2020-12-21	27.3623	2020-12-16	70	1	69	two_sample_paired	6837	Post	2021-02-23	69	70
COV06837	MN908947.3	29417	T	C	343	11	64	13	0	66	0.0365169	356	1.43857e-06	TRUE	2020-12-15	NA	NM-nCOV-06837	hCoV-19/USA/IL-NM-6837/2021	edit	20G	B.1.2	2020-12-21	27.3623	2020-12-16	70	1	69	two_sample_paired	6837	Post	2021-02-23	69	70
COV06837	MN908947.3	29708	C	T	965	77	68	289	16	68	0.230096	1256	9.67243e-144	TRUE	2020-12-15	NA	NM-nCOV-06837	hCoV-19/USA/IL-NM-6837/2021	edit	20G	B.1.2	2020-12-21	27.3623	2020-12-16	70	1	69	two_sample_paired	6837	Post	2021-02-23	69	70
COV07334	MN908947.3	210	G	T	1778	25	72	87	2	62	0.0466238	1866	1.16254e-41	TRUE	2021-02-01	NA	NM-nCOV-07334	hCoV-19/USA/IL-NM-7334/2021	EPI_ISL_1501693	20B	B.1.1.432	2021-07-07	24.0159	2021-02-01	-27	0	-27	three_plus_paired	7334	Pre	2021-01-05	-27	-27
COV07334	MN908947.3	222	C	T	159	2	64	1743	28	72	0.916404	1902	0	TRUE	2021-02-01	NA	NM-nCOV-07334	hCoV-19/USA/IL-NM-7334/2021	EPI_ISL_1501693	20B	B.1.1.432	2021-07-07	24.0159	2021-02-01	-27	0	-27	three_plus_paired	7334	Pre	2021-01-05	-27	-27
COV07334	MN908947.3	241	C	T	0	0	0	1947	32	71	1	1947	0	TRUE	2021-02-01	NA	NM-nCOV-07334	hCoV-19/USA/IL-NM-7334/2021	EPI_ISL_1501693	20B	B.1.1.432	2021-07-07	24.0159	2021-02-01	-27	0	-27	three_plus_paired	7334	Pre	2021-01-05	-27	-27
COV07334	MN908947.3	1807	A	G	151	11	71	5	0	68	0.0320513	156	0.00513348	TRUE	2021-02-01	NA	NM-nCOV-07334	hCoV-19/USA/IL-NM-7334/2021	EPI_ISL_1501693	20B	B.1.1.432	2021-07-07	24.0159	2021-02-01	-27	0	-27	three_plus_paired	7334	Pre	2021-01-05	-27	-27
COV07334	MN908947.3	3037	C	T	0	0	0	936	35	73	1	936	0	TRUE	2021-02-01	NA	NM-nCOV-07334	hCoV-19/USA/IL-NM-7334/2021	EPI_ISL_1501693	20B	B.1.1.432	2021-07-07	24.0159	2021-02-01	-27	0	-27	three_plus_paired	7334	Pre	2021-01-05	-27	-27
COV07334	MN908947.3	3695	C	T	122	11	69	884	66	71	0.878728	1006	0	TRUE	2021-02-01	NA	NM-nCOV-07334	hCoV-19/USA/IL-NM-7334/2021	EPI_ISL_1501693	20B	B.1.1.432	2021-07-07	24.0159	2021-02-01	-27	0	-27	three_plus_paired	7334	Pre	2021-01-05	-27	-27
COV07334	MN908947.3	5194	G	T	118	13	68	1437	43	75	0.924116	1555	0	TRUE	2021-02-01	NA	NM-nCOV-07334	hCoV-19/USA/IL-NM-7334/2021	EPI_ISL_1501693	20B	B.1.1.432	2021-07-07	24.0159	2021-02-01	-27	0	-27	three_plus_paired	7334	Pre	2021-01-05	-27	-27
COV07334	MN908947.3	5935	A	G	226	2	71	15	0	66	0.0622407	241	1.02663e-07	TRUE	2021-02-01	NA	NM-nCOV-07334	hCoV-19/USA/IL-NM-7334/2021	EPI_ISL_1501693	20B	B.1.1.432	2021-07-07	24.0159	2021-02-01	-27	0	-27	three_plus_paired	7334	Pre	2021-01-05	-27	-27
COV07334	MN908947.3	6402	C	T	837	20	74	29	1	69	0.0334873	866	1.57574e-14	TRUE	2021-02-01	NA	NM-nCOV-07334	hCoV-19/USA/IL-NM-7334/2021	EPI_ISL_1501693	20B	B.1.1.432	2021-07-07	24.0159	2021-02-01	-27	0	-27	three_plus_paired	7334	Pre	2021-01-05	-27	-27
COV07334	MN908947.3	6985	A	T	34	5	68	368	7	76	0.915423	402	1.22055e-269	TRUE	2021-02-01	NA	NM-nCOV-07334	hCoV-19/USA/IL-NM-7334/2021	EPI_ISL_1501693	20B	B.1.1.432	2021-07-07	24.0159	2021-02-01	-27	0	-27	three_plus_paired	7334	Pre	2021-01-05	-27	-27
COV07334	MN908947.3	8593	T	C	686	46	73	30	7	67	0.0418994	716	7.45673e-15	TRUE	2021-02-01	NA	NM-nCOV-07334	hCoV-19/USA/IL-NM-7334/2021	EPI_ISL_1501693	20B	B.1.1.432	2021-07-07	24.0159	2021-02-01	-27	0	-27	three_plus_paired	7334	Pre	2021-01-05	-27	-27
COV07334	MN908947.3	8986	C	T	164	51	59	11	2	67	0.0628571	175	1.63242e-05	TRUE	2021-02-01	NA	NM-nCOV-07334	hCoV-19/USA/IL-NM-7334/2021	EPI_ISL_1501693	20B	B.1.1.432	2021-07-07	24.0159	2021-02-01	-27	0	-27	three_plus_paired	7334	Pre	2021-01-05	-27	-27
COV07334	MN908947.3	9053	G	T	25	4	66	12	1	65	0.324324	37	1.55403e-06	TRUE	2021-02-01	NA	NM-nCOV-07334	hCoV-19/USA/IL-NM-7334/2021	EPI_ISL_1501693	20B	B.1.1.432	2021-07-07	24.0159	2021-02-01	-27	0	-27	three_plus_paired	7334	Pre	2021-01-05	-27	-27
COV07334	MN908947.3	9319	C	T	66	6	72	766	8	74	0.920673	832	0	TRUE	2021-02-01	NA	NM-nCOV-07334	hCoV-19/USA/IL-NM-7334/2021	EPI_ISL_1501693	20B	B.1.1.432	2021-07-07	24.0159	2021-02-01	-27	0	-27	three_plus_paired	7334	Pre	2021-01-05	-27	-27
COV07334	MN908947.3	9430	C	T	69	3	70	876	28	74	0.926984	945	0	TRUE	2021-02-01	NA	NM-nCOV-07334	hCoV-19/USA/IL-NM-7334/2021	EPI_ISL_1501693	20B	B.1.1.432	2021-07-07	24.0159	2021-02-01	-27	0	-27	three_plus_paired	7334	Pre	2021-01-05	-27	-27
COV07334	MN908947.3	10029	C	T	1327	36	74	64	2	69	0.0460101	1391	3.13368e-31	TRUE	2021-02-01	NA	NM-nCOV-07334	hCoV-19/USA/IL-NM-7334/2021	EPI_ISL_1501693	20B	B.1.1.432	2021-07-07	24.0159	2021-02-01	-27	0	-27	three_plus_paired	7334	Pre	2021-01-05	-27	-27
COV07334	MN908947.3	11083	G	T	77	6	69	306	7	72	0.798956	383	1.97003e-220	TRUE	2021-02-01	NA	NM-nCOV-07334	hCoV-19/USA/IL-NM-7334/2021	EPI_ISL_1501693	20B	B.1.1.432	2021-07-07	24.0159	2021-02-01	-27	0	-27	three_plus_paired	7334	Pre	2021-01-05	-27	-27
COV07334	MN908947.3	11201	A	G	1410	37	73	65	7	68	0.0440678	1475	1.05718e-31	TRUE	2021-02-01	NA	NM-nCOV-07334	hCoV-19/USA/IL-NM-7334/2021	EPI_ISL_1501693	20B	B.1.1.432	2021-07-07	24.0159	2021-02-01	-27	0	-27	three_plus_paired	7334	Pre	2021-01-05	-27	-27
COV07334	MN908947.3	11332	A	G	1187	46	73	70	9	62	0.0556881	1257	4.79543e-34	TRUE	2021-02-01	NA	NM-nCOV-07334	hCoV-19/USA/IL-NM-7334/2021	EPI_ISL_1501693	20B	B.1.1.432	2021-07-07	24.0159	2021-02-01	-27	0	-27	three_plus_paired	7334	Pre	2021-01-05	-27	-27
COV07334	MN908947.3	12036	C	T	861	29	66	39	3	63	0.0433333	900	2.0553e-18	TRUE	2021-02-01	NA	NM-nCOV-07334	hCoV-19/USA/IL-NM-7334/2021	EPI_ISL_1501693	20B	B.1.1.432	2021-07-07	24.0159	2021-02-01	-27	0	-27	three_plus_paired	7334	Pre	2021-01-05	-27	-27
COV07334	MN908947.3	12412	C	T	158	22	67	1615	27	74	0.910886	1773	0	TRUE	2021-02-01	NA	NM-nCOV-07334	hCoV-19/USA/IL-NM-7334/2021	EPI_ISL_1501693	20B	B.1.1.432	2021-07-07	24.0159	2021-02-01	-27	0	-27	three_plus_paired	7334	Pre	2021-01-05	-27	-27
COV07334	MN908947.3	14313	T	C	62	10	67	1085	35	74	0.945946	1147	0	TRUE	2021-02-01	NA	NM-nCOV-07334	hCoV-19/USA/IL-NM-7334/2021	EPI_ISL_1501693	20B	B.1.1.432	2021-07-07	24.0159	2021-02-01	-27	0	-27	three_plus_paired	7334	Pre	2021-01-05	-27	-27
COV07334	MN908947.3	14408	C	T	0	0	0	459	14	72	1	459	0	TRUE	2021-02-01	NA	NM-nCOV-07334	hCoV-19/USA/IL-NM-7334/2021	EPI_ISL_1501693	20B	B.1.1.432	2021-07-07	24.0159	2021-02-01	-27	0	-27	three_plus_paired	7334	Pre	2021-01-05	-27	-27
COV07334	MN908947.3	15451	G	A	1072	51	72	51	7	66	0.0454141	1123	9.32654e-25	TRUE	2021-02-01	NA	NM-nCOV-07334	hCoV-19/USA/IL-NM-7334/2021	EPI_ISL_1501693	20B	B.1.1.432	2021-07-07	24.0159	2021-02-01	-27	0	-27	three_plus_paired	7334	Pre	2021-01-05	-27	-27
COV07334	MN908947.3	15720	C	T	117	19	63	1321	24	74	0.918637	1438	0	TRUE	2021-02-01	NA	NM-nCOV-07334	hCoV-19/USA/IL-NM-7334/2021	EPI_ISL_1501693	20B	B.1.1.432	2021-07-07	24.0159	2021-02-01	-27	0	-27	three_plus_paired	7334	Pre	2021-01-05	-27	-27
COV07334	MN908947.3	16438	A	G	683	96	68	1112	236	65	0.619499	1795	0	TRUE	2021-02-01	NA	NM-nCOV-07334	hCoV-19/USA/IL-NM-7334/2021	EPI_ISL_1501693	20B	B.1.1.432	2021-07-07	24.0159	2021-02-01	-27	0	-27	three_plus_paired	7334	Pre	2021-01-05	-27	-27
COV07334	MN908947.3	16466	C	T	1460	82	69	80	19	61	0.0519481	1540	4.4328e-38	TRUE	2021-02-01	NA	NM-nCOV-07334	hCoV-19/USA/IL-NM-7334/2021	EPI_ISL_1501693	20B	B.1.1.432	2021-07-07	24.0159	2021-02-01	-27	0	-27	three_plus_paired	7334	Pre	2021-01-05	-27	-27
COV07334	MN908947.3	17628	T	C	316	11	69	755	46	73	0.704949	1071	0	TRUE	2021-02-01	NA	NM-nCOV-07334	hCoV-19/USA/IL-NM-7334/2021	EPI_ISL_1501693	20B	B.1.1.432	2021-07-07	24.0159	2021-02-01	-27	0	-27	three_plus_paired	7334	Pre	2021-01-05	-27	-27
COV07334	MN908947.3	17905	A	T	1293	117	71	41	4	71	0.0307116	1335	7.93516e-20	TRUE	2021-02-01	NA	NM-nCOV-07334	hCoV-19/USA/IL-NM-7334/2021	EPI_ISL_1501693	20B	B.1.1.432	2021-07-07	24.0159	2021-02-01	-27	0	-27	three_plus_paired	7334	Pre	2021-01-05	-27	-27
COV07334	MN908947.3	17906	A	C	1291	116	71	41	4	72	0.0307808	1332	7.53473e-20	TRUE	2021-02-01	NA	NM-nCOV-07334	hCoV-19/USA/IL-NM-7334/2021	EPI_ISL_1501693	20B	B.1.1.432	2021-07-07	24.0159	2021-02-01	-27	0	-27	three_plus_paired	7334	Pre	2021-01-05	-27	-27
COV07334	MN908947.3	18171	C	T	970	33	74	42	5	64	0.041502	1012	1.28076e-20	TRUE	2021-02-01	NA	NM-nCOV-07334	hCoV-19/USA/IL-NM-7334/2021	EPI_ISL_1501693	20B	B.1.1.432	2021-07-07	24.0159	2021-02-01	-27	0	-27	three_plus_paired	7334	Pre	2021-01-05	-27	-27
COV07334	MN908947.3	19220	C	T	753	49	71	69	7	65	0.0839416	822	3.00992e-33	TRUE	2021-02-01	NA	NM-nCOV-07334	hCoV-19/USA/IL-NM-7334/2021	EPI_ISL_1501693	20B	B.1.1.432	2021-07-07	24.0159	2021-02-01	-27	0	-27	three_plus_paired	7334	Pre	2021-01-05	-27	-27
COV07334	MN908947.3	20724	A	G	526	19	72	31	1	66	0.0556553	557	2.81775e-15	TRUE	2021-02-01	NA	NM-nCOV-07334	hCoV-19/USA/IL-NM-7334/2021	EPI_ISL_1501693	20B	B.1.1.432	2021-07-07	24.0159	2021-02-01	-27	0	-27	three_plus_paired	7334	Pre	2021-01-05	-27	-27
COV07334	MN908947.3	21618	C	G	857	21	73	69	5	68	0.074514	926	1.03764e-33	TRUE	2021-02-01	NA	NM-nCOV-07334	hCoV-19/USA/IL-NM-7334/2021	EPI_ISL_1501693	20B	B.1.1.432	2021-07-07	24.0159	2021-02-01	-27	0	-27	three_plus_paired	7334	Pre	2021-01-05	-27	-27
COV07334	MN908947.3	21987	G	A	317	7	73	24	1	66	0.0703812	341	3.61073e-12	TRUE	2021-02-01	NA	NM-nCOV-07334	hCoV-19/USA/IL-NM-7334/2021	EPI_ISL_1501693	20B	B.1.1.432	2021-07-07	24.0159	2021-02-01	-27	0	-27	three_plus_paired	7334	Pre	2021-01-05	-27	-27
COV07334	MN908947.3	22995	C	A	265	10	70	13	1	73	0.0467626	278	8.65075e-07	TRUE	2021-02-01	NA	NM-nCOV-07334	hCoV-19/USA/IL-NM-7334/2021	EPI_ISL_1501693	20B	B.1.1.432	2021-07-07	24.0159	2021-02-01	-27	0	-27	three_plus_paired	7334	Pre	2021-01-05	-27	-27
COV07334	MN908947.3	23012	G	A	422	10	71	17	1	62	0.0386364	440	1.30207e-08	TRUE	2021-02-01	NA	NM-nCOV-07334	hCoV-19/USA/IL-NM-7334/2021	EPI_ISL_1501693	20B	B.1.1.432	2021-07-07	24.0159	2021-02-01	-27	0	-27	three_plus_paired	7334	Pre	2021-01-05	-27	-27
COV07334	MN908947.3	23403	A	G	2	0	74	1757	57	71	0.998863	1759	0	TRUE	2021-02-01	NA	NM-nCOV-07334	hCoV-19/USA/IL-NM-7334/2021	EPI_ISL_1501693	20B	B.1.1.432	2021-07-07	24.0159	2021-02-01	-27	0	-27	three_plus_paired	7334	Pre	2021-01-05	-27	-27
COV07334	MN908947.3	23593	G	C	985	60	68	50	7	64	0.0483092	1035	1.30679e-23	TRUE	2021-02-01	NA	NM-nCOV-07334	hCoV-19/USA/IL-NM-7334/2021	EPI_ISL_1501693	20B	B.1.1.432	2021-07-07	24.0159	2021-02-01	-27	0	-27	three_plus_paired	7334	Pre	2021-01-05	-27	-27
COV07334	MN908947.3	23604	C	G	874	57	69	119	11	66	0.119839	993	4.51551e-57	TRUE	2021-02-01	NA	NM-nCOV-07334	hCoV-19/USA/IL-NM-7334/2021	EPI_ISL_1501693	20B	B.1.1.432	2021-07-07	24.0159	2021-02-01	-27	0	-27	three_plus_paired	7334	Pre	2021-01-05	-27	-27
COV07334	MN908947.3	24224	T	C	593	24	71	23	2	66	0.0373377	616	1.79436e-11	TRUE	2021-02-01	NA	NM-nCOV-07334	hCoV-19/USA/IL-NM-7334/2021	EPI_ISL_1501693	20B	B.1.1.432	2021-07-07	24.0159	2021-02-01	-27	0	-27	three_plus_paired	7334	Pre	2021-01-05	-27	-27
COV07334	MN908947.3	24410	G	A	1029	35	74	57	6	65	0.0524862	1086	7.71561e-28	TRUE	2021-02-01	NA	NM-nCOV-07334	hCoV-19/USA/IL-NM-7334/2021	EPI_ISL_1501693	20B	B.1.1.432	2021-07-07	24.0159	2021-02-01	-27	0	-27	three_plus_paired	7334	Pre	2021-01-05	-27	-27
COV07334	MN908947.3	24748	C	T	363	31	71	20	2	63	0.0522193	383	5.30035e-10	TRUE	2021-02-01	NA	NM-nCOV-07334	hCoV-19/USA/IL-NM-7334/2021	EPI_ISL_1501693	20B	B.1.1.432	2021-07-07	24.0159	2021-02-01	-27	0	-27	three_plus_paired	7334	Pre	2021-01-05	-27	-27
COV07334	MN908947.3	25469	C	T	1166	39	72	54	9	63	0.044226	1221	5.3721e-26	TRUE	2021-02-01	NA	NM-nCOV-07334	hCoV-19/USA/IL-NM-7334/2021	EPI_ISL_1501693	20B	B.1.1.432	2021-07-07	24.0159	2021-02-01	-27	0	-27	three_plus_paired	7334	Pre	2021-01-05	-27	-27
COV07334	MN908947.3	25511	C	T	1348	56	72	117	6	68	0.0798635	1465	1.26951e-56	TRUE	2021-02-01	NA	NM-nCOV-07334	hCoV-19/USA/IL-NM-7334/2021	EPI_ISL_1501693	20B	B.1.1.432	2021-07-07	24.0159	2021-02-01	-27	0	-27	three_plus_paired	7334	Pre	2021-01-05	-27	-27
COV07334	MN908947.3	25613	C	T	78	17	64	1100	170	69	0.933786	1178	0	TRUE	2021-02-01	NA	NM-nCOV-07334	hCoV-19/USA/IL-NM-7334/2021	EPI_ISL_1501693	20B	B.1.1.432	2021-07-07	24.0159	2021-02-01	-27	0	-27	three_plus_paired	7334	Pre	2021-01-05	-27	-27
COV07334	MN908947.3	25912	G	T	56	10	67	644	18	74	0.92	700	0	TRUE	2021-02-01	NA	NM-nCOV-07334	hCoV-19/USA/IL-NM-7334/2021	EPI_ISL_1501693	20B	B.1.1.432	2021-07-07	24.0159	2021-02-01	-27	0	-27	three_plus_paired	7334	Pre	2021-01-05	-27	-27
COV07334	MN908947.3	25996	G	T	80	10	60	498	24	68	0.861592	578	0	TRUE	2021-02-01	NA	NM-nCOV-07334	hCoV-19/USA/IL-NM-7334/2021	EPI_ISL_1501693	20B	B.1.1.432	2021-07-07	24.0159	2021-02-01	-27	0	-27	three_plus_paired	7334	Pre	2021-01-05	-27	-27
COV07334	MN908947.3	26305	C	T	489	121	66	17	4	60	0.0335968	506	2.94643e-08	TRUE	2021-02-01	NA	NM-nCOV-07334	hCoV-19/USA/IL-NM-7334/2021	EPI_ISL_1501693	20B	B.1.1.432	2021-07-07	24.0159	2021-02-01	-27	0	-27	three_plus_paired	7334	Pre	2021-01-05	-27	-27
COV07334	MN908947.3	26767	T	C	1073	32	73	90	9	70	0.0773196	1164	6.2268e-44	TRUE	2021-02-01	NA	NM-nCOV-07334	hCoV-19/USA/IL-NM-7334/2021	EPI_ISL_1501693	20B	B.1.1.432	2021-07-07	24.0159	2021-02-01	-27	0	-27	three_plus_paired	7334	Pre	2021-01-05	-27	-27
COV07334	MN908947.3	27638	T	C	439	15	73	23	3	64	0.0497835	462	1.17394e-11	TRUE	2021-02-01	NA	NM-nCOV-07334	hCoV-19/USA/IL-NM-7334/2021	EPI_ISL_1501693	20B	B.1.1.432	2021-07-07	24.0159	2021-02-01	-27	0	-27	three_plus_paired	7334	Pre	2021-01-05	-27	-27
COV07334	MN908947.3	27752	C	T	562	40	70	45	1	67	0.0741351	607	1.44233e-21	TRUE	2021-02-01	NA	NM-nCOV-07334	hCoV-19/USA/IL-NM-7334/2021	EPI_ISL_1501693	20B	B.1.1.432	2021-07-07	24.0159	2021-02-01	-27	0	-27	three_plus_paired	7334	Pre	2021-01-05	-27	-27
COV07334	MN908947.3	27874	C	T	1008	21	74	53	3	73	0.0499529	1061	5.22099e-26	TRUE	2021-02-01	NA	NM-nCOV-07334	hCoV-19/USA/IL-NM-7334/2021	EPI_ISL_1501693	20B	B.1.1.432	2021-07-07	24.0159	2021-02-01	-27	0	-27	three_plus_paired	7334	Pre	2021-01-05	-27	-27
COV07334	MN908947.3	28308	C	G	1209	51	69	54	3	64	0.0427215	1264	5.39745e-26	TRUE	2021-02-01	NA	NM-nCOV-07334	hCoV-19/USA/IL-NM-7334/2021	EPI_ISL_1501693	20B	B.1.1.432	2021-07-07	24.0159	2021-02-01	-27	0	-27	three_plus_paired	7334	Pre	2021-01-05	-27	-27
COV07334	MN908947.3	28461	A	G	757	62	69	100	10	65	0.116686	857	3.01213e-48	TRUE	2021-02-01	NA	NM-nCOV-07334	hCoV-19/USA/IL-NM-7334/2021	EPI_ISL_1501693	20B	B.1.1.432	2021-07-07	24.0159	2021-02-01	-27	0	-27	three_plus_paired	7334	Pre	2021-01-05	-27	-27
COV07334	MN908947.3	28699	A	G	1056	55	73	39	8	57	0.0356164	1095	7.14844e-19	TRUE	2021-02-01	NA	NM-nCOV-07334	hCoV-19/USA/IL-NM-7334/2021	EPI_ISL_1501693	20B	B.1.1.432	2021-07-07	24.0159	2021-02-01	-27	0	-27	three_plus_paired	7334	Pre	2021-01-05	-27	-27
COV07334	MN908947.3	28881	G	T	58	7	64	74	9	61	0.172897	428	9.27511e-72	TRUE	2021-02-01	NA	NM-nCOV-07334	hCoV-19/USA/IL-NM-7334/2021	EPI_ISL_1501693	20B	B.1.1.432	2021-07-07	24.0159	2021-02-01	-27	0	-27	three_plus_paired	7334	Pre	2021-01-05	-27	-27
COV07334	MN908947.3	28881	G	A	58	7	64	296	42	66	0.691589	428	5.46439e-211	TRUE	2021-02-01	NA	NM-nCOV-07334	hCoV-19/USA/IL-NM-7334/2021	EPI_ISL_1501693	20B	B.1.1.432	2021-07-07	24.0159	2021-02-01	-27	0	-27	three_plus_paired	7334	Pre	2021-01-05	-27	-27
COV07334	MN908947.3	28882	G	A	131	17	62	293	39	65	0.691038	424	3.68581e-173	TRUE	2021-02-01	NA	NM-nCOV-07334	hCoV-19/USA/IL-NM-7334/2021	EPI_ISL_1501693	20B	B.1.1.432	2021-07-07	24.0159	2021-02-01	-27	0	-27	three_plus_paired	7334	Pre	2021-01-05	-27	-27
COV07334	MN908947.3	28883	G	C	132	18	61	296	42	66	0.691589	428	2.38643e-174	TRUE	2021-02-01	NA	NM-nCOV-07334	hCoV-19/USA/IL-NM-7334/2021	EPI_ISL_1501693	20B	B.1.1.432	2021-07-07	24.0159	2021-02-01	-27	0	-27	three_plus_paired	7334	Pre	2021-01-05	-27	-27
COV07334	MN908947.3	28887	C	T	467	51	63	51	9	60	0.0984556	518	6.23786e-24	TRUE	2021-02-01	NA	NM-nCOV-07334	hCoV-19/USA/IL-NM-7334/2021	EPI_ISL_1501693	20B	B.1.1.432	2021-07-07	24.0159	2021-02-01	-27	0	-27	three_plus_paired	7334	Pre	2021-01-05	-27	-27
COV07334	MN908947.3	28916	G	T	473	76	65	53	9	65	0.10076	526	1.29137e-24	TRUE	2021-02-01	NA	NM-nCOV-07334	hCoV-19/USA/IL-NM-7334/2021	EPI_ISL_1501693	20B	B.1.1.432	2021-07-07	24.0159	2021-02-01	-27	0	-27	three_plus_paired	7334	Pre	2021-01-05	-27	-27
COV07334	MN908947.3	29317	T	C	80	10	64	520	19	72	0.866667	600	0	TRUE	2021-02-01	NA	NM-nCOV-07334	hCoV-19/USA/IL-NM-7334/2021	EPI_ISL_1501693	20B	B.1.1.432	2021-07-07	24.0159	2021-02-01	-27	0	-27	three_plus_paired	7334	Pre	2021-01-05	-27	-27
COV07334	MN908947.3	29402	G	T	533	35	73	36	1	71	0.0632689	569	9.60841e-18	TRUE	2021-02-01	NA	NM-nCOV-07334	hCoV-19/USA/IL-NM-7334/2021	EPI_ISL_1501693	20B	B.1.1.432	2021-07-07	24.0159	2021-02-01	-27	0	-27	three_plus_paired	7334	Pre	2021-01-05	-27	-27
COV07334	MN908947.3	29543	G	T	745	32	70	25	5	67	0.0324675	770	2.85387e-12	TRUE	2021-02-01	NA	NM-nCOV-07334	hCoV-19/USA/IL-NM-7334/2021	EPI_ISL_1501693	20B	B.1.1.432	2021-07-07	24.0159	2021-02-01	-27	0	-27	three_plus_paired	7334	Pre	2021-01-05	-27	-27
COV07334	MN908947.3	29742	G	T	1287	75	71	59	5	70	0.0438336	1346	1.07196e-28	TRUE	2021-02-01	NA	NM-nCOV-07334	hCoV-19/USA/IL-NM-7334/2021	EPI_ISL_1501693	20B	B.1.1.432	2021-07-07	24.0159	2021-02-01	-27	0	-27	three_plus_paired	7334	Pre	2021-01-05	-27	-27
COV08039	MN908947.3	241	C	T	0	0	0	540	20	70	1	540	0	TRUE	2021-05-05	NA	NM-nCOV-08039	hCoV-19/USA/IL-NM-8039/2021	EPI_ISL_2372981	20J (Gamma, V3)	P.1	2021-06-18	21.2986	2021-05-07	0	2	-2	two_sample_paired	8039	Pre	2021-05-05	-2	0
COV08039	MN908947.3	733	T	C	32	10	63	575	21	70	0.947282	607	0	TRUE	2021-05-05	NA	NM-nCOV-08039	hCoV-19/USA/IL-NM-8039/2021	EPI_ISL_2372981	20J (Gamma, V3)	P.1	2021-06-18	21.2986	2021-05-07	0	2	-2	two_sample_paired	8039	Pre	2021-05-05	-2	0
COV08039	MN908947.3	2110	C	T	22	3	63	716	37	71	0.97019	738	0	TRUE	2021-05-05	NA	NM-nCOV-08039	hCoV-19/USA/IL-NM-8039/2021	EPI_ISL_2372981	20J (Gamma, V3)	P.1	2021-06-18	21.2986	2021-05-07	0	2	-2	two_sample_paired	8039	Pre	2021-05-05	-2	0
COV08039	MN908947.3	2749	C	T	25	5	65	1303	64	72	0.981175	1328	0	TRUE	2021-05-05	NA	NM-nCOV-08039	hCoV-19/USA/IL-NM-8039/2021	EPI_ISL_2372981	20J (Gamma, V3)	P.1	2021-06-18	21.2986	2021-05-07	0	2	-2	two_sample_paired	8039	Pre	2021-05-05	-2	0
COV08039	MN908947.3	3037	C	T	0	0	0	1169	62	72	1	1169	0	TRUE	2021-05-05	NA	NM-nCOV-08039	hCoV-19/USA/IL-NM-8039/2021	EPI_ISL_2372981	20J (Gamma, V3)	P.1	2021-06-18	21.2986	2021-05-07	0	2	-2	two_sample_paired	8039	Pre	2021-05-05	-2	0
COV08039	MN908947.3	3267	C	T	798	32	72	42	4	54	0.05	840	1.49823e-20	TRUE	2021-05-05	NA	NM-nCOV-08039	hCoV-19/USA/IL-NM-8039/2021	EPI_ISL_2372981	20J (Gamma, V3)	P.1	2021-06-18	21.2986	2021-05-07	0	2	-2	two_sample_paired	8039	Pre	2021-05-05	-2	0
COV08039	MN908947.3	3828	C	T	6	0	49	150	0	58	0.961538	156	5.577e-103	TRUE	2021-05-05	NA	NM-nCOV-08039	hCoV-19/USA/IL-NM-8039/2021	EPI_ISL_2372981	20J (Gamma, V3)	P.1	2021-06-18	21.2986	2021-05-07	0	2	-2	two_sample_paired	8039	Pre	2021-05-05	-2	0
COV08039	MN908947.3	4347	C	T	144	10	68	1053	43	70	0.879699	1197	0	TRUE	2021-05-05	NA	NM-nCOV-08039	hCoV-19/USA/IL-NM-8039/2021	EPI_ISL_2372981	20J (Gamma, V3)	P.1	2021-06-18	21.2986	2021-05-07	0	2	-2	two_sample_paired	8039	Pre	2021-05-05	-2	0
COV08039	MN908947.3	5648	A	C	60	8	66	954	13	70	0.940828	1014	0	TRUE	2021-05-05	NA	NM-nCOV-08039	hCoV-19/USA/IL-NM-8039/2021	EPI_ISL_2372981	20J (Gamma, V3)	P.1	2021-06-18	21.2986	2021-05-07	0	2	-2	two_sample_paired	8039	Pre	2021-05-05	-2	0
COV08039	MN908947.3	5986	C	T	550	17	69	35	6	61	0.0598291	585	7.27806e-17	TRUE	2021-05-05	NA	NM-nCOV-08039	hCoV-19/USA/IL-NM-8039/2021	EPI_ISL_2372981	20J (Gamma, V3)	P.1	2021-06-18	21.2986	2021-05-07	0	2	-2	two_sample_paired	8039	Pre	2021-05-05	-2	0
COV08039	MN908947.3	6319	A	G	54	1	62	1721	46	71	0.969577	1775	0	TRUE	2021-05-05	NA	NM-nCOV-08039	hCoV-19/USA/IL-NM-8039/2021	EPI_ISL_2372981	20J (Gamma, V3)	P.1	2021-06-18	21.2986	2021-05-07	0	2	-2	two_sample_paired	8039	Pre	2021-05-05	-2	0
COV08039	MN908947.3	6613	A	G	50	9	66	1137	31	71	0.957877	1187	0	TRUE	2021-05-05	NA	NM-nCOV-08039	hCoV-19/USA/IL-NM-8039/2021	EPI_ISL_2372981	20J (Gamma, V3)	P.1	2021-06-18	21.2986	2021-05-07	0	2	-2	two_sample_paired	8039	Pre	2021-05-05	-2	0
COV08039	MN908947.3	6843	C	T	237	54	65	12	3	63	0.0481928	249	4.40142e-06	TRUE	2021-05-05	NA	NM-nCOV-08039	hCoV-19/USA/IL-NM-8039/2021	EPI_ISL_2372981	20J (Gamma, V3)	P.1	2021-06-18	21.2986	2021-05-07	0	2	-2	two_sample_paired	8039	Pre	2021-05-05	-2	0
COV08039	MN908947.3	10983	A	G	25	8	57	701	101	68	0.965565	726	0	TRUE	2021-05-05	NA	NM-nCOV-08039	hCoV-19/USA/IL-NM-8039/2021	EPI_ISL_2372981	20J (Gamma, V3)	P.1	2021-06-18	21.2986	2021-05-07	0	2	-2	two_sample_paired	8039	Pre	2021-05-05	-2	0
COV08039	MN908947.3	11291	G	A	1	1	38	1	0	54	0.5	2	0.000981836	TRUE	2021-05-05	NA	NM-nCOV-08039	hCoV-19/USA/IL-NM-8039/2021	EPI_ISL_2372981	20J (Gamma, V3)	P.1	2021-06-18	21.2986	2021-05-07	0	2	-2	two_sample_paired	8039	Pre	2021-05-05	-2	0
COV08039	MN908947.3	11296	T	G	1	1	39	4	0	46	0.666667	6	6.85462e-12	TRUE	2021-05-05	NA	NM-nCOV-08039	hCoV-19/USA/IL-NM-8039/2021	EPI_ISL_2372981	20J (Gamma, V3)	P.1	2021-06-18	21.2986	2021-05-07	0	2	-2	two_sample_paired	8039	Pre	2021-05-05	-2	0
COV08039	MN908947.3	11296	T	A	1	1	39	1	0	51	0.166667	6	0.000978474	TRUE	2021-05-05	NA	NM-nCOV-08039	hCoV-19/USA/IL-NM-8039/2021	EPI_ISL_2372981	20J (Gamma, V3)	P.1	2021-06-18	21.2986	2021-05-07	0	2	-2	two_sample_paired	8039	Pre	2021-05-05	-2	0
COV08039	MN908947.3	11689	T	C	61	7	67	946	18	70	0.939424	1007	0	TRUE	2021-05-05	NA	NM-nCOV-08039	hCoV-19/USA/IL-NM-8039/2021	EPI_ISL_2372981	20J (Gamma, V3)	P.1	2021-06-18	21.2986	2021-05-07	0	2	-2	two_sample_paired	8039	Pre	2021-05-05	-2	0
COV08039	MN908947.3	12754	C	T	96	20	61	1072	135	62	0.917808	1168	0	TRUE	2021-05-05	NA	NM-nCOV-08039	hCoV-19/USA/IL-NM-8039/2021	EPI_ISL_2372981	20J (Gamma, V3)	P.1	2021-06-18	21.2986	2021-05-07	0	2	-2	two_sample_paired	8039	Pre	2021-05-05	-2	0
COV08039	MN908947.3	12778	C	T	63	20	58	1146	108	61	0.947891	1209	0	TRUE	2021-05-05	NA	NM-nCOV-08039	hCoV-19/USA/IL-NM-8039/2021	EPI_ISL_2372981	20J (Gamma, V3)	P.1	2021-06-18	21.2986	2021-05-07	0	2	-2	two_sample_paired	8039	Pre	2021-05-05	-2	0
COV08039	MN908947.3	13860	C	T	42	6	60	1026	47	72	0.960674	1068	0	TRUE	2021-05-05	NA	NM-nCOV-08039	hCoV-19/USA/IL-NM-8039/2021	EPI_ISL_2372981	20J (Gamma, V3)	P.1	2021-06-18	21.2986	2021-05-07	0	2	-2	two_sample_paired	8039	Pre	2021-05-05	-2	0
COV08039	MN908947.3	14408	C	T	1	1	28	1093	30	74	0.999086	1094	0	TRUE	2021-05-05	NA	NM-nCOV-08039	hCoV-19/USA/IL-NM-8039/2021	EPI_ISL_2372981	20J (Gamma, V3)	P.1	2021-06-18	21.2986	2021-05-07	0	2	-2	two_sample_paired	8039	Pre	2021-05-05	-2	0
COV08039	MN908947.3	14577	T	C	51	4	58	404	23	62	0.887912	455	8.53673e-277	TRUE	2021-05-05	NA	NM-nCOV-08039	hCoV-19/USA/IL-NM-8039/2021	EPI_ISL_2372981	20J (Gamma, V3)	P.1	2021-06-18	21.2986	2021-05-07	0	2	-2	two_sample_paired	8039	Pre	2021-05-05	-2	0
COV08039	MN908947.3	16176	T	C	962	49	67	39	6	58	0.038961	1001	1.88983e-18	TRUE	2021-05-05	NA	NM-nCOV-08039	hCoV-19/USA/IL-NM-8039/2021	EPI_ISL_2372981	20J (Gamma, V3)	P.1	2021-06-18	21.2986	2021-05-07	0	2	-2	two_sample_paired	8039	Pre	2021-05-05	-2	0
COV08039	MN908947.3	17259	G	T	54	2	66	1607	60	72	0.967489	1661	0	TRUE	2021-05-05	NA	NM-nCOV-08039	hCoV-19/USA/IL-NM-8039/2021	EPI_ISL_2372981	20J (Gamma, V3)	P.1	2021-06-18	21.2986	2021-05-07	0	2	-2	two_sample_paired	8039	Pre	2021-05-05	-2	0
COV08039	MN908947.3	21614	C	T	3	1	65	52	2	74	0.945455	55	1.27104e-39	TRUE	2021-05-05	NA	NM-nCOV-08039	hCoV-19/USA/IL-NM-8039/2021	EPI_ISL_2372981	20J (Gamma, V3)	P.1	2021-06-18	21.2986	2021-05-07	0	2	-2	two_sample_paired	8039	Pre	2021-05-05	-2	0
COV08039	MN908947.3	21621	C	A	3	1	62	49	3	72	0.942308	52	7.24567e-38	TRUE	2021-05-05	NA	NM-nCOV-08039	hCoV-19/USA/IL-NM-8039/2021	EPI_ISL_2372981	20J (Gamma, V3)	P.1	2021-06-18	21.2986	2021-05-07	0	2	-2	two_sample_paired	8039	Pre	2021-05-05	-2	0
COV08039	MN908947.3	21638	C	T	3	1	53	47	3	72	0.94	50	2.73888e-35	TRUE	2021-05-05	NA	NM-nCOV-08039	hCoV-19/USA/IL-NM-8039/2021	EPI_ISL_2372981	20J (Gamma, V3)	P.1	2021-06-18	21.2986	2021-05-07	0	2	-2	two_sample_paired	8039	Pre	2021-05-05	-2	0
COV08039	MN908947.3	21974	G	T	10	1	65	137	20	68	0.931973	147	7.41277e-99	TRUE	2021-05-05	NA	NM-nCOV-08039	hCoV-19/USA/IL-NM-8039/2021	EPI_ISL_2372981	20J (Gamma, V3)	P.1	2021-06-18	21.2986	2021-05-07	0	2	-2	two_sample_paired	8039	Pre	2021-05-05	-2	0
COV08039	MN908947.3	22812	A	C	29	5	63	415	34	70	0.934685	444	1.98567e-309	TRUE	2021-05-05	NA	NM-nCOV-08039	hCoV-19/USA/IL-NM-8039/2021	EPI_ISL_2372981	20J (Gamma, V3)	P.1	2021-06-18	21.2986	2021-05-07	0	2	-2	two_sample_paired	8039	Pre	2021-05-05	-2	0
COV08039	MN908947.3	22945	C	T	24	3	63	430	11	70	0.947137	454	0	TRUE	2021-05-05	NA	NM-nCOV-08039	hCoV-19/USA/IL-NM-8039/2021	EPI_ISL_2372981	20J (Gamma, V3)	P.1	2021-06-18	21.2986	2021-05-07	0	2	-2	two_sample_paired	8039	Pre	2021-05-05	-2	0
COV08039	MN908947.3	23012	G	A	14	3	60	499	24	72	0.97271	513	0	TRUE	2021-05-05	NA	NM-nCOV-08039	hCoV-19/USA/IL-NM-8039/2021	EPI_ISL_2372981	20J (Gamma, V3)	P.1	2021-06-18	21.2986	2021-05-07	0	2	-2	two_sample_paired	8039	Pre	2021-05-05	-2	0
COV08039	MN908947.3	23063	A	T	7	2	51	499	33	71	0.986166	506	0	TRUE	2021-05-05	NA	NM-nCOV-08039	hCoV-19/USA/IL-NM-8039/2021	EPI_ISL_2372981	20J (Gamma, V3)	P.1	2021-06-18	21.2986	2021-05-07	0	2	-2	two_sample_paired	8039	Pre	2021-05-05	-2	0
COV08039	MN908947.3	23271	C	A	652	18	72	29	6	62	0.0425844	681	1.9459e-14	TRUE	2021-05-05	NA	NM-nCOV-08039	hCoV-19/USA/IL-NM-8039/2021	EPI_ISL_2372981	20J (Gamma, V3)	P.1	2021-06-18	21.2986	2021-05-07	0	2	-2	two_sample_paired	8039	Pre	2021-05-05	-2	0
COV08039	MN908947.3	23403	A	G	3	0	76	847	62	70	0.996471	850	0	TRUE	2021-05-05	NA	NM-nCOV-08039	hCoV-19/USA/IL-NM-8039/2021	EPI_ISL_2372981	20J (Gamma, V3)	P.1	2021-06-18	21.2986	2021-05-07	0	2	-2	two_sample_paired	8039	Pre	2021-05-05	-2	0
COV08039	MN908947.3	23525	C	T	47	7	61	668	18	68	0.934266	715	0	TRUE	2021-05-05	NA	NM-nCOV-08039	hCoV-19/USA/IL-NM-8039/2021	EPI_ISL_2372981	20J (Gamma, V3)	P.1	2021-06-18	21.2986	2021-05-07	0	2	-2	two_sample_paired	8039	Pre	2021-05-05	-2	0
COV08039	MN908947.3	24506	T	G	422	11	68	17	3	63	0.0387244	439	1.55444e-08	TRUE	2021-05-05	NA	NM-nCOV-08039	hCoV-19/USA/IL-NM-8039/2021	EPI_ISL_2372981	20J (Gamma, V3)	P.1	2021-06-18	21.2986	2021-05-07	0	2	-2	two_sample_paired	8039	Pre	2021-05-05	-2	0
COV08039	MN908947.3	24642	C	T	19	2	68	723	33	72	0.974394	742	0	TRUE	2021-05-05	NA	NM-nCOV-08039	hCoV-19/USA/IL-NM-8039/2021	EPI_ISL_2372981	20J (Gamma, V3)	P.1	2021-06-18	21.2986	2021-05-07	0	2	-2	two_sample_paired	8039	Pre	2021-05-05	-2	0
COV08039	MN908947.3	25088	G	T	30	2	60	492	8	68	0.942529	522	0	TRUE	2021-05-05	NA	NM-nCOV-08039	hCoV-19/USA/IL-NM-8039/2021	EPI_ISL_2372981	20J (Gamma, V3)	P.1	2021-06-18	21.2986	2021-05-07	0	2	-2	two_sample_paired	8039	Pre	2021-05-05	-2	0
COV08039	MN908947.3	25413	C	T	19	6	58	666	23	70	0.972263	685	0	TRUE	2021-05-05	NA	NM-nCOV-08039	hCoV-19/USA/IL-NM-8039/2021	EPI_ISL_2372981	20J (Gamma, V3)	P.1	2021-06-18	21.2986	2021-05-07	0	2	-2	two_sample_paired	8039	Pre	2021-05-05	-2	0
COV08039	MN908947.3	26149	T	C	29	5	64	1239	39	72	0.977129	1268	0	TRUE	2021-05-05	NA	NM-nCOV-08039	hCoV-19/USA/IL-NM-8039/2021	EPI_ISL_2372981	20J (Gamma, V3)	P.1	2021-06-18	21.2986	2021-05-07	0	2	-2	two_sample_paired	8039	Pre	2021-05-05	-2	0
COV08039	MN908947.3	26198	C	T	33	5	63	1063	90	69	0.969891	1096	0	TRUE	2021-05-05	NA	NM-nCOV-08039	hCoV-19/USA/IL-NM-8039/2021	EPI_ISL_2372981	20J (Gamma, V3)	P.1	2021-06-18	21.2986	2021-05-07	0	2	-2	two_sample_paired	8039	Pre	2021-05-05	-2	0
COV08039	MN908947.3	27972	C	T	557	17	73	19	3	65	0.0329861	576	1.01729e-09	TRUE	2021-05-05	NA	NM-nCOV-08039	hCoV-19/USA/IL-NM-8039/2021	EPI_ISL_2372981	20J (Gamma, V3)	P.1	2021-06-18	21.2986	2021-05-07	0	2	-2	two_sample_paired	8039	Pre	2021-05-05	-2	0
COV08039	MN908947.3	28167	G	A	28	5	61	354	3	67	0.926702	382	2.15298e-251	TRUE	2021-05-05	NA	NM-nCOV-08039	hCoV-19/USA/IL-NM-8039/2021	EPI_ISL_2372981	20J (Gamma, V3)	P.1	2021-06-18	21.2986	2021-05-07	0	2	-2	two_sample_paired	8039	Pre	2021-05-05	-2	0
COV08039	MN908947.3	28512	C	G	31	9	53	790	38	69	0.962241	821	0	TRUE	2021-05-05	NA	NM-nCOV-08039	hCoV-19/USA/IL-NM-8039/2021	EPI_ISL_2372981	20J (Gamma, V3)	P.1	2021-06-18	21.2986	2021-05-07	0	2	-2	two_sample_paired	8039	Pre	2021-05-05	-2	0
COV08039	MN908947.3	28877	A	T	6	0	50	151	11	69	0.961783	157	1.13338e-112	TRUE	2021-05-05	NA	NM-nCOV-08039	hCoV-19/USA/IL-NM-8039/2021	EPI_ISL_2372981	20J (Gamma, V3)	P.1	2021-06-18	21.2986	2021-05-07	0	2	-2	two_sample_paired	8039	Pre	2021-05-05	-2	0
COV08039	MN908947.3	28878	G	C	6	0	48	150	10	70	0.961538	156	3.20522e-112	TRUE	2021-05-05	NA	NM-nCOV-08039	hCoV-19/USA/IL-NM-8039/2021	EPI_ISL_2372981	20J (Gamma, V3)	P.1	2021-06-18	21.2986	2021-05-07	0	2	-2	two_sample_paired	8039	Pre	2021-05-05	-2	0
COV08039	MN908947.3	28881	G	A	1	0	74	156	11	68	0.993631	157	3.91082e-122	TRUE	2021-05-05	NA	NM-nCOV-08039	hCoV-19/USA/IL-NM-8039/2021	EPI_ISL_2372981	20J (Gamma, V3)	P.1	2021-06-18	21.2986	2021-05-07	0	2	-2	two_sample_paired	8039	Pre	2021-05-05	-2	0
COV08039	MN908947.3	28882	G	A	1	0	72	154	12	67	0.993548	155	3.14073e-121	TRUE	2021-05-05	NA	NM-nCOV-08039	hCoV-19/USA/IL-NM-8039/2021	EPI_ISL_2372981	20J (Gamma, V3)	P.1	2021-06-18	21.2986	2021-05-07	0	2	-2	two_sample_paired	8039	Pre	2021-05-05	-2	0
COV08039	MN908947.3	28883	G	C	1	0	52	155	11	68	0.99359	156	4.69142e-122	TRUE	2021-05-05	NA	NM-nCOV-08039	hCoV-19/USA/IL-NM-8039/2021	EPI_ISL_2372981	20J (Gamma, V3)	P.1	2021-06-18	21.2986	2021-05-07	0	2	-2	two_sample_paired	8039	Pre	2021-05-05	-2	0
COV08039	MN908947.3	28977	C	T	131	72	54	6	5	37	0.0437956	137	0.00430113	TRUE	2021-05-05	NA	NM-nCOV-08039	hCoV-19/USA/IL-NM-8039/2021	EPI_ISL_2372981	20J (Gamma, V3)	P.1	2021-06-18	21.2986	2021-05-07	0	2	-2	two_sample_paired	8039	Pre	2021-05-05	-2	0
COV08039	MN908947.3	29834	T	A	9	1	66	214	36	51	0.959641	223	5.61314e-160	TRUE	2021-05-05	NA	NM-nCOV-08039	hCoV-19/USA/IL-NM-8039/2021	EPI_ISL_2372981	20J (Gamma, V3)	P.1	2021-06-18	21.2986	2021-05-07	0	2	-2	two_sample_paired	8039	Pre	2021-05-05	-2	0
COV08237	MN908947.3	210	G	T	114	7	60	12	1	48	0.0952381	126	6.5976e-06	TRUE	2021-05-05	NA	NM-nCOV-08237	hCoV-19/USA/IL-NM-08237/2021	EPI_ISL_11254268	20J (Gamma, V3)	P.1	2021-06-18	29.61	2021-05-07	21	2	19	two_sample_paired	8237	Post	2021-05-26	19	21
COV08237	MN908947.3	241	C	T	2	0	53	139	9	57	0.985816	141	7.39568e-100	TRUE	2021-05-05	NA	NM-nCOV-08237	hCoV-19/USA/IL-NM-08237/2021	EPI_ISL_11254268	20J (Gamma, V3)	P.1	2021-06-18	29.61	2021-05-07	21	2	19	two_sample_paired	8237	Post	2021-05-26	19	21
COV08237	MN908947.3	733	T	C	50	17	53	96	9	61	0.657534	146	7.76048e-54	TRUE	2021-05-05	NA	NM-nCOV-08237	hCoV-19/USA/IL-NM-08237/2021	EPI_ISL_11254268	20J (Gamma, V3)	P.1	2021-06-18	29.61	2021-05-07	21	2	19	two_sample_paired	8237	Post	2021-05-26	19	21
COV08237	MN908947.3	2110	C	T	27	3	67	635	69	66	0.959215	662	0	TRUE	2021-05-05	NA	NM-nCOV-08237	hCoV-19/USA/IL-NM-08237/2021	EPI_ISL_11254268	20J (Gamma, V3)	P.1	2021-06-18	29.61	2021-05-07	21	2	19	two_sample_paired	8237	Post	2021-05-26	19	21
COV08237	MN908947.3	2470	C	T	24	8	59	5	0	67	0.172414	29	0.00642793	TRUE	2021-05-05	NA	NM-nCOV-08237	hCoV-19/USA/IL-NM-08237/2021	EPI_ISL_11254268	20J (Gamma, V3)	P.1	2021-06-18	29.61	2021-05-07	21	2	19	two_sample_paired	8237	Post	2021-05-26	19	21
COV08237	MN908947.3	2749	C	T	28	0	62	486	69	66	0.945525	514	0	TRUE	2021-05-05	NA	NM-nCOV-08237	hCoV-19/USA/IL-NM-08237/2021	EPI_ISL_11254268	20J (Gamma, V3)	P.1	2021-06-18	29.61	2021-05-07	21	2	19	two_sample_paired	8237	Post	2021-05-26	19	21
COV08237	MN908947.3	2832	A	G	235	59	63	18	4	63	0.0711462	253	9.16623e-09	TRUE	2021-05-05	NA	NM-nCOV-08237	hCoV-19/USA/IL-NM-08237/2021	EPI_ISL_11254268	20J (Gamma, V3)	P.1	2021-06-18	29.61	2021-05-07	21	2	19	two_sample_paired	8237	Post	2021-05-26	19	21
COV08237	MN908947.3	3037	C	T	0	0	0	995	88	68	1	995	0	TRUE	2021-05-05	NA	NM-nCOV-08237	hCoV-19/USA/IL-NM-08237/2021	EPI_ISL_11254268	20J (Gamma, V3)	P.1	2021-06-18	29.61	2021-05-07	21	2	19	two_sample_paired	8237	Post	2021-05-26	19	21
COV08237	MN908947.3	3828	C	T	11	0	60	10	2	61	0.47619	21	8.16793e-06	TRUE	2021-05-05	NA	NM-nCOV-08237	hCoV-19/USA/IL-NM-08237/2021	EPI_ISL_11254268	20J (Gamma, V3)	P.1	2021-06-18	29.61	2021-05-07	21	2	19	two_sample_paired	8237	Post	2021-05-26	19	21
COV08237	MN908947.3	4084	C	T	411	16	66	27	1	67	0.0616438	438	3.84675e-13	TRUE	2021-05-05	NA	NM-nCOV-08237	hCoV-19/USA/IL-NM-08237/2021	EPI_ISL_11254268	20J (Gamma, V3)	P.1	2021-06-18	29.61	2021-05-07	21	2	19	two_sample_paired	8237	Post	2021-05-26	19	21
COV08237	MN908947.3	4095	C	T	411	22	67	101	2	66	0.197266	512	1.82152e-49	TRUE	2021-05-05	NA	NM-nCOV-08237	hCoV-19/USA/IL-NM-08237/2021	EPI_ISL_11254268	20J (Gamma, V3)	P.1	2021-06-18	29.61	2021-05-07	21	2	19	two_sample_paired	8237	Post	2021-05-26	19	21
COV08237	MN908947.3	4105	G	A	492	25	68	68	8	57	0.121429	560	1.38686e-32	TRUE	2021-05-05	NA	NM-nCOV-08237	hCoV-19/USA/IL-NM-08237/2021	EPI_ISL_11254268	20J (Gamma, V3)	P.1	2021-06-18	29.61	2021-05-07	21	2	19	two_sample_paired	8237	Post	2021-05-26	19	21
COV08237	MN908947.3	4347	C	T	26	6	57	197	37	62	0.883408	223	3.23924e-137	TRUE	2021-05-05	NA	NM-nCOV-08237	hCoV-19/USA/IL-NM-08237/2021	EPI_ISL_11254268	20J (Gamma, V3)	P.1	2021-06-18	29.61	2021-05-07	21	2	19	two_sample_paired	8237	Post	2021-05-26	19	21
COV08237	MN908947.3	5392	C	T	1524	123	68	146	12	67	0.0874251	1670	1.07212e-70	TRUE	2021-05-05	NA	NM-nCOV-08237	hCoV-19/USA/IL-NM-08237/2021	EPI_ISL_11254268	20J (Gamma, V3)	P.1	2021-06-18	29.61	2021-05-07	21	2	19	two_sample_paired	8237	Post	2021-05-26	19	21
COV08237	MN908947.3	5648	A	C	90	14	63	472	20	66	0.839858	562	3.22051000000629e-314	TRUE	2021-05-05	NA	NM-nCOV-08237	hCoV-19/USA/IL-NM-08237/2021	EPI_ISL_11254268	20J (Gamma, V3)	P.1	2021-06-18	29.61	2021-05-07	21	2	19	two_sample_paired	8237	Post	2021-05-26	19	21
COV08237	MN908947.3	5691	C	T	678	38	67	107	9	66	0.136306	785	6.38974e-52	TRUE	2021-05-05	NA	NM-nCOV-08237	hCoV-19/USA/IL-NM-08237/2021	EPI_ISL_11254268	20J (Gamma, V3)	P.1	2021-06-18	29.61	2021-05-07	21	2	19	two_sample_paired	8237	Post	2021-05-26	19	21
COV08237	MN908947.3	6613	A	G	3	0	73	11	1	65	0.785714	14	2.17177e-07	TRUE	2021-05-05	NA	NM-nCOV-08237	hCoV-19/USA/IL-NM-08237/2021	EPI_ISL_11254268	20J (Gamma, V3)	P.1	2021-06-18	29.61	2021-05-07	21	2	19	two_sample_paired	8237	Post	2021-05-26	19	21
COV08237	MN908947.3	6816	G	T	24	0	62	46	1	56	0.657143	70	1.42849e-25	TRUE	2021-05-05	NA	NM-nCOV-08237	hCoV-19/USA/IL-NM-08237/2021	EPI_ISL_11254268	20J (Gamma, V3)	P.1	2021-06-18	29.61	2021-05-07	21	2	19	two_sample_paired	8237	Post	2021-05-26	19	21
COV08237	MN908947.3	7027	G	C	67	12	66	62	14	61	0.48062	129	8.01973e-34	TRUE	2021-05-05	NA	NM-nCOV-08237	hCoV-19/USA/IL-NM-08237/2021	EPI_ISL_11254268	20J (Gamma, V3)	P.1	2021-06-18	29.61	2021-05-07	21	2	19	two_sample_paired	8237	Post	2021-05-26	19	21
COV08237	MN908947.3	10029	C	T	573	44	67	18	2	52	0.0304569	591	5.44239e-09	TRUE	2021-05-05	NA	NM-nCOV-08237	hCoV-19/USA/IL-NM-08237/2021	EPI_ISL_11254268	20J (Gamma, V3)	P.1	2021-06-18	29.61	2021-05-07	21	2	19	two_sample_paired	8237	Post	2021-05-26	19	21
COV08237	MN908947.3	10449	C	A	185	42	59	17	7	51	0.0841584	202	3.54886e-08	TRUE	2021-05-05	NA	NM-nCOV-08237	hCoV-19/USA/IL-NM-08237/2021	EPI_ISL_11254268	20J (Gamma, V3)	P.1	2021-06-18	29.61	2021-05-07	21	2	19	two_sample_paired	8237	Post	2021-05-26	19	21
COV08237	MN908947.3	11291	G	A	6	3	55	2	0	54	0.25	8	1.59715e-05	TRUE	2021-05-05	NA	NM-nCOV-08237	hCoV-19/USA/IL-NM-08237/2021	EPI_ISL_11254268	20J (Gamma, V3)	P.1	2021-06-18	29.61	2021-05-07	21	2	19	two_sample_paired	8237	Post	2021-05-26	19	21
COV08237	MN908947.3	11296	T	G	24	3	41	10	0	36	0.294118	34	8.41683e-18	TRUE	2021-05-05	NA	NM-nCOV-08237	hCoV-19/USA/IL-NM-08237/2021	EPI_ISL_11254268	20J (Gamma, V3)	P.1	2021-06-18	29.61	2021-05-07	21	2	19	two_sample_paired	8237	Post	2021-05-26	19	21
COV08237	MN908947.3	11537	A	G	98	10	65	13	5	57	0.117117	111	1.03169e-06	TRUE	2021-05-05	NA	NM-nCOV-08237	hCoV-19/USA/IL-NM-08237/2021	EPI_ISL_11254268	20J (Gamma, V3)	P.1	2021-06-18	29.61	2021-05-07	21	2	19	two_sample_paired	8237	Post	2021-05-26	19	21
COV08237	MN908947.3	11689	T	C	5	2	37	9	2	48	0.642857	14	3.81688e-05	TRUE	2021-05-05	NA	NM-nCOV-08237	hCoV-19/USA/IL-NM-08237/2021	EPI_ISL_11254268	20J (Gamma, V3)	P.1	2021-06-18	29.61	2021-05-07	21	2	19	two_sample_paired	8237	Post	2021-05-26	19	21
COV08237	MN908947.3	12067	G	T	701	48	66	173	10	63	0.197941	874	7.04571e-84	TRUE	2021-05-05	NA	NM-nCOV-08237	hCoV-19/USA/IL-NM-08237/2021	EPI_ISL_11254268	20J (Gamma, V3)	P.1	2021-06-18	29.61	2021-05-07	21	2	19	two_sample_paired	8237	Post	2021-05-26	19	21
COV08237	MN908947.3	12754	C	T	327	23	67	1106	96	65	0.771807	1433	0	TRUE	2021-05-05	NA	NM-nCOV-08237	hCoV-19/USA/IL-NM-08237/2021	EPI_ISL_11254268	20J (Gamma, V3)	P.1	2021-06-18	29.61	2021-05-07	21	2	19	two_sample_paired	8237	Post	2021-05-26	19	21
COV08237	MN908947.3	12778	C	T	32	6	58	1299	129	66	0.975958	1331	0	TRUE	2021-05-05	NA	NM-nCOV-08237	hCoV-19/USA/IL-NM-08237/2021	EPI_ISL_11254268	20J (Gamma, V3)	P.1	2021-06-18	29.61	2021-05-07	21	2	19	two_sample_paired	8237	Post	2021-05-26	19	21
COV08237	MN908947.3	13860	C	T	49	1	63	965	43	65	0.951677	1014	0	TRUE	2021-05-05	NA	NM-nCOV-08237	hCoV-19/USA/IL-NM-08237/2021	EPI_ISL_11254268	20J (Gamma, V3)	P.1	2021-06-18	29.61	2021-05-07	21	2	19	two_sample_paired	8237	Post	2021-05-26	19	21
COV08237	MN908947.3	14408	C	T	0	0	0	1500	56	66	1	1500	0	TRUE	2021-05-05	NA	NM-nCOV-08237	hCoV-19/USA/IL-NM-08237/2021	EPI_ISL_11254268	20J (Gamma, V3)	P.1	2021-06-18	29.61	2021-05-07	21	2	19	two_sample_paired	8237	Post	2021-05-26	19	21
COV08237	MN908947.3	14531	C	T	2034	134	67	421	42	66	0.171417	2456	8.00479e-205	TRUE	2021-05-05	NA	NM-nCOV-08237	hCoV-19/USA/IL-NM-08237/2021	EPI_ISL_11254268	20J (Gamma, V3)	P.1	2021-06-18	29.61	2021-05-07	21	2	19	two_sample_paired	8237	Post	2021-05-26	19	21
COV08237	MN908947.3	14577	T	C	32	6	61	1978	140	68	0.98408	2010	0	TRUE	2021-05-05	NA	NM-nCOV-08237	hCoV-19/USA/IL-NM-08237/2021	EPI_ISL_11254268	20J (Gamma, V3)	P.1	2021-06-18	29.61	2021-05-07	21	2	19	two_sample_paired	8237	Post	2021-05-26	19	21
COV08237	MN908947.3	15451	G	A	31	7	54	7	4	42	0.184211	38	0.00144058	TRUE	2021-05-05	NA	NM-nCOV-08237	hCoV-19/USA/IL-NM-08237/2021	EPI_ISL_11254268	20J (Gamma, V3)	P.1	2021-06-18	29.61	2021-05-07	21	2	19	two_sample_paired	8237	Post	2021-05-26	19	21
COV08237	MN908947.3	16642	G	A	26	13	52	353	39	66	0.931398	379	1.91293e-254	TRUE	2021-05-05	NA	NM-nCOV-08237	hCoV-19/USA/IL-NM-08237/2021	EPI_ISL_11254268	20J (Gamma, V3)	P.1	2021-06-18	29.61	2021-05-07	21	2	19	two_sample_paired	8237	Post	2021-05-26	19	21
COV08237	MN908947.3	17259	G	T	25	1	60	123	10	67	0.831081	148	2.8697e-82	TRUE	2021-05-05	NA	NM-nCOV-08237	hCoV-19/USA/IL-NM-08237/2021	EPI_ISL_11254268	20J (Gamma, V3)	P.1	2021-06-18	29.61	2021-05-07	21	2	19	two_sample_paired	8237	Post	2021-05-26	19	21
COV08237	MN908947.3	17562	G	C	262	24	65	39	5	64	0.129568	301	3.47711e-19	TRUE	2021-05-05	NA	NM-nCOV-08237	hCoV-19/USA/IL-NM-08237/2021	EPI_ISL_11254268	20J (Gamma, V3)	P.1	2021-06-18	29.61	2021-05-07	21	2	19	two_sample_paired	8237	Post	2021-05-26	19	21
COV08237	MN908947.3	17563	C	T	261	24	66	38	5	64	0.12709	299	9.04758e-19	TRUE	2021-05-05	NA	NM-nCOV-08237	hCoV-19/USA/IL-NM-08237/2021	EPI_ISL_11254268	20J (Gamma, V3)	P.1	2021-06-18	29.61	2021-05-07	21	2	19	two_sample_paired	8237	Post	2021-05-26	19	21
COV08237	MN908947.3	17575	G	A	237	31	67	37	0	68	0.135036	274	3.02852e-18	TRUE	2021-05-05	NA	NM-nCOV-08237	hCoV-19/USA/IL-NM-08237/2021	EPI_ISL_11254268	20J (Gamma, V3)	P.1	2021-06-18	29.61	2021-05-07	21	2	19	two_sample_paired	8237	Post	2021-05-26	19	21
COV08237	MN908947.3	18163	A	G	26	4	61	8	2	58	0.235294	34	0.000257078	TRUE	2021-05-05	NA	NM-nCOV-08237	hCoV-19/USA/IL-NM-08237/2021	EPI_ISL_11254268	20J (Gamma, V3)	P.1	2021-06-18	29.61	2021-05-07	21	2	19	two_sample_paired	8237	Post	2021-05-26	19	21
COV08237	MN908947.3	18739	G	T	1173	100	68	632	38	66	0.350139	1805	0	TRUE	2021-05-05	NA	NM-nCOV-08237	hCoV-19/USA/IL-NM-08237/2021	EPI_ISL_11254268	20J (Gamma, V3)	P.1	2021-06-18	29.61	2021-05-07	21	2	19	two_sample_paired	8237	Post	2021-05-26	19	21
COV08237	MN908947.3	19220	C	T	166	31	61	7	4	48	0.0404624	173	0.000955591	TRUE	2021-05-05	NA	NM-nCOV-08237	hCoV-19/USA/IL-NM-08237/2021	EPI_ISL_11254268	20J (Gamma, V3)	P.1	2021-06-18	29.61	2021-05-07	21	2	19	two_sample_paired	8237	Post	2021-05-26	19	21
COV08237	MN908947.3	21614	C	T	34	7	54	430	23	64	0.926724	464	6.37957e-302	TRUE	2021-05-05	NA	NM-nCOV-08237	hCoV-19/USA/IL-NM-08237/2021	EPI_ISL_11254268	20J (Gamma, V3)	P.1	2021-06-18	29.61	2021-05-07	21	2	19	two_sample_paired	8237	Post	2021-05-26	19	21
COV08237	MN908947.3	21621	C	A	35	7	55	432	26	64	0.925054	467	1.44872e-305	TRUE	2021-05-05	NA	NM-nCOV-08237	hCoV-19/USA/IL-NM-08237/2021	EPI_ISL_11254268	20J (Gamma, V3)	P.1	2021-06-18	29.61	2021-05-07	21	2	19	two_sample_paired	8237	Post	2021-05-26	19	21
COV08237	MN908947.3	21638	C	T	39	6	58	573	32	63	0.936275	612	0	TRUE	2021-05-05	NA	NM-nCOV-08237	hCoV-19/USA/IL-NM-08237/2021	EPI_ISL_11254268	20J (Gamma, V3)	P.1	2021-06-18	29.61	2021-05-07	21	2	19	two_sample_paired	8237	Post	2021-05-26	19	21
COV08237	MN908947.3	21846	C	T	515	94	65	16	1	55	0.0301318	531	7.66823e-08	TRUE	2021-05-05	NA	NM-nCOV-08237	hCoV-19/USA/IL-NM-08237/2021	EPI_ISL_11254268	20J (Gamma, V3)	P.1	2021-06-18	29.61	2021-05-07	21	2	19	two_sample_paired	8237	Post	2021-05-26	19	21
COV08237	MN908947.3	21974	G	T	18	4	60	185	12	65	0.91133	203	1.73536e-127	TRUE	2021-05-05	NA	NM-nCOV-08237	hCoV-19/USA/IL-NM-08237/2021	EPI_ISL_11254268	20J (Gamma, V3)	P.1	2021-06-18	29.61	2021-05-07	21	2	19	two_sample_paired	8237	Post	2021-05-26	19	21
COV08237	MN908947.3	22132	G	T	29	9	55	204	32	66	0.875536	233	3.84274e-137	TRUE	2021-05-05	NA	NM-nCOV-08237	hCoV-19/USA/IL-NM-08237/2021	EPI_ISL_11254268	20J (Gamma, V3)	P.1	2021-06-18	29.61	2021-05-07	21	2	19	two_sample_paired	8237	Post	2021-05-26	19	21
COV08237	MN908947.3	22578	G	A	40	4	63	5	1	45	0.111111	45	0.00565442	TRUE	2021-05-05	NA	NM-nCOV-08237	hCoV-19/USA/IL-NM-08237/2021	EPI_ISL_11254268	20J (Gamma, V3)	P.1	2021-06-18	29.61	2021-05-07	21	2	19	two_sample_paired	8237	Post	2021-05-26	19	21
COV08237	MN908947.3	22599	G	A	36	8	65	5	1	53	0.121951	41	0.00584715	TRUE	2021-05-05	NA	NM-nCOV-08237	hCoV-19/USA/IL-NM-08237/2021	EPI_ISL_11254268	20J (Gamma, V3)	P.1	2021-06-18	29.61	2021-05-07	21	2	19	two_sample_paired	8237	Post	2021-05-26	19	21
COV08237	MN908947.3	22679	T	C	27	5	59	5	1	61	0.15625	32	0.00693577	TRUE	2021-05-05	NA	NM-nCOV-08237	hCoV-19/USA/IL-NM-08237/2021	EPI_ISL_11254268	20J (Gamma, V3)	P.1	2021-06-18	29.61	2021-05-07	21	2	19	two_sample_paired	8237	Post	2021-05-26	19	21
COV08237	MN908947.3	22686	C	T	26	3	62	5	1	59	0.16129	31	0.00550372	TRUE	2021-05-05	NA	NM-nCOV-08237	hCoV-19/USA/IL-NM-08237/2021	EPI_ISL_11254268	20J (Gamma, V3)	P.1	2021-06-18	29.61	2021-05-07	21	2	19	two_sample_paired	8237	Post	2021-05-26	19	21
COV08237	MN908947.3	22812	A	C	9	0	63	206	16	68	0.95814	215	1.46617e-154	TRUE	2021-05-05	NA	NM-nCOV-08237	hCoV-19/USA/IL-NM-08237/2021	EPI_ISL_11254268	20J (Gamma, V3)	P.1	2021-06-18	29.61	2021-05-07	21	2	19	two_sample_paired	8237	Post	2021-05-26	19	21
COV08237	MN908947.3	22945	C	T	16	2	58	316	20	69	0.951807	332	9.09073e-236	TRUE	2021-05-05	NA	NM-nCOV-08237	hCoV-19/USA/IL-NM-08237/2021	EPI_ISL_11254268	20J (Gamma, V3)	P.1	2021-06-18	29.61	2021-05-07	21	2	19	two_sample_paired	8237	Post	2021-05-26	19	21
COV08237	MN908947.3	23012	G	A	14	3	57	359	26	64	0.962466	373	5.89306e-264	TRUE	2021-05-05	NA	NM-nCOV-08237	hCoV-19/USA/IL-NM-08237/2021	EPI_ISL_11254268	20J (Gamma, V3)	P.1	2021-06-18	29.61	2021-05-07	21	2	19	two_sample_paired	8237	Post	2021-05-26	19	21
COV08237	MN908947.3	23048	G	A	345	12	65	12	1	53	0.0336134	357	4.34103e-06	TRUE	2021-05-05	NA	NM-nCOV-08237	hCoV-19/USA/IL-NM-08237/2021	EPI_ISL_11254268	20J (Gamma, V3)	P.1	2021-06-18	29.61	2021-05-07	21	2	19	two_sample_paired	8237	Post	2021-05-26	19	21
COV08237	MN908947.3	23055	A	G	356	13	65	12	1	55	0.0326087	368	4.13007e-06	TRUE	2021-05-05	NA	NM-nCOV-08237	hCoV-19/USA/IL-NM-08237/2021	EPI_ISL_11254268	20J (Gamma, V3)	P.1	2021-06-18	29.61	2021-05-07	21	2	19	two_sample_paired	8237	Post	2021-05-26	19	21
COV08237	MN908947.3	23063	A	T	10	3	54	425	16	65	0.977011	435	0	TRUE	2021-05-05	NA	NM-nCOV-08237	hCoV-19/USA/IL-NM-08237/2021	EPI_ISL_11254268	20J (Gamma, V3)	P.1	2021-06-18	29.61	2021-05-07	21	2	19	two_sample_paired	8237	Post	2021-05-26	19	21
COV08237	MN908947.3	23075	T	C	442	17	65	18	3	51	0.0391304	460	8.3977e-09	TRUE	2021-05-05	NA	NM-nCOV-08237	hCoV-19/USA/IL-NM-08237/2021	EPI_ISL_11254268	20J (Gamma, V3)	P.1	2021-06-18	29.61	2021-05-07	21	2	19	two_sample_paired	8237	Post	2021-05-26	19	21
COV08237	MN908947.3	23104	T	C	395	23	66	194	8	66	0.329372	589	5.37537e-100	TRUE	2021-05-05	NA	NM-nCOV-08237	hCoV-19/USA/IL-NM-08237/2021	EPI_ISL_11254268	20J (Gamma, V3)	P.1	2021-06-18	29.61	2021-05-07	21	2	19	two_sample_paired	8237	Post	2021-05-26	19	21
COV08237	MN908947.3	23202	C	A	535	61	68	26	4	53	0.0463458	561	1.45848e-12	TRUE	2021-05-05	NA	NM-nCOV-08237	hCoV-19/USA/IL-NM-08237/2021	EPI_ISL_11254268	20J (Gamma, V3)	P.1	2021-06-18	29.61	2021-05-07	21	2	19	two_sample_paired	8237	Post	2021-05-26	19	21
COV08237	MN908947.3	23403	A	G	2	0	75	1739	118	66	0.998851	1741	0	TRUE	2021-05-05	NA	NM-nCOV-08237	hCoV-19/USA/IL-NM-08237/2021	EPI_ISL_11254268	20J (Gamma, V3)	P.1	2021-06-18	29.61	2021-05-07	21	2	19	two_sample_paired	8237	Post	2021-05-26	19	21
COV08237	MN908947.3	23525	C	T	11	3	57	1385	228	65	0.99212	1396	0	TRUE	2021-05-05	NA	NM-nCOV-08237	hCoV-19/USA/IL-NM-08237/2021	EPI_ISL_11254268	20J (Gamma, V3)	P.1	2021-06-18	29.61	2021-05-07	21	2	19	two_sample_paired	8237	Post	2021-05-26	19	21
COV08237	MN908947.3	23599	T	G	331	74	61	18	8	53	0.0515759	349	9.78691e-09	TRUE	2021-05-05	NA	NM-nCOV-08237	hCoV-19/USA/IL-NM-08237/2021	EPI_ISL_11254268	20J (Gamma, V3)	P.1	2021-06-18	29.61	2021-05-07	21	2	19	two_sample_paired	8237	Post	2021-05-26	19	21
COV08237	MN908947.3	23604	C	A	238	62	60	21	7	50	0.0795455	264	5.0351e-10	TRUE	2021-05-05	NA	NM-nCOV-08237	hCoV-19/USA/IL-NM-08237/2021	EPI_ISL_11254268	20J (Gamma, V3)	P.1	2021-06-18	29.61	2021-05-07	21	2	19	two_sample_paired	8237	Post	2021-05-26	19	21
COV08237	MN908947.3	23854	C	A	16	2	53	19	1	52	0.542857	35	4.55635e-10	TRUE	2021-05-05	NA	NM-nCOV-08237	hCoV-19/USA/IL-NM-08237/2021	EPI_ISL_11254268	20J (Gamma, V3)	P.1	2021-06-18	29.61	2021-05-07	21	2	19	two_sample_paired	8237	Post	2021-05-26	19	21
COV08237	MN908947.3	24130	C	A	486	67	66	24	8	59	0.0470588	510	1.04391e-11	TRUE	2021-05-05	NA	NM-nCOV-08237	hCoV-19/USA/IL-NM-08237/2021	EPI_ISL_11254268	20J (Gamma, V3)	P.1	2021-06-18	29.61	2021-05-07	21	2	19	two_sample_paired	8237	Post	2021-05-26	19	21
COV08237	MN908947.3	24223	C	T	183	40	62	10	0	72	0.0518135	193	3.66022e-05	TRUE	2021-05-05	NA	NM-nCOV-08237	hCoV-19/USA/IL-NM-08237/2021	EPI_ISL_11254268	20J (Gamma, V3)	P.1	2021-06-18	29.61	2021-05-07	21	2	19	two_sample_paired	8237	Post	2021-05-26	19	21
COV08237	MN908947.3	24410	G	A	86	5	67	5	2	52	0.0549451	91	0.00571492	TRUE	2021-05-05	NA	NM-nCOV-08237	hCoV-19/USA/IL-NM-08237/2021	EPI_ISL_11254268	20J (Gamma, V3)	P.1	2021-06-18	29.61	2021-05-07	21	2	19	two_sample_paired	8237	Post	2021-05-26	19	21
COV08237	MN908947.3	24424	A	T	57	3	67	26	1	58	0.313253	83	1.03544e-13	TRUE	2021-05-05	NA	NM-nCOV-08237	hCoV-19/USA/IL-NM-08237/2021	EPI_ISL_11254268	20J (Gamma, V3)	P.1	2021-06-18	29.61	2021-05-07	21	2	19	two_sample_paired	8237	Post	2021-05-26	19	21
COV08237	MN908947.3	24469	T	A	291	7	60	23	3	61	0.0732484	314	8.32301e-11	TRUE	2021-05-05	NA	NM-nCOV-08237	hCoV-19/USA/IL-NM-08237/2021	EPI_ISL_11254268	20J (Gamma, V3)	P.1	2021-06-18	29.61	2021-05-07	21	2	19	two_sample_paired	8237	Post	2021-05-26	19	21
COV08237	MN908947.3	24503	C	T	508	20	64	22	5	57	0.0415094	530	1.17769e-10	TRUE	2021-05-05	NA	NM-nCOV-08237	hCoV-19/USA/IL-NM-08237/2021	EPI_ISL_11254268	20J (Gamma, V3)	P.1	2021-06-18	29.61	2021-05-07	21	2	19	two_sample_paired	8237	Post	2021-05-26	19	21
COV08237	MN908947.3	24642	C	T	14	3	55	1237	75	69	0.988809	1251	0	TRUE	2021-05-05	NA	NM-nCOV-08237	hCoV-19/USA/IL-NM-08237/2021	EPI_ISL_11254268	20J (Gamma, V3)	P.1	2021-06-18	29.61	2021-05-07	21	2	19	two_sample_paired	8237	Post	2021-05-26	19	21
COV08237	MN908947.3	25000	C	T	74	13	64	8	5	46	0.097561	82	0.000222806	TRUE	2021-05-05	NA	NM-nCOV-08237	hCoV-19/USA/IL-NM-08237/2021	EPI_ISL_11254268	20J (Gamma, V3)	P.1	2021-06-18	29.61	2021-05-07	21	2	19	two_sample_paired	8237	Post	2021-05-26	19	21
COV08237	MN908947.3	25088	G	T	12	6	49	28	3	68	0.7	40	1.24243e-16	TRUE	2021-05-05	NA	NM-nCOV-08237	hCoV-19/USA/IL-NM-08237/2021	EPI_ISL_11254268	20J (Gamma, V3)	P.1	2021-06-18	29.61	2021-05-07	21	2	19	two_sample_paired	8237	Post	2021-05-26	19	21
COV08237	MN908947.3	25413	C	T	11	2	45	188	6	60	0.944724	199	9.96346e-133	TRUE	2021-05-05	NA	NM-nCOV-08237	hCoV-19/USA/IL-NM-08237/2021	EPI_ISL_11254268	20J (Gamma, V3)	P.1	2021-06-18	29.61	2021-05-07	21	2	19	two_sample_paired	8237	Post	2021-05-26	19	21
COV08237	MN908947.3	25584	C	T	405	56	66	24	4	63	0.0559441	429	1.05826e-11	TRUE	2021-05-05	NA	NM-nCOV-08237	hCoV-19/USA/IL-NM-08237/2021	EPI_ISL_11254268	20J (Gamma, V3)	P.1	2021-06-18	29.61	2021-05-07	21	2	19	two_sample_paired	8237	Post	2021-05-26	19	21
COV08237	MN908947.3	26149	T	C	19	1	59	73	6	66	0.793478	92	2.7573e-47	TRUE	2021-05-05	NA	NM-nCOV-08237	hCoV-19/USA/IL-NM-08237/2021	EPI_ISL_11254268	20J (Gamma, V3)	P.1	2021-06-18	29.61	2021-05-07	21	2	19	two_sample_paired	8237	Post	2021-05-26	19	21
COV08237	MN908947.3	26198	C	T	22	2	59	71	7	64	0.763441	93	1.88325e-44	TRUE	2021-05-05	NA	NM-nCOV-08237	hCoV-19/USA/IL-NM-08237/2021	EPI_ISL_11254268	20J (Gamma, V3)	P.1	2021-06-18	29.61	2021-05-07	21	2	19	two_sample_paired	8237	Post	2021-05-26	19	21
COV08237	MN908947.3	26270	C	T	190	28	67	16	4	54	0.0776699	206	5.29179e-08	TRUE	2021-05-05	NA	NM-nCOV-08237	hCoV-19/USA/IL-NM-08237/2021	EPI_ISL_11254268	20J (Gamma, V3)	P.1	2021-06-18	29.61	2021-05-07	21	2	19	two_sample_paired	8237	Post	2021-05-26	19	21
COV08237	MN908947.3	26530	A	G	945	139	64	35	1	63	0.0357143	980	1.32303e-16	TRUE	2021-05-05	NA	NM-nCOV-08237	hCoV-19/USA/IL-NM-08237/2021	EPI_ISL_11254268	20J (Gamma, V3)	P.1	2021-06-18	29.61	2021-05-07	21	2	19	two_sample_paired	8237	Post	2021-05-26	19	21
COV08237	MN908947.3	26949	G	C	240	82	58	9	0	65	0.036	250	0.000155635	TRUE	2021-05-05	NA	NM-nCOV-08237	hCoV-19/USA/IL-NM-08237/2021	EPI_ISL_11254268	20J (Gamma, V3)	P.1	2021-06-18	29.61	2021-05-07	21	2	19	two_sample_paired	8237	Post	2021-05-26	19	21
COV08237	MN908947.3	27002	C	T	39	3	64	5	0	64	0.113636	44	0.0056985	TRUE	2021-05-05	NA	NM-nCOV-08237	hCoV-19/USA/IL-NM-08237/2021	EPI_ISL_11254268	20J (Gamma, V3)	P.1	2021-06-18	29.61	2021-05-07	21	2	19	two_sample_paired	8237	Post	2021-05-26	19	21
COV08237	MN908947.3	27625	C	T	731	48	66	142	10	66	0.162658	873	7.41942e-69	TRUE	2021-05-05	NA	NM-nCOV-08237	hCoV-19/USA/IL-NM-08237/2021	EPI_ISL_11254268	20J (Gamma, V3)	P.1	2021-06-18	29.61	2021-05-07	21	2	19	two_sample_paired	8237	Post	2021-05-26	19	21
COV08237	MN908947.3	27765	C	T	1135	138	62	42	12	63	0.0356839	1177	3.86039e-19	TRUE	2021-05-05	NA	NM-nCOV-08237	hCoV-19/USA/IL-NM-08237/2021	EPI_ISL_11254268	20J (Gamma, V3)	P.1	2021-06-18	29.61	2021-05-07	21	2	19	two_sample_paired	8237	Post	2021-05-26	19	21
COV08237	MN908947.3	27807	C	T	1385	135	65	59	12	53	0.0408587	1444	3.25677e-27	TRUE	2021-05-05	NA	NM-nCOV-08237	hCoV-19/USA/IL-NM-08237/2021	EPI_ISL_11254268	20J (Gamma, V3)	P.1	2021-06-18	29.61	2021-05-07	21	2	19	two_sample_paired	8237	Post	2021-05-26	19	21
COV08237	MN908947.3	27989	A	G	1399	277	64	209	47	59	0.129975	1608	2.23101e-97	TRUE	2021-05-05	NA	NM-nCOV-08237	hCoV-19/USA/IL-NM-08237/2021	EPI_ISL_11254268	20J (Gamma, V3)	P.1	2021-06-18	29.61	2021-05-07	21	2	19	two_sample_paired	8237	Post	2021-05-26	19	21
COV08237	MN908947.3	27997	A	T	1230	260	62	150	19	64	0.108696	1380	1.73382e-69	TRUE	2021-05-05	NA	NM-nCOV-08237	hCoV-19/USA/IL-NM-08237/2021	EPI_ISL_11254268	20J (Gamma, V3)	P.1	2021-06-18	29.61	2021-05-07	21	2	19	two_sample_paired	8237	Post	2021-05-26	19	21
COV08237	MN908947.3	28167	G	A	57	10	60	1156	97	67	0.953009	1213	0	TRUE	2021-05-05	NA	NM-nCOV-08237	hCoV-19/USA/IL-NM-08237/2021	EPI_ISL_11254268	20J (Gamma, V3)	P.1	2021-06-18	29.61	2021-05-07	21	2	19	two_sample_paired	8237	Post	2021-05-26	19	21
COV08237	MN908947.3	28227	C	T	1395	111	64	80	3	49	0.0542373	1475	9.58024e-37	TRUE	2021-05-05	NA	NM-nCOV-08237	hCoV-19/USA/IL-NM-08237/2021	EPI_ISL_11254268	20J (Gamma, V3)	P.1	2021-06-18	29.61	2021-05-07	21	2	19	two_sample_paired	8237	Post	2021-05-26	19	21
COV08237	MN908947.3	28271	A	T	1357	192	63	48	13	52	0.0341637	1405	4.84526e-22	TRUE	2021-05-05	NA	NM-nCOV-08237	hCoV-19/USA/IL-NM-08237/2021	EPI_ISL_11254268	20J (Gamma, V3)	P.1	2021-06-18	29.61	2021-05-07	21	2	19	two_sample_paired	8237	Post	2021-05-26	19	21
COV08237	MN908947.3	28311	C	T	1343	248	61	48	12	50	0.0345075	1391	8.16198e-22	TRUE	2021-05-05	NA	NM-nCOV-08237	hCoV-19/USA/IL-NM-08237/2021	EPI_ISL_11254268	20J (Gamma, V3)	P.1	2021-06-18	29.61	2021-05-07	21	2	19	two_sample_paired	8237	Post	2021-05-26	19	21
COV08237	MN908947.3	28512	C	G	92	12	61	327	96	59	0.78043	419	3.50962e-199	TRUE	2021-05-05	NA	NM-nCOV-08237	hCoV-19/USA/IL-NM-08237/2021	EPI_ISL_11254268	20J (Gamma, V3)	P.1	2021-06-18	29.61	2021-05-07	21	2	19	two_sample_paired	8237	Post	2021-05-26	19	21
COV08237	MN908947.3	28551	G	A	601	83	62	31	1	56	0.0490506	632	2.29941e-14	TRUE	2021-05-05	NA	NM-nCOV-08237	hCoV-19/USA/IL-NM-08237/2021	EPI_ISL_11254268	20J (Gamma, V3)	P.1	2021-06-18	29.61	2021-05-07	21	2	19	two_sample_paired	8237	Post	2021-05-26	19	21
COV08237	MN908947.3	28877	A	T	52	19	56	161	38	59	0.755869	213	1.54967e-94	TRUE	2021-05-05	NA	NM-nCOV-08237	hCoV-19/USA/IL-NM-08237/2021	EPI_ISL_11254268	20J (Gamma, V3)	P.1	2021-06-18	29.61	2021-05-07	21	2	19	two_sample_paired	8237	Post	2021-05-26	19	21
COV08237	MN908947.3	28878	G	C	53	19	55	163	39	60	0.75463	216	6.6043e-95	TRUE	2021-05-05	NA	NM-nCOV-08237	hCoV-19/USA/IL-NM-08237/2021	EPI_ISL_11254268	20J (Gamma, V3)	P.1	2021-06-18	29.61	2021-05-07	21	2	19	two_sample_paired	8237	Post	2021-05-26	19	21
COV08237	MN908947.3	28881	G	T	2	1	55	17	8	52	0.0805687	211	3.97374e-27	TRUE	2021-05-05	NA	NM-nCOV-08237	hCoV-19/USA/IL-NM-08237/2021	EPI_ISL_11254268	20J (Gamma, V3)	P.1	2021-06-18	29.61	2021-05-07	21	2	19	two_sample_paired	8237	Post	2021-05-26	19	21
COV08237	MN908947.3	28881	G	A	2	1	55	192	49	58	0.909953	211	1.04013e-145	TRUE	2021-05-05	NA	NM-nCOV-08237	hCoV-19/USA/IL-NM-08237/2021	EPI_ISL_11254268	20J (Gamma, V3)	P.1	2021-06-18	29.61	2021-05-07	21	2	19	two_sample_paired	8237	Post	2021-05-26	19	21
COV08237	MN908947.3	28882	G	A	19	9	55	190	48	57	0.909091	209	2.55804e-125	TRUE	2021-05-05	NA	NM-nCOV-08237	hCoV-19/USA/IL-NM-08237/2021	EPI_ISL_11254268	20J (Gamma, V3)	P.1	2021-06-18	29.61	2021-05-07	21	2	19	two_sample_paired	8237	Post	2021-05-26	19	21
COV08237	MN908947.3	28883	G	C	19	9	54	193	51	58	0.910377	212	1.48442e-126	TRUE	2021-05-05	NA	NM-nCOV-08237	hCoV-19/USA/IL-NM-08237/2021	EPI_ISL_11254268	20J (Gamma, V3)	P.1	2021-06-18	29.61	2021-05-07	21	2	19	two_sample_paired	8237	Post	2021-05-26	19	21
COV08237	MN908947.3	28916	G	T	157	27	59	19	8	56	0.107955	176	6.28673e-09	TRUE	2021-05-05	NA	NM-nCOV-08237	hCoV-19/USA/IL-NM-08237/2021	EPI_ISL_11254268	20J (Gamma, V3)	P.1	2021-06-18	29.61	2021-05-07	21	2	19	two_sample_paired	8237	Post	2021-05-26	19	21
COV08237	MN908947.3	29733	C	T	69	10	67	20	1	67	0.224719	89	1.96159e-10	TRUE	2021-05-05	NA	NM-nCOV-08237	hCoV-19/USA/IL-NM-08237/2021	EPI_ISL_11254268	20J (Gamma, V3)	P.1	2021-06-18	29.61	2021-05-07	21	2	19	two_sample_paired	8237	Post	2021-05-26	19	21
COV08512	MN908947.3	205	T	C	1310	36	71	80	4	70	0.057554	1390	9.56073e-39	TRUE	2020-03-22	NA	NM-nCOV-08512	hCoV-19/USA/IL-NM-8512/2020	EPI_ISL_4025998	20A	B.1.162	2020-04-19	33.4679	2020-03-24	24	2	22	two_sample_paired	8512	Post	2020-04-15	22	24
COV08512	MN908947.3	241	C	T	9	0	69	1323	67	71	0.993243	1332	0	TRUE	2020-03-22	NA	NM-nCOV-08512	hCoV-19/USA/IL-NM-8512/2020	EPI_ISL_4025998	20A	B.1.162	2020-04-19	33.4679	2020-03-24	24	2	22	two_sample_paired	8512	Post	2020-04-15	22	24
COV08512	MN908947.3	1059	C	T	1073	33	71	46	14	59	0.0411081	1119	4.14782e-22	TRUE	2020-03-22	NA	NM-nCOV-08512	hCoV-19/USA/IL-NM-8512/2020	EPI_ISL_4025998	20A	B.1.162	2020-04-19	33.4679	2020-03-24	24	2	22	two_sample_paired	8512	Post	2020-04-15	22	24
COV08512	MN908947.3	3037	C	T	5	1	68	984	33	73	0.993939	990	0	TRUE	2020-03-22	NA	NM-nCOV-08512	hCoV-19/USA/IL-NM-8512/2020	EPI_ISL_4025998	20A	B.1.162	2020-04-19	33.4679	2020-03-24	24	2	22	two_sample_paired	8512	Post	2020-04-15	22	24
COV08512	MN908947.3	10177	T	C	1684	25	71	595	11	65	0.261079	2279	2.07215e-299	TRUE	2020-03-22	NA	NM-nCOV-08512	hCoV-19/USA/IL-NM-8512/2020	EPI_ISL_4025998	20A	B.1.162	2020-04-19	33.4679	2020-03-24	24	2	22	two_sample_paired	8512	Post	2020-04-15	22	24
COV08512	MN908947.3	10615	C	T	109	17	67	1344	65	72	0.924983	1453	0	TRUE	2020-03-22	NA	NM-nCOV-08512	hCoV-19/USA/IL-NM-8512/2020	EPI_ISL_4025998	20A	B.1.162	2020-04-19	33.4679	2020-03-24	24	2	22	two_sample_paired	8512	Post	2020-04-15	22	24
COV08512	MN908947.3	12133	T	C	1465	118	70	51	4	70	0.0336412	1516	3.00464e-24	TRUE	2020-03-22	NA	NM-nCOV-08512	hCoV-19/USA/IL-NM-8512/2020	EPI_ISL_4025998	20A	B.1.162	2020-04-19	33.4679	2020-03-24	24	2	22	two_sample_paired	8512	Post	2020-04-15	22	24
COV08512	MN908947.3	12911	G	T	349	37	68	119	6	66	0.254274	468	8.97708e-60	TRUE	2020-03-22	NA	NM-nCOV-08512	hCoV-19/USA/IL-NM-8512/2020	EPI_ISL_4025998	20A	B.1.162	2020-04-19	33.4679	2020-03-24	24	2	22	two_sample_paired	8512	Post	2020-04-15	22	24
COV08512	MN908947.3	13115	C	T	666	14	70	68	3	70	0.0926431	734	1.13703e-32	TRUE	2020-03-22	NA	NM-nCOV-08512	hCoV-19/USA/IL-NM-8512/2020	EPI_ISL_4025998	20A	B.1.162	2020-04-19	33.4679	2020-03-24	24	2	22	two_sample_paired	8512	Post	2020-04-15	22	24
COV08512	MN908947.3	13805	A	T	427	10	71	28	1	66	0.0615385	455	8.09119e-14	TRUE	2020-03-22	NA	NM-nCOV-08512	hCoV-19/USA/IL-NM-8512/2020	EPI_ISL_4025998	20A	B.1.162	2020-04-19	33.4679	2020-03-24	24	2	22	two_sample_paired	8512	Post	2020-04-15	22	24
COV08512	MN908947.3	14408	C	T	6	1	50	1051	29	73	0.994324	1057	0	TRUE	2020-03-22	NA	NM-nCOV-08512	hCoV-19/USA/IL-NM-8512/2020	EPI_ISL_4025998	20A	B.1.162	2020-04-19	33.4679	2020-03-24	24	2	22	two_sample_paired	8512	Post	2020-04-15	22	24
COV08512	MN908947.3	15257	A	G	344	14	67	55	6	64	0.137845	399	1.81283e-26	TRUE	2020-03-22	NA	NM-nCOV-08512	hCoV-19/USA/IL-NM-8512/2020	EPI_ISL_4025998	20A	B.1.162	2020-04-19	33.4679	2020-03-24	24	2	22	two_sample_paired	8512	Post	2020-04-15	22	24
COV08512	MN908947.3	15354	T	C	54	6	62	632	14	72	0.921283	686	0	TRUE	2020-03-22	NA	NM-nCOV-08512	hCoV-19/USA/IL-NM-8512/2020	EPI_ISL_4025998	20A	B.1.162	2020-04-19	33.4679	2020-03-24	24	2	22	two_sample_paired	8512	Post	2020-04-15	22	24
COV08512	MN908947.3	15579	C	T	980	34	69	150	5	69	0.132743	1130	1.27998e-71	TRUE	2020-03-22	NA	NM-nCOV-08512	hCoV-19/USA/IL-NM-8512/2020	EPI_ISL_4025998	20A	B.1.162	2020-04-19	33.4679	2020-03-24	24	2	22	two_sample_paired	8512	Post	2020-04-15	22	24
COV08512	MN908947.3	16616	C	T	133	4	72	3150	100	73	0.959488	3283	0	TRUE	2020-03-22	NA	NM-nCOV-08512	hCoV-19/USA/IL-NM-8512/2020	EPI_ISL_4025998	20A	B.1.162	2020-04-19	33.4679	2020-03-24	24	2	22	two_sample_paired	8512	Post	2020-04-15	22	24
COV08512	MN908947.3	17262	T	G	4054	135	74	359	17	71	0.0813506	4413	1.60619e-173	TRUE	2020-03-22	NA	NM-nCOV-08512	hCoV-19/USA/IL-NM-8512/2020	EPI_ISL_4025998	20A	B.1.162	2020-04-19	33.4679	2020-03-24	24	2	22	two_sample_paired	8512	Post	2020-04-15	22	24
COV08512	MN908947.3	17341	G	T	3326	254	72	300	13	58	0.0827358	3626	1.00621e-143	TRUE	2020-03-22	NA	NM-nCOV-08512	hCoV-19/USA/IL-NM-8512/2020	EPI_ISL_4025998	20A	B.1.162	2020-04-19	33.4679	2020-03-24	24	2	22	two_sample_paired	8512	Post	2020-04-15	22	24
COV08512	MN908947.3	17676	C	T	94	22	64	50	6	65	0.347222	144	6.61377e-26	TRUE	2020-03-22	NA	NM-nCOV-08512	hCoV-19/USA/IL-NM-8512/2020	EPI_ISL_4025998	20A	B.1.162	2020-04-19	33.4679	2020-03-24	24	2	22	two_sample_paired	8512	Post	2020-04-15	22	24
COV08512	MN908947.3	18877	C	T	113	21	63	3475	276	70	0.968506	3588	0	TRUE	2020-03-22	NA	NM-nCOV-08512	hCoV-19/USA/IL-NM-8512/2020	EPI_ISL_4025998	20A	B.1.162	2020-04-19	33.4679	2020-03-24	24	2	22	two_sample_paired	8512	Post	2020-04-15	22	24
COV08512	MN908947.3	19220	C	T	489	73	70	17	5	62	0.0335968	506	1.68802e-08	TRUE	2020-03-22	NA	NM-nCOV-08512	hCoV-19/USA/IL-NM-8512/2020	EPI_ISL_4025998	20A	B.1.162	2020-04-19	33.4679	2020-03-24	24	2	22	two_sample_paired	8512	Post	2020-04-15	22	24
COV08512	MN908947.3	19264	C	T	387	83	62	15	2	67	0.0373134	402	2.64959e-07	TRUE	2020-03-22	NA	NM-nCOV-08512	hCoV-19/USA/IL-NM-8512/2020	EPI_ISL_4025998	20A	B.1.162	2020-04-19	33.4679	2020-03-24	24	2	22	two_sample_paired	8512	Post	2020-04-15	22	24
COV08512	MN908947.3	23403	A	G	4	0	70	1936	178	70	0.99691	1942	0	TRUE	2020-03-22	NA	NM-nCOV-08512	hCoV-19/USA/IL-NM-8512/2020	EPI_ISL_4025998	20A	B.1.162	2020-04-19	33.4679	2020-03-24	24	2	22	two_sample_paired	8512	Post	2020-04-15	22	24
COV08512	MN908947.3	25563	G	T	39	14	52	3042	329	69	0.987021	3082	0	TRUE	2020-03-22	NA	NM-nCOV-08512	hCoV-19/USA/IL-NM-8512/2020	EPI_ISL_4025998	20A	B.1.162	2020-04-19	33.4679	2020-03-24	24	2	22	two_sample_paired	8512	Post	2020-04-15	22	24
COV08512	MN908947.3	26561	T	A	761	67	65	109	1	59	0.125287	870	1.31516e-50	TRUE	2020-03-22	NA	NM-nCOV-08512	hCoV-19/USA/IL-NM-8512/2020	EPI_ISL_4025998	20A	B.1.162	2020-04-19	33.4679	2020-03-24	24	2	22	two_sample_paired	8512	Post	2020-04-15	22	24
COV08512	MN908947.3	27143	C	A	303	84	63	13	1	71	0.0411392	316	1.30463e-06	TRUE	2020-03-22	NA	NM-nCOV-08512	hCoV-19/USA/IL-NM-8512/2020	EPI_ISL_4025998	20A	B.1.162	2020-04-19	33.4679	2020-03-24	24	2	22	two_sample_paired	8512	Post	2020-04-15	22	24
COV08517	MN908947.3	241	C	T	825	23	73	56	3	57	0.0635641	881	2.69022e-27	TRUE	2020-03-28	NA	NM-nCOV-08517	hCoV-19/USA/IL-NM-8517/2020	EPI_ISL_4026001	19B	A.3	2020-04-18	20.6461	2020-03-30	3	2	1	three_plus_paired	8517	Post	2020-03-31	1	3
COV08517	MN908947.3	490	T	A	150	9	65	1955	59	71	0.928741	2105	0	TRUE	2020-03-28	NA	NM-nCOV-08517	hCoV-19/USA/IL-NM-8517/2020	EPI_ISL_4026001	19B	A.3	2020-04-18	20.6461	2020-03-30	3	2	1	three_plus_paired	8517	Post	2020-03-31	1	3
COV08517	MN908947.3	1059	C	T	708	18	71	25	2	64	0.0341064	733	2.43922e-12	TRUE	2020-03-28	NA	NM-nCOV-08517	hCoV-19/USA/IL-NM-8517/2020	EPI_ISL_4026001	19B	A.3	2020-04-18	20.6461	2020-03-30	3	2	1	three_plus_paired	8517	Post	2020-03-31	1	3
COV08517	MN908947.3	3037	C	T	1459	47	73	133	11	68	0.0835427	1592	1.18616e-64	TRUE	2020-03-28	NA	NM-nCOV-08517	hCoV-19/USA/IL-NM-8517/2020	EPI_ISL_4026001	19B	A.3	2020-04-18	20.6461	2020-03-30	3	2	1	three_plus_paired	8517	Post	2020-03-31	1	3
COV08517	MN908947.3	3177	C	T	79	7	64	363	38	65	0.821267	442	2.15714e-237	TRUE	2020-03-28	NA	NM-nCOV-08517	hCoV-19/USA/IL-NM-8517/2020	EPI_ISL_4026001	19B	A.3	2020-04-18	20.6461	2020-03-30	3	2	1	three_plus_paired	8517	Post	2020-03-31	1	3
COV08517	MN908947.3	6040	C	T	182	10	70	1414	48	74	0.885965	1596	0	TRUE	2020-03-28	NA	NM-nCOV-08517	hCoV-19/USA/IL-NM-8517/2020	EPI_ISL_4026001	19B	A.3	2020-04-18	20.6461	2020-03-30	3	2	1	three_plus_paired	8517	Post	2020-03-31	1	3
COV08517	MN908947.3	8782	C	T	41	1	63	838	29	72	0.953356	879	0	TRUE	2020-03-28	NA	NM-nCOV-08517	hCoV-19/USA/IL-NM-8517/2020	EPI_ISL_4026001	19B	A.3	2020-04-18	20.6461	2020-03-30	3	2	1	three_plus_paired	8517	Post	2020-03-31	1	3
COV08517	MN908947.3	12478	G	A	49	4	56	663	3	67	0.93118	712	0	TRUE	2020-03-28	NA	NM-nCOV-08517	hCoV-19/USA/IL-NM-8517/2020	EPI_ISL_4026001	19B	A.3	2020-04-18	20.6461	2020-03-30	3	2	1	three_plus_paired	8517	Post	2020-03-31	1	3
COV08517	MN908947.3	14408	C	T	1530	15	74	72	5	65	0.0449438	1602	3.61778e-35	TRUE	2020-03-28	NA	NM-nCOV-08517	hCoV-19/USA/IL-NM-8517/2020	EPI_ISL_4026001	19B	A.3	2020-04-18	20.6461	2020-03-30	3	2	1	three_plus_paired	8517	Post	2020-03-31	1	3
COV08517	MN908947.3	18736	T	C	84	13	65	1470	30	74	0.945946	1554	0	TRUE	2020-03-28	NA	NM-nCOV-08517	hCoV-19/USA/IL-NM-8517/2020	EPI_ISL_4026001	19B	A.3	2020-04-18	20.6461	2020-03-30	3	2	1	three_plus_paired	8517	Post	2020-03-31	1	3
COV08517	MN908947.3	23403	A	G	930	61	72	49	9	63	0.0500511	979	9.35386e-24	TRUE	2020-03-28	NA	NM-nCOV-08517	hCoV-19/USA/IL-NM-8517/2020	EPI_ISL_4026001	19B	A.3	2020-04-18	20.6461	2020-03-30	3	2	1	three_plus_paired	8517	Post	2020-03-31	1	3
COV08517	MN908947.3	24034	C	T	25	4	66	485	16	74	0.95098	510	0	TRUE	2020-03-28	NA	NM-nCOV-08517	hCoV-19/USA/IL-NM-8517/2020	EPI_ISL_4026001	19B	A.3	2020-04-18	20.6461	2020-03-30	3	2	1	three_plus_paired	8517	Post	2020-03-31	1	3
COV08517	MN908947.3	25563	G	T	1232	106	71	40	10	59	0.0314465	1272	2.49655e-19	TRUE	2020-03-28	NA	NM-nCOV-08517	hCoV-19/USA/IL-NM-8517/2020	EPI_ISL_4026001	19B	A.3	2020-04-18	20.6461	2020-03-30	3	2	1	three_plus_paired	8517	Post	2020-03-31	1	3
COV08517	MN908947.3	26447	C	A	1176	52	73	93	3	69	0.0731707	1271	3.31216e-45	TRUE	2020-03-28	NA	NM-nCOV-08517	hCoV-19/USA/IL-NM-8517/2020	EPI_ISL_4026001	19B	A.3	2020-04-18	20.6461	2020-03-30	3	2	1	three_plus_paired	8517	Post	2020-03-31	1	3
COV08517	MN908947.3	26729	T	C	178	13	68	1306	37	71	0.878869	1486	0	TRUE	2020-03-28	NA	NM-nCOV-08517	hCoV-19/USA/IL-NM-8517/2020	EPI_ISL_4026001	19B	A.3	2020-04-18	20.6461	2020-03-30	3	2	1	three_plus_paired	8517	Post	2020-03-31	1	3
COV08517	MN908947.3	28077	G	C	118	12	67	826	61	72	0.874074	945	0	TRUE	2020-03-28	NA	NM-nCOV-08517	hCoV-19/USA/IL-NM-8517/2020	EPI_ISL_4026001	19B	A.3	2020-04-18	20.6461	2020-03-30	3	2	1	three_plus_paired	8517	Post	2020-03-31	1	3
COV08517	MN908947.3	28144	T	C	64	4	65	468	8	64	0.879699	532	0	TRUE	2020-03-28	NA	NM-nCOV-08517	hCoV-19/USA/IL-NM-8517/2020	EPI_ISL_4026001	19B	A.3	2020-04-18	20.6461	2020-03-30	3	2	1	three_plus_paired	8517	Post	2020-03-31	1	3
COV08517	MN908947.3	28896	C	G	30	3	61	233	9	72	0.885932	263	8.41721e-165	TRUE	2020-03-28	NA	NM-nCOV-08517	hCoV-19/USA/IL-NM-8517/2020	EPI_ISL_4026001	19B	A.3	2020-04-18	20.6461	2020-03-30	3	2	1	three_plus_paired	8517	Post	2020-03-31	1	3
COV08517	MN908947.3	29700	A	G	65	4	73	1859	41	72	0.965213	1926	0	TRUE	2020-03-28	NA	NM-nCOV-08517	hCoV-19/USA/IL-NM-8517/2020	EPI_ISL_4026001	19B	A.3	2020-04-18	20.6461	2020-03-30	3	2	1	three_plus_paired	8517	Post	2020-03-31	1	3
COV08892	MN908947.3	210	G	T	1	1	29	759	45	68	0.998684	760	0	TRUE	2021-08-10	NA	NM-nCOV-08892	hCoV-19/USA/IL-NM-8892/2021	EPI_ISL_4026139	21J (Delta)	AY.25.1	2021-08-20	24.38	2021-08-10	-4	0	-4	two_sample_paired	8892	Pre	2021-08-06	-4	-4
COV08892	MN908947.3	241	C	T	1	0	68	768	47	67	0.9987	769	0	TRUE	2021-08-10	NA	NM-nCOV-08892	hCoV-19/USA/IL-NM-8892/2021	EPI_ISL_4026139	21J (Delta)	AY.25.1	2021-08-20	24.38	2021-08-10	-4	0	-4	two_sample_paired	8892	Pre	2021-08-06	-4	-4
COV08892	MN908947.3	3037	C	T	0	0	0	1265	90	70	1	1265	0	TRUE	2021-08-10	NA	NM-nCOV-08892	hCoV-19/USA/IL-NM-8892/2021	EPI_ISL_4026139	21J (Delta)	AY.25.1	2021-08-20	24.38	2021-08-10	-4	0	-4	two_sample_paired	8892	Pre	2021-08-06	-4	-4
COV08892	MN908947.3	3948	A	G	30	3	62	501	16	68	0.943503	531	0	TRUE	2021-08-10	NA	NM-nCOV-08892	hCoV-19/USA/IL-NM-8892/2021	EPI_ISL_4026139	21J (Delta)	AY.25.1	2021-08-20	24.38	2021-08-10	-4	0	-4	two_sample_paired	8892	Pre	2021-08-06	-4	-4
COV08892	MN908947.3	4181	G	T	18	1	60	1404	72	68	0.987342	1422	0	TRUE	2021-08-10	NA	NM-nCOV-08892	hCoV-19/USA/IL-NM-8892/2021	EPI_ISL_4026139	21J (Delta)	AY.25.1	2021-08-20	24.38	2021-08-10	-4	0	-4	two_sample_paired	8892	Pre	2021-08-06	-4	-4
COV08892	MN908947.3	6402	C	T	13	3	55	1042	102	69	0.987678	1055	0	TRUE	2021-08-10	NA	NM-nCOV-08892	hCoV-19/USA/IL-NM-8892/2021	EPI_ISL_4026139	21J (Delta)	AY.25.1	2021-08-20	24.38	2021-08-10	-4	0	-4	two_sample_paired	8892	Pre	2021-08-06	-4	-4
COV08892	MN908947.3	7124	C	T	8	0	61	554	17	65	0.985765	562	0	TRUE	2021-08-10	NA	NM-nCOV-08892	hCoV-19/USA/IL-NM-8892/2021	EPI_ISL_4026139	21J (Delta)	AY.25.1	2021-08-20	24.38	2021-08-10	-4	0	-4	two_sample_paired	8892	Pre	2021-08-06	-4	-4
COV08892	MN908947.3	8986	C	T	11	3	56	1013	34	68	0.989258	1024	0	TRUE	2021-08-10	NA	NM-nCOV-08892	hCoV-19/USA/IL-NM-8892/2021	EPI_ISL_4026139	21J (Delta)	AY.25.1	2021-08-20	24.38	2021-08-10	-4	0	-4	two_sample_paired	8892	Pre	2021-08-06	-4	-4
COV08892	MN908947.3	9053	G	T	10	1	62	1064	51	69	0.990689	1074	0	TRUE	2021-08-10	NA	NM-nCOV-08892	hCoV-19/USA/IL-NM-8892/2021	EPI_ISL_4026139	21J (Delta)	AY.25.1	2021-08-20	24.38	2021-08-10	-4	0	-4	two_sample_paired	8892	Pre	2021-08-06	-4	-4
COV08892	MN908947.3	10029	C	T	9	1	71	726	43	68	0.987755	735	0	TRUE	2021-08-10	NA	NM-nCOV-08892	hCoV-19/USA/IL-NM-8892/2021	EPI_ISL_4026139	21J (Delta)	AY.25.1	2021-08-20	24.38	2021-08-10	-4	0	-4	two_sample_paired	8892	Pre	2021-08-06	-4	-4
COV08892	MN908947.3	11201	A	G	18	3	66	1096	78	68	0.983842	1114	0	TRUE	2021-08-10	NA	NM-nCOV-08892	hCoV-19/USA/IL-NM-8892/2021	EPI_ISL_4026139	21J (Delta)	AY.25.1	2021-08-20	24.38	2021-08-10	-4	0	-4	two_sample_paired	8892	Pre	2021-08-06	-4	-4
COV08892	MN908947.3	11332	A	G	18	3	65	977	140	60	0.98191	995	0	TRUE	2021-08-10	NA	NM-nCOV-08892	hCoV-19/USA/IL-NM-8892/2021	EPI_ISL_4026139	21J (Delta)	AY.25.1	2021-08-20	24.38	2021-08-10	-4	0	-4	two_sample_paired	8892	Pre	2021-08-06	-4	-4
COV08892	MN908947.3	11562	G	T	119	10	65	1040	77	69	0.897325	1159	0	TRUE	2021-08-10	NA	NM-nCOV-08892	hCoV-19/USA/IL-NM-8892/2021	EPI_ISL_4026139	21J (Delta)	AY.25.1	2021-08-20	24.38	2021-08-10	-4	0	-4	two_sample_paired	8892	Pre	2021-08-06	-4	-4
COV08892	MN908947.3	14408	C	T	1	0	77	1098	57	70	0.998182	1100	0	TRUE	2021-08-10	NA	NM-nCOV-08892	hCoV-19/USA/IL-NM-8892/2021	EPI_ISL_4026139	21J (Delta)	AY.25.1	2021-08-20	24.38	2021-08-10	-4	0	-4	two_sample_paired	8892	Pre	2021-08-06	-4	-4
COV08892	MN908947.3	15451	G	A	1	0	50	766	116	66	0.998696	767	0	TRUE	2021-08-10	NA	NM-nCOV-08892	hCoV-19/USA/IL-NM-8892/2021	EPI_ISL_4026139	21J (Delta)	AY.25.1	2021-08-20	24.38	2021-08-10	-4	0	-4	two_sample_paired	8892	Pre	2021-08-06	-4	-4
COV08892	MN908947.3	16466	C	T	2	0	35	630	73	62	0.996835	632	0	TRUE	2021-08-10	NA	NM-nCOV-08892	hCoV-19/USA/IL-NM-8892/2021	EPI_ISL_4026139	21J (Delta)	AY.25.1	2021-08-20	24.38	2021-08-10	-4	0	-4	two_sample_paired	8892	Pre	2021-08-06	-4	-4
COV08892	MN908947.3	19220	C	T	23	5	65	591	91	68	0.962541	614	0	TRUE	2021-08-10	NA	NM-nCOV-08892	hCoV-19/USA/IL-NM-8892/2021	EPI_ISL_4026139	21J (Delta)	AY.25.1	2021-08-20	24.38	2021-08-10	-4	0	-4	two_sample_paired	8892	Pre	2021-08-06	-4	-4
COV08892	MN908947.3	21618	C	G	2	0	77	589	55	68	0.996616	591	0	TRUE	2021-08-10	NA	NM-nCOV-08892	hCoV-19/USA/IL-NM-8892/2021	EPI_ISL_4026139	21J (Delta)	AY.25.1	2021-08-20	24.38	2021-08-10	-4	0	-4	two_sample_paired	8892	Pre	2021-08-06	-4	-4
COV08892	MN908947.3	22917	T	G	1	0	76	111	6	67	0.991071	112	8.69749e-88	TRUE	2021-08-10	NA	NM-nCOV-08892	hCoV-19/USA/IL-NM-8892/2021	EPI_ISL_4026139	21J (Delta)	AY.25.1	2021-08-20	24.38	2021-08-10	-4	0	-4	two_sample_paired	8892	Pre	2021-08-06	-4	-4
COV08892	MN908947.3	22995	C	A	0	0	0	158	14	68	1	158	1.17863e-127	TRUE	2021-08-10	NA	NM-nCOV-08892	hCoV-19/USA/IL-NM-8892/2021	EPI_ISL_4026139	21J (Delta)	AY.25.1	2021-08-20	24.38	2021-08-10	-4	0	-4	two_sample_paired	8892	Pre	2021-08-06	-4	-4
COV08892	MN908947.3	23403	A	G	0	0	0	751	94	67	0.99867	752	0	TRUE	2021-08-10	NA	NM-nCOV-08892	hCoV-19/USA/IL-NM-8892/2021	EPI_ISL_4026139	21J (Delta)	AY.25.1	2021-08-20	24.38	2021-08-10	-4	0	-4	two_sample_paired	8892	Pre	2021-08-06	-4	-4
COV08892	MN908947.3	23604	C	G	3	1	61	1303	98	66	0.99694	1307	0	TRUE	2021-08-10	NA	NM-nCOV-08892	hCoV-19/USA/IL-NM-8892/2021	EPI_ISL_4026139	21J (Delta)	AY.25.1	2021-08-20	24.38	2021-08-10	-4	0	-4	two_sample_paired	8892	Pre	2021-08-06	-4	-4
COV08892	MN908947.3	24410	G	A	21	5	53	271	48	65	0.928082	292	1.71857e-195	TRUE	2021-08-10	NA	NM-nCOV-08892	hCoV-19/USA/IL-NM-8892/2021	EPI_ISL_4026139	21J (Delta)	AY.25.1	2021-08-20	24.38	2021-08-10	-4	0	-4	two_sample_paired	8892	Pre	2021-08-06	-4	-4
COV08892	MN908947.3	25336	A	T	591	65	61	21	1	61	0.0343137	612	6.28692e-10	TRUE	2021-08-10	NA	NM-nCOV-08892	hCoV-19/USA/IL-NM-8892/2021	EPI_ISL_4026139	21J (Delta)	AY.25.1	2021-08-20	24.38	2021-08-10	-4	0	-4	two_sample_paired	8892	Pre	2021-08-06	-4	-4
COV08892	MN908947.3	25469	C	T	3	0	63	1029	58	69	0.997093	1032	0	TRUE	2021-08-10	NA	NM-nCOV-08892	hCoV-19/USA/IL-NM-8892/2021	EPI_ISL_4026139	21J (Delta)	AY.25.1	2021-08-20	24.38	2021-08-10	-4	0	-4	two_sample_paired	8892	Pre	2021-08-06	-4	-4
COV08892	MN908947.3	25517	C	T	72	11	56	926	58	68	0.926927	999	0	TRUE	2021-08-10	NA	NM-nCOV-08892	hCoV-19/USA/IL-NM-8892/2021	EPI_ISL_4026139	21J (Delta)	AY.25.1	2021-08-20	24.38	2021-08-10	-4	0	-4	two_sample_paired	8892	Pre	2021-08-06	-4	-4
COV08892	MN908947.3	26107	G	C	90	3	65	1228	60	71	0.931008	1319	0	TRUE	2021-08-10	NA	NM-nCOV-08892	hCoV-19/USA/IL-NM-8892/2021	EPI_ISL_4026139	21J (Delta)	AY.25.1	2021-08-20	24.38	2021-08-10	-4	0	-4	two_sample_paired	8892	Pre	2021-08-06	-4	-4
COV08892	MN908947.3	26767	T	C	6	0	72	1240	119	67	0.995185	1246	0	TRUE	2021-08-10	NA	NM-nCOV-08892	hCoV-19/USA/IL-NM-8892/2021	EPI_ISL_4026139	21J (Delta)	AY.25.1	2021-08-20	24.38	2021-08-10	-4	0	-4	two_sample_paired	8892	Pre	2021-08-06	-4	-4
COV08892	MN908947.3	27507	A	C	42	8	57	262	31	63	0.859016	305	3.86299e-181	TRUE	2021-08-10	NA	NM-nCOV-08892	hCoV-19/USA/IL-NM-8892/2021	EPI_ISL_4026139	21J (Delta)	AY.25.1	2021-08-20	24.38	2021-08-10	-4	0	-4	two_sample_paired	8892	Pre	2021-08-06	-4	-4
COV08892	MN908947.3	27638	T	C	1	0	76	278	26	68	0.996416	279	6.65996e-224	TRUE	2021-08-10	NA	NM-nCOV-08892	hCoV-19/USA/IL-NM-8892/2021	EPI_ISL_4026139	21J (Delta)	AY.25.1	2021-08-20	24.38	2021-08-10	-4	0	-4	two_sample_paired	8892	Pre	2021-08-06	-4	-4
COV08892	MN908947.3	27752	C	T	0	0	0	188	44	64	1	188	1.24444e-147	TRUE	2021-08-10	NA	NM-nCOV-08892	hCoV-19/USA/IL-NM-8892/2021	EPI_ISL_4026139	21J (Delta)	AY.25.1	2021-08-20	24.38	2021-08-10	-4	0	-4	two_sample_paired	8892	Pre	2021-08-06	-4	-4
COV08892	MN908947.3	27874	C	T	10	1	71	567	13	68	0.982669	577	0	TRUE	2021-08-10	NA	NM-nCOV-08892	hCoV-19/USA/IL-NM-8892/2021	EPI_ISL_4026139	21J (Delta)	AY.25.1	2021-08-20	24.38	2021-08-10	-4	0	-4	two_sample_paired	8892	Pre	2021-08-06	-4	-4
COV08892	MN908947.3	28249	A	T	3	0	62	18	0	25	0.857143	21	2.77479e-29	TRUE	2021-08-10	NA	NM-nCOV-08892	hCoV-19/USA/IL-NM-8892/2021	EPI_ISL_4026139	21J (Delta)	AY.25.1	2021-08-20	24.38	2021-08-10	-4	0	-4	two_sample_paired	8892	Pre	2021-08-06	-4	-4
COV08892	MN908947.3	28253	C	A	3	0	63	24	2	44	0.888889	27	5.6564e-47	TRUE	2021-08-10	NA	NM-nCOV-08892	hCoV-19/USA/IL-NM-8892/2021	EPI_ISL_4026139	21J (Delta)	AY.25.1	2021-08-20	24.38	2021-08-10	-4	0	-4	two_sample_paired	8892	Pre	2021-08-06	-4	-4
COV08892	MN908947.3	28461	A	G	19	6	53	460	23	62	0.958333	480	0	TRUE	2021-08-10	NA	NM-nCOV-08892	hCoV-19/USA/IL-NM-8892/2021	EPI_ISL_4026139	21J (Delta)	AY.25.1	2021-08-20	24.38	2021-08-10	-4	0	-4	two_sample_paired	8892	Pre	2021-08-06	-4	-4
COV08892	MN908947.3	28881	G	T	0	0	0	380	45	64	1	380	1.56879e-303	TRUE	2021-08-10	NA	NM-nCOV-08892	hCoV-19/USA/IL-NM-8892/2021	EPI_ISL_4026139	21J (Delta)	AY.25.1	2021-08-20	24.38	2021-08-10	-4	0	-4	two_sample_paired	8892	Pre	2021-08-06	-4	-4
COV08892	MN908947.3	28916	G	T	8	2	52	307	40	65	0.974603	315	2.65502e-232	TRUE	2021-08-10	NA	NM-nCOV-08892	hCoV-19/USA/IL-NM-8892/2021	EPI_ISL_4026139	21J (Delta)	AY.25.1	2021-08-20	24.38	2021-08-10	-4	0	-4	two_sample_paired	8892	Pre	2021-08-06	-4	-4
COV08892	MN908947.3	29402	G	T	2	1	57	465	32	65	0.995717	467	0	TRUE	2021-08-10	NA	NM-nCOV-08892	hCoV-19/USA/IL-NM-8892/2021	EPI_ISL_4026139	21J (Delta)	AY.25.1	2021-08-20	24.38	2021-08-10	-4	0	-4	two_sample_paired	8892	Pre	2021-08-06	-4	-4
COV08892	MN908947.3	29742	G	T	2	0	70	1702	146	67	0.998826	1704	0	TRUE	2021-08-10	NA	NM-nCOV-08892	hCoV-19/USA/IL-NM-8892/2021	EPI_ISL_4026139	21J (Delta)	AY.25.1	2021-08-20	24.38	2021-08-10	-4	0	-4	two_sample_paired	8892	Pre	2021-08-06	-4	-4
COV09199	MN908947.3	210	G	T	40	5	51	612	36	65	0.93865	652	0	TRUE	2021-08-17	NA	NM-nCOV-09199	hCoV-19/USA/IL-NM-09199/2021	EPI_ISL_11254302	21J (Delta)	AY.3	2021-08-22	27.08	2021-08-18	0	1	-1	two_sample_paired	9199	Pre	2021-08-17	-1	0
COV09199	MN908947.3	241	C	T	0	0	0	693	64	63	1	693	0	TRUE	2021-08-17	NA	NM-nCOV-09199	hCoV-19/USA/IL-NM-09199/2021	EPI_ISL_11254302	21J (Delta)	AY.3	2021-08-22	27.08	2021-08-18	0	1	-1	two_sample_paired	9199	Pre	2021-08-17	-1	0
COV09199	MN908947.3	1077	C	T	40	14	52	496	36	64	0.921933	538	0	TRUE	2021-08-17	NA	NM-nCOV-09199	hCoV-19/USA/IL-NM-09199/2021	EPI_ISL_11254302	21J (Delta)	AY.3	2021-08-22	27.08	2021-08-18	0	1	-1	two_sample_paired	9199	Pre	2021-08-17	-1	0
COV09199	MN908947.3	2083	T	C	69	21	51	1636	121	67	0.959531	1705	0	TRUE	2021-08-17	NA	NM-nCOV-09199	hCoV-19/USA/IL-NM-09199/2021	EPI_ISL_11254302	21J (Delta)	AY.3	2021-08-22	27.08	2021-08-18	0	1	-1	two_sample_paired	9199	Pre	2021-08-17	-1	0
COV09199	MN908947.3	2110	C	T	64	21	51	1572	173	67	0.960293	1637	0	TRUE	2021-08-17	NA	NM-nCOV-09199	hCoV-19/USA/IL-NM-09199/2021	EPI_ISL_11254302	21J (Delta)	AY.3	2021-08-22	27.08	2021-08-18	0	1	-1	two_sample_paired	9199	Pre	2021-08-17	-1	0
COV09199	MN908947.3	2832	A	G	806	213	62	31	4	63	0.037037	837	1.96748e-14	TRUE	2021-08-17	NA	NM-nCOV-09199	hCoV-19/USA/IL-NM-09199/2021	EPI_ISL_11254302	21J (Delta)	AY.3	2021-08-22	27.08	2021-08-18	0	1	-1	two_sample_paired	9199	Pre	2021-08-17	-1	0
COV09199	MN908947.3	3037	C	T	0	0	0	1202	122	67	1	1202	0	TRUE	2021-08-17	NA	NM-nCOV-09199	hCoV-19/USA/IL-NM-09199/2021	EPI_ISL_11254302	21J (Delta)	AY.3	2021-08-22	27.08	2021-08-18	0	1	-1	two_sample_paired	9199	Pre	2021-08-17	-1	0
COV09199	MN908947.3	4181	G	T	20	1	58	1106	62	67	0.982238	1126	0	TRUE	2021-08-17	NA	NM-nCOV-09199	hCoV-19/USA/IL-NM-09199/2021	EPI_ISL_11254302	21J (Delta)	AY.3	2021-08-22	27.08	2021-08-18	0	1	-1	two_sample_paired	9199	Pre	2021-08-17	-1	0
COV09199	MN908947.3	5833	C	A	811	81	65	107	9	67	0.116558	918	1.11059e-50	TRUE	2021-08-17	NA	NM-nCOV-09199	hCoV-19/USA/IL-NM-09199/2021	EPI_ISL_11254302	21J (Delta)	AY.3	2021-08-22	27.08	2021-08-18	0	1	-1	two_sample_paired	9199	Pre	2021-08-17	-1	0
COV09199	MN908947.3	6402	C	T	40	8	47	342	29	68	0.895288	382	1.07063e-235	TRUE	2021-08-17	NA	NM-nCOV-09199	hCoV-19/USA/IL-NM-09199/2021	EPI_ISL_11254302	21J (Delta)	AY.3	2021-08-22	27.08	2021-08-18	0	1	-1	two_sample_paired	9199	Pre	2021-08-17	-1	0
COV09199	MN908947.3	7124	C	T	38	2	47	654	14	57	0.945087	692	0	TRUE	2021-08-17	NA	NM-nCOV-09199	hCoV-19/USA/IL-NM-09199/2021	EPI_ISL_11254302	21J (Delta)	AY.3	2021-08-22	27.08	2021-08-18	0	1	-1	two_sample_paired	9199	Pre	2021-08-17	-1	0
COV09199	MN908947.3	8393	G	A	905	50	61	31	6	50	0.0331197	936	3.37645e-14	TRUE	2021-08-17	NA	NM-nCOV-09199	hCoV-19/USA/IL-NM-09199/2021	EPI_ISL_11254302	21J (Delta)	AY.3	2021-08-22	27.08	2021-08-18	0	1	-1	two_sample_paired	9199	Pre	2021-08-17	-1	0
COV09199	MN908947.3	8986	C	T	28	4	57	719	31	62	0.962517	747	0	TRUE	2021-08-17	NA	NM-nCOV-09199	hCoV-19/USA/IL-NM-09199/2021	EPI_ISL_11254302	21J (Delta)	AY.3	2021-08-22	27.08	2021-08-18	0	1	-1	two_sample_paired	9199	Pre	2021-08-17	-1	0
COV09199	MN908947.3	9053	G	T	29	4	64	880	43	66	0.968097	909	0	TRUE	2021-08-17	NA	NM-nCOV-09199	hCoV-19/USA/IL-NM-09199/2021	EPI_ISL_11254302	21J (Delta)	AY.3	2021-08-22	27.08	2021-08-18	0	1	-1	two_sample_paired	9199	Pre	2021-08-17	-1	0
COV09199	MN908947.3	10029	C	T	5	1	49	1128	91	66	0.995587	1133	0	TRUE	2021-08-17	NA	NM-nCOV-09199	hCoV-19/USA/IL-NM-09199/2021	EPI_ISL_11254302	21J (Delta)	AY.3	2021-08-22	27.08	2021-08-18	0	1	-1	two_sample_paired	9199	Pre	2021-08-17	-1	0
COV09199	MN908947.3	10449	C	A	770	157	60	49	10	60	0.0598291	819	1.8984e-22	TRUE	2021-08-17	NA	NM-nCOV-09199	hCoV-19/USA/IL-NM-09199/2021	EPI_ISL_11254302	21J (Delta)	AY.3	2021-08-22	27.08	2021-08-18	0	1	-1	two_sample_paired	9199	Pre	2021-08-17	-1	0
COV09199	MN908947.3	10619	C	A	1146	92	65	46	6	66	0.0385906	1192	3.92488e-22	TRUE	2021-08-17	NA	NM-nCOV-09199	hCoV-19/USA/IL-NM-09199/2021	EPI_ISL_11254302	21J (Delta)	AY.3	2021-08-22	27.08	2021-08-18	0	1	-1	two_sample_paired	9199	Pre	2021-08-17	-1	0
COV09199	MN908947.3	11201	A	G	35	5	63	1383	126	66	0.975317	1418	0	TRUE	2021-08-17	NA	NM-nCOV-09199	hCoV-19/USA/IL-NM-09199/2021	EPI_ISL_11254302	21J (Delta)	AY.3	2021-08-22	27.08	2021-08-18	0	1	-1	two_sample_paired	9199	Pre	2021-08-17	-1	0
COV09199	MN908947.3	11332	A	G	67	11	58	1543	286	63	0.957196	1612	0	TRUE	2021-08-17	NA	NM-nCOV-09199	hCoV-19/USA/IL-NM-09199/2021	EPI_ISL_11254302	21J (Delta)	AY.3	2021-08-22	27.08	2021-08-18	0	1	-1	two_sample_paired	9199	Pre	2021-08-17	-1	0
COV09199	MN908947.3	11456	A	G	71	9	62	1269	77	67	0.947015	1340	0	TRUE	2021-08-17	NA	NM-nCOV-09199	hCoV-19/USA/IL-NM-09199/2021	EPI_ISL_11254302	21J (Delta)	AY.3	2021-08-22	27.08	2021-08-18	0	1	-1	two_sample_paired	9199	Pre	2021-08-17	-1	0
COV09199	MN908947.3	11537	A	G	1306	143	67	48	2	65	0.0354505	1354	6.77113e-23	TRUE	2021-08-17	NA	NM-nCOV-09199	hCoV-19/USA/IL-NM-09199/2021	EPI_ISL_11254302	21J (Delta)	AY.3	2021-08-22	27.08	2021-08-18	0	1	-1	two_sample_paired	9199	Pre	2021-08-17	-1	0
COV09199	MN908947.3	13195	T	C	1545	55	60	51	4	56	0.0319549	1596	1.51897e-22	TRUE	2021-08-17	NA	NM-nCOV-09199	hCoV-19/USA/IL-NM-09199/2021	EPI_ISL_11254302	21J (Delta)	AY.3	2021-08-22	27.08	2021-08-18	0	1	-1	two_sample_paired	9199	Pre	2021-08-17	-1	0
COV09199	MN908947.3	14408	C	T	0	0	0	1194	53	64	1	1194	0	TRUE	2021-08-17	NA	NM-nCOV-09199	hCoV-19/USA/IL-NM-09199/2021	EPI_ISL_11254302	21J (Delta)	AY.3	2021-08-22	27.08	2021-08-18	0	1	-1	two_sample_paired	9199	Pre	2021-08-17	-1	0
COV09199	MN908947.3	15240	C	T	1303	243	64	46	8	57	0.0340993	1349	2.96017e-21	TRUE	2021-08-17	NA	NM-nCOV-09199	hCoV-19/USA/IL-NM-09199/2021	EPI_ISL_11254302	21J (Delta)	AY.3	2021-08-22	27.08	2021-08-18	0	1	-1	two_sample_paired	9199	Pre	2021-08-17	-1	0
COV09199	MN908947.3	15451	G	A	32	10	52	214	21	67	0.869919	246	1.38048e-145	TRUE	2021-08-17	NA	NM-nCOV-09199	hCoV-19/USA/IL-NM-09199/2021	EPI_ISL_11254302	21J (Delta)	AY.3	2021-08-22	27.08	2021-08-18	0	1	-1	two_sample_paired	9199	Pre	2021-08-17	-1	0
COV09199	MN908947.3	16466	C	T	63	19	50	1044	160	61	0.942238	1108	0	TRUE	2021-08-17	NA	NM-nCOV-09199	hCoV-19/USA/IL-NM-09199/2021	EPI_ISL_11254302	21J (Delta)	AY.3	2021-08-22	27.08	2021-08-18	0	1	-1	two_sample_paired	9199	Pre	2021-08-17	-1	0
COV09199	MN908947.3	18163	A	G	477	40	68	40	3	56	0.0773694	517	2.77239e-19	TRUE	2021-08-17	NA	NM-nCOV-09199	hCoV-19/USA/IL-NM-09199/2021	EPI_ISL_11254302	21J (Delta)	AY.3	2021-08-22	27.08	2021-08-18	0	1	-1	two_sample_paired	9199	Pre	2021-08-17	-1	0
COV09199	MN908947.3	19220	C	T	52	11	58	695	156	63	0.930388	747	0	TRUE	2021-08-17	NA	NM-nCOV-09199	hCoV-19/USA/IL-NM-09199/2021	EPI_ISL_11254302	21J (Delta)	AY.3	2021-08-22	27.08	2021-08-18	0	1	-1	two_sample_paired	9199	Pre	2021-08-17	-1	0
COV09199	MN908947.3	19718	C	T	1048	121	68	39	7	64	0.0358786	1087	1.70339e-18	TRUE	2021-08-17	NA	NM-nCOV-09199	hCoV-19/USA/IL-NM-09199/2021	EPI_ISL_11254302	21J (Delta)	AY.3	2021-08-22	27.08	2021-08-18	0	1	-1	two_sample_paired	9199	Pre	2021-08-17	-1	0
COV09199	MN908947.3	21618	C	G	58	5	61	1117	106	63	0.950638	1175	0	TRUE	2021-08-17	NA	NM-nCOV-09199	hCoV-19/USA/IL-NM-09199/2021	EPI_ISL_11254302	21J (Delta)	AY.3	2021-08-22	27.08	2021-08-18	0	1	-1	two_sample_paired	9199	Pre	2021-08-17	-1	0
COV09199	MN908947.3	21770	G	A	22	4	58	1188	95	66	0.981818	1210	0	TRUE	2021-08-17	NA	NM-nCOV-09199	hCoV-19/USA/IL-NM-09199/2021	EPI_ISL_11254302	21J (Delta)	AY.3	2021-08-22	27.08	2021-08-18	0	1	-1	two_sample_paired	9199	Pre	2021-08-17	-1	0
COV09199	MN908947.3	21846	C	T	770	122	67	38	10	56	0.0470297	808	6.74736e-18	TRUE	2021-08-17	NA	NM-nCOV-09199	hCoV-19/USA/IL-NM-09199/2021	EPI_ISL_11254302	21J (Delta)	AY.3	2021-08-22	27.08	2021-08-18	0	1	-1	two_sample_paired	9199	Pre	2021-08-17	-1	0
COV09199	MN908947.3	21916	T	C	237	9	59	11	0	55	0.0443548	248	2.16853e-05	TRUE	2021-08-17	NA	NM-nCOV-09199	hCoV-19/USA/IL-NM-09199/2021	EPI_ISL_11254302	21J (Delta)	AY.3	2021-08-22	27.08	2021-08-18	0	1	-1	two_sample_paired	9199	Pre	2021-08-17	-1	0
COV09199	MN908947.3	21987	G	A	5	0	69	450	26	64	0.989011	455	0	TRUE	2021-08-17	NA	NM-nCOV-09199	hCoV-19/USA/IL-NM-09199/2021	EPI_ISL_11254302	21J (Delta)	AY.3	2021-08-22	27.08	2021-08-18	0	1	-1	two_sample_paired	9199	Pre	2021-08-17	-1	0
COV09199	MN908947.3	22674	C	T	449	173	56	14	0	60	0.0302376	463	1.38417e-06	TRUE	2021-08-17	NA	NM-nCOV-09199	hCoV-19/USA/IL-NM-09199/2021	EPI_ISL_11254302	21J (Delta)	AY.3	2021-08-22	27.08	2021-08-18	0	1	-1	two_sample_paired	9199	Pre	2021-08-17	-1	0
COV09199	MN908947.3	22679	T	C	591	154	61	20	0	62	0.0327332	611	2.12473e-09	TRUE	2021-08-17	NA	NM-nCOV-09199	hCoV-19/USA/IL-NM-09199/2021	EPI_ISL_11254302	21J (Delta)	AY.3	2021-08-22	27.08	2021-08-18	0	1	-1	two_sample_paired	9199	Pre	2021-08-17	-1	0
COV09199	MN908947.3	22686	C	T	589	167	61	21	1	58	0.0344262	610	8.1819e-10	TRUE	2021-08-17	NA	NM-nCOV-09199	hCoV-19/USA/IL-NM-09199/2021	EPI_ISL_11254302	21J (Delta)	AY.3	2021-08-22	27.08	2021-08-18	0	1	-1	two_sample_paired	9199	Pre	2021-08-17	-1	0
COV09199	MN908947.3	22813	G	T	411	29	66	14	3	56	0.0329412	425	4.61043e-07	TRUE	2021-08-17	NA	NM-nCOV-09199	hCoV-19/USA/IL-NM-09199/2021	EPI_ISL_11254302	21J (Delta)	AY.3	2021-08-22	27.08	2021-08-18	0	1	-1	two_sample_paired	9199	Pre	2021-08-17	-1	0
COV09199	MN908947.3	22917	T	G	26	3	55	515	84	64	0.951941	541	0	TRUE	2021-08-17	NA	NM-nCOV-09199	hCoV-19/USA/IL-NM-09199/2021	EPI_ISL_11254302	21J (Delta)	AY.3	2021-08-22	27.08	2021-08-18	0	1	-1	two_sample_paired	9199	Pre	2021-08-17	-1	0
COV09199	MN908947.3	22992	G	A	605	81	63	20	4	52	0.032	625	9.78886e-10	TRUE	2021-08-17	NA	NM-nCOV-09199	hCoV-19/USA/IL-NM-09199/2021	EPI_ISL_11254302	21J (Delta)	AY.3	2021-08-22	27.08	2021-08-18	0	1	-1	two_sample_paired	9199	Pre	2021-08-17	-1	0
COV09199	MN908947.3	22995	C	A	7	0	70	607	82	63	0.988599	614	0	TRUE	2021-08-17	NA	NM-nCOV-09199	hCoV-19/USA/IL-NM-09199/2021	EPI_ISL_11254302	21J (Delta)	AY.3	2021-08-22	27.08	2021-08-18	0	1	-1	two_sample_paired	9199	Pre	2021-08-17	-1	0
COV09199	MN908947.3	23048	G	A	602	49	65	21	2	58	0.0337079	623	3.8921e-10	TRUE	2021-08-17	NA	NM-nCOV-09199	hCoV-19/USA/IL-NM-09199/2021	EPI_ISL_11254302	21J (Delta)	AY.3	2021-08-22	27.08	2021-08-18	0	1	-1	two_sample_paired	9199	Pre	2021-08-17	-1	0
COV09199	MN908947.3	23055	A	G	652	54	64	21	3	59	0.0312036	673	4.7361e-10	TRUE	2021-08-17	NA	NM-nCOV-09199	hCoV-19/USA/IL-NM-09199/2021	EPI_ISL_11254302	21J (Delta)	AY.3	2021-08-22	27.08	2021-08-18	0	1	-1	two_sample_paired	9199	Pre	2021-08-17	-1	0
COV09199	MN908947.3	23063	A	T	711	63	65	32	3	64	0.0430686	743	5.17447e-15	TRUE	2021-08-17	NA	NM-nCOV-09199	hCoV-19/USA/IL-NM-09199/2021	EPI_ISL_11254302	21J (Delta)	AY.3	2021-08-22	27.08	2021-08-18	0	1	-1	two_sample_paired	9199	Pre	2021-08-17	-1	0
COV09199	MN908947.3	23075	T	C	751	59	64	30	3	60	0.0384123	781	3.77263e-14	TRUE	2021-08-17	NA	NM-nCOV-09199	hCoV-19/USA/IL-NM-09199/2021	EPI_ISL_11254302	21J (Delta)	AY.3	2021-08-22	27.08	2021-08-18	0	1	-1	two_sample_paired	9199	Pre	2021-08-17	-1	0
COV09199	MN908947.3	23202	C	A	905	99	67	34	3	64	0.0362087	939	3.49681e-16	TRUE	2021-08-17	NA	NM-nCOV-09199	hCoV-19/USA/IL-NM-09199/2021	EPI_ISL_11254302	21J (Delta)	AY.3	2021-08-22	27.08	2021-08-18	0	1	-1	two_sample_paired	9199	Pre	2021-08-17	-1	0
COV09199	MN908947.3	23284	T	C	60	11	58	1003	103	58	0.943556	1063	0	TRUE	2021-08-17	NA	NM-nCOV-09199	hCoV-19/USA/IL-NM-09199/2021	EPI_ISL_11254302	21J (Delta)	AY.3	2021-08-22	27.08	2021-08-18	0	1	-1	two_sample_paired	9199	Pre	2021-08-17	-1	0
COV09199	MN908947.3	23403	A	G	0	0	0	1690	166	64	1	1690	0	TRUE	2021-08-17	NA	NM-nCOV-09199	hCoV-19/USA/IL-NM-09199/2021	EPI_ISL_11254302	21J (Delta)	AY.3	2021-08-22	27.08	2021-08-18	0	1	-1	two_sample_paired	9199	Pre	2021-08-17	-1	0
COV09199	MN908947.3	23599	T	G	564	103	62	26	9	51	0.0440678	590	2.70754e-12	TRUE	2021-08-17	NA	NM-nCOV-09199	hCoV-19/USA/IL-NM-09199/2021	EPI_ISL_11254302	21J (Delta)	AY.3	2021-08-22	27.08	2021-08-18	0	1	-1	two_sample_paired	9199	Pre	2021-08-17	-1	0
COV09199	MN908947.3	23604	C	G	3	0	75	492	92	61	0.944338	521	0	TRUE	2021-08-17	NA	NM-nCOV-09199	hCoV-19/USA/IL-NM-09199/2021	EPI_ISL_11254302	21J (Delta)	AY.3	2021-08-22	27.08	2021-08-18	0	1	-1	two_sample_paired	9199	Pre	2021-08-17	-1	0
COV09199	MN908947.3	23604	C	A	3	0	75	26	7	53	0.049904	521	1.27099e-47	TRUE	2021-08-17	NA	NM-nCOV-09199	hCoV-19/USA/IL-NM-09199/2021	EPI_ISL_11254302	21J (Delta)	AY.3	2021-08-22	27.08	2021-08-18	0	1	-1	two_sample_paired	9199	Pre	2021-08-17	-1	0
COV09199	MN908947.3	23854	C	A	263	51	59	16	2	52	0.0573477	279	6.52375e-08	TRUE	2021-08-17	NA	NM-nCOV-09199	hCoV-19/USA/IL-NM-09199/2021	EPI_ISL_11254302	21J (Delta)	AY.3	2021-08-22	27.08	2021-08-18	0	1	-1	two_sample_paired	9199	Pre	2021-08-17	-1	0
COV09199	MN908947.3	23948	G	T	353	17	62	14	3	59	0.0381471	367	7.46148e-07	TRUE	2021-08-17	NA	NM-nCOV-09199	hCoV-19/USA/IL-NM-09199/2021	EPI_ISL_11254302	21J (Delta)	AY.3	2021-08-22	27.08	2021-08-18	0	1	-1	two_sample_paired	9199	Pre	2021-08-17	-1	0
COV09199	MN908947.3	24130	C	A	726	104	65	24	7	57	0.0319574	751	1.45876e-11	TRUE	2021-08-17	NA	NM-nCOV-09199	hCoV-19/USA/IL-NM-09199/2021	EPI_ISL_11254302	21J (Delta)	AY.3	2021-08-22	27.08	2021-08-18	0	1	-1	two_sample_paired	9199	Pre	2021-08-17	-1	0
COV09199	MN908947.3	24410	G	A	24	2	64	499	43	68	0.954111	523	0	TRUE	2021-08-17	NA	NM-nCOV-09199	hCoV-19/USA/IL-NM-09199/2021	EPI_ISL_11254302	21J (Delta)	AY.3	2021-08-22	27.08	2021-08-18	0	1	-1	two_sample_paired	9199	Pre	2021-08-17	-1	0
COV09199	MN908947.3	24424	A	T	485	48	67	23	2	64	0.0452756	508	2.07843e-11	TRUE	2021-08-17	NA	NM-nCOV-09199	hCoV-19/USA/IL-NM-09199/2021	EPI_ISL_11254302	21J (Delta)	AY.3	2021-08-22	27.08	2021-08-18	0	1	-1	two_sample_paired	9199	Pre	2021-08-17	-1	0
COV09199	MN908947.3	24469	T	A	514	63	62	23	6	54	0.0428305	537	6.23772e-11	TRUE	2021-08-17	NA	NM-nCOV-09199	hCoV-19/USA/IL-NM-09199/2021	EPI_ISL_11254302	21J (Delta)	AY.3	2021-08-22	27.08	2021-08-18	0	1	-1	two_sample_paired	9199	Pre	2021-08-17	-1	0
COV09199	MN908947.3	24503	C	T	594	80	63	21	6	57	0.0341463	615	4.32755e-10	TRUE	2021-08-17	NA	NM-nCOV-09199	hCoV-19/USA/IL-NM-09199/2021	EPI_ISL_11254302	21J (Delta)	AY.3	2021-08-22	27.08	2021-08-18	0	1	-1	two_sample_paired	9199	Pre	2021-08-17	-1	0
COV09199	MN908947.3	25339	C	T	37	7	55	505	84	65	0.931734	542	0	TRUE	2021-08-17	NA	NM-nCOV-09199	hCoV-19/USA/IL-NM-09199/2021	EPI_ISL_11254302	21J (Delta)	AY.3	2021-08-22	27.08	2021-08-18	0	1	-1	two_sample_paired	9199	Pre	2021-08-17	-1	0
COV09199	MN908947.3	25469	C	T	33	12	54	630	40	65	0.950226	663	0	TRUE	2021-08-17	NA	NM-nCOV-09199	hCoV-19/USA/IL-NM-09199/2021	EPI_ISL_11254302	21J (Delta)	AY.3	2021-08-22	27.08	2021-08-18	0	1	-1	two_sample_paired	9199	Pre	2021-08-17	-1	0
COV09199	MN908947.3	25584	C	T	738	115	65	29	10	50	0.0378096	767	8.68748e-14	TRUE	2021-08-17	NA	NM-nCOV-09199	hCoV-19/USA/IL-NM-09199/2021	EPI_ISL_11254302	21J (Delta)	AY.3	2021-08-22	27.08	2021-08-18	0	1	-1	two_sample_paired	9199	Pre	2021-08-17	-1	0
COV09199	MN908947.3	26021	A	C	38	9	56	338	47	59	0.898936	376	2.72635e-230	TRUE	2021-08-17	NA	NM-nCOV-09199	hCoV-19/USA/IL-NM-09199/2021	EPI_ISL_11254302	21J (Delta)	AY.3	2021-08-22	27.08	2021-08-18	0	1	-1	two_sample_paired	9199	Pre	2021-08-17	-1	0
COV09199	MN908947.3	26270	C	T	313	83	61	15	3	63	0.0457317	328	2.88073e-07	TRUE	2021-08-17	NA	NM-nCOV-09199	hCoV-19/USA/IL-NM-09199/2021	EPI_ISL_11254302	21J (Delta)	AY.3	2021-08-22	27.08	2021-08-18	0	1	-1	two_sample_paired	9199	Pre	2021-08-17	-1	0
COV09199	MN908947.3	26709	G	A	961	50	65	46	11	61	0.0456802	1007	9.99263e-22	TRUE	2021-08-17	NA	NM-nCOV-09199	hCoV-19/USA/IL-NM-09199/2021	EPI_ISL_11254302	21J (Delta)	AY.3	2021-08-22	27.08	2021-08-18	0	1	-1	two_sample_paired	9199	Pre	2021-08-17	-1	0
COV09199	MN908947.3	26767	T	C	70	19	59	1110	93	67	0.940678	1180	0	TRUE	2021-08-17	NA	NM-nCOV-09199	hCoV-19/USA/IL-NM-09199/2021	EPI_ISL_11254302	21J (Delta)	AY.3	2021-08-22	27.08	2021-08-18	0	1	-1	two_sample_paired	9199	Pre	2021-08-17	-1	0
COV09199	MN908947.3	27403	A	G	1167	115	68	59	8	67	0.048124	1226	7.35395e-28	TRUE	2021-08-17	NA	NM-nCOV-09199	hCoV-19/USA/IL-NM-09199/2021	EPI_ISL_11254302	21J (Delta)	AY.3	2021-08-22	27.08	2021-08-18	0	1	-1	two_sample_paired	9199	Pre	2021-08-17	-1	0
COV09199	MN908947.3	27638	T	C	43	11	51	686	54	66	0.941015	729	0	TRUE	2021-08-17	NA	NM-nCOV-09199	hCoV-19/USA/IL-NM-09199/2021	EPI_ISL_11254302	21J (Delta)	AY.3	2021-08-22	27.08	2021-08-18	0	1	-1	two_sample_paired	9199	Pre	2021-08-17	-1	0
COV09199	MN908947.3	27752	C	T	65	18	57	814	131	61	0.925	880	0	TRUE	2021-08-17	NA	NM-nCOV-09199	hCoV-19/USA/IL-NM-09199/2021	EPI_ISL_11254302	21J (Delta)	AY.3	2021-08-22	27.08	2021-08-18	0	1	-1	two_sample_paired	9199	Pre	2021-08-17	-1	0
COV09199	MN908947.3	27807	C	T	927	102	63	65	15	58	0.0655242	992	7.3634e-30	TRUE	2021-08-17	NA	NM-nCOV-09199	hCoV-19/USA/IL-NM-09199/2021	EPI_ISL_11254302	21J (Delta)	AY.3	2021-08-22	27.08	2021-08-18	0	1	-1	two_sample_paired	9199	Pre	2021-08-17	-1	0
COV09199	MN908947.3	27874	C	T	47	11	58	932	63	67	0.951992	979	0	TRUE	2021-08-17	NA	NM-nCOV-09199	hCoV-19/USA/IL-NM-09199/2021	EPI_ISL_11254302	21J (Delta)	AY.3	2021-08-22	27.08	2021-08-18	0	1	-1	two_sample_paired	9199	Pre	2021-08-17	-1	0
COV09199	MN908947.3	28249	A	T	41	5	59	21	0	25	0.33871	62	1.35876e-22	TRUE	2021-08-17	NA	NM-nCOV-09199	hCoV-19/USA/IL-NM-09199/2021	EPI_ISL_11254302	21J (Delta)	AY.3	2021-08-22	27.08	2021-08-18	0	1	-1	two_sample_paired	9199	Pre	2021-08-17	-1	0
COV09199	MN908947.3	28253	C	A	44	5	63	35	4	40	0.443038	79	1.50703e-51	TRUE	2021-08-17	NA	NM-nCOV-09199	hCoV-19/USA/IL-NM-09199/2021	EPI_ISL_11254302	21J (Delta)	AY.3	2021-08-22	27.08	2021-08-18	0	1	-1	two_sample_paired	9199	Pre	2021-08-17	-1	0
COV09199	MN908947.3	28271	A	T	4	1	55	50	6	62	0.925926	54	6.26427e-96	TRUE	2021-08-17	NA	NM-nCOV-09199	hCoV-19/USA/IL-NM-09199/2021	EPI_ISL_11254302	21J (Delta)	AY.3	2021-08-22	27.08	2021-08-18	0	1	-1	two_sample_paired	9199	Pre	2021-08-17	-1	0
COV09199	MN908947.3	28311	C	T	1191	210	61	47	9	55	0.0379338	1239	1.722e-21	TRUE	2021-08-17	NA	NM-nCOV-09199	hCoV-19/USA/IL-NM-09199/2021	EPI_ISL_11254302	21J (Delta)	AY.3	2021-08-22	27.08	2021-08-18	0	1	-1	two_sample_paired	9199	Pre	2021-08-17	-1	0
COV09199	MN908947.3	28461	A	G	45	6	56	697	105	64	0.939353	742	0	TRUE	2021-08-17	NA	NM-nCOV-09199	hCoV-19/USA/IL-NM-09199/2021	EPI_ISL_11254302	21J (Delta)	AY.3	2021-08-22	27.08	2021-08-18	0	1	-1	two_sample_paired	9199	Pre	2021-08-17	-1	0
COV09199	MN908947.3	28881	G	T	1	0	76	592	121	55	0.948718	624	0	TRUE	2021-08-17	NA	NM-nCOV-09199	hCoV-19/USA/IL-NM-09199/2021	EPI_ISL_11254302	21J (Delta)	AY.3	2021-08-22	27.08	2021-08-18	0	1	-1	two_sample_paired	9199	Pre	2021-08-17	-1	0
COV09199	MN908947.3	28881	G	A	1	0	76	30	10	54	0.0480769	624	1.68038e-58	TRUE	2021-08-17	NA	NM-nCOV-09199	hCoV-19/USA/IL-NM-09199/2021	EPI_ISL_11254302	21J (Delta)	AY.3	2021-08-22	27.08	2021-08-18	0	1	-1	two_sample_paired	9199	Pre	2021-08-17	-1	0
COV09199	MN908947.3	28882	G	A	597	117	55	31	10	51	0.0493631	628	9.63782e-15	TRUE	2021-08-17	NA	NM-nCOV-09199	hCoV-19/USA/IL-NM-09199/2021	EPI_ISL_11254302	21J (Delta)	AY.3	2021-08-22	27.08	2021-08-18	0	1	-1	two_sample_paired	9199	Pre	2021-08-17	-1	0
COV09199	MN908947.3	28883	G	C	594	117	55	30	9	54	0.0480769	624	2.40074e-14	TRUE	2021-08-17	NA	NM-nCOV-09199	hCoV-19/USA/IL-NM-09199/2021	EPI_ISL_11254302	21J (Delta)	AY.3	2021-08-22	27.08	2021-08-18	0	1	-1	two_sample_paired	9199	Pre	2021-08-17	-1	0
COV09199	MN908947.3	28916	G	T	32	12	50	389	25	59	0.92399	421	7.2432e-269	TRUE	2021-08-17	NA	NM-nCOV-09199	hCoV-19/USA/IL-NM-09199/2021	EPI_ISL_11254302	21J (Delta)	AY.3	2021-08-22	27.08	2021-08-18	0	1	-1	two_sample_paired	9199	Pre	2021-08-17	-1	0
COV09199	MN908947.3	29050	G	A	35	14	48	478	50	63	0.931774	513	0	TRUE	2021-08-17	NA	NM-nCOV-09199	hCoV-19/USA/IL-NM-09199/2021	EPI_ISL_11254302	21J (Delta)	AY.3	2021-08-22	27.08	2021-08-18	0	1	-1	two_sample_paired	9199	Pre	2021-08-17	-1	0
COV09199	MN908947.3	29402	G	T	28	14	51	587	108	64	0.954472	615	0	TRUE	2021-08-17	NA	NM-nCOV-09199	hCoV-19/USA/IL-NM-09199/2021	EPI_ISL_11254302	21J (Delta)	AY.3	2021-08-22	27.08	2021-08-18	0	1	-1	two_sample_paired	9199	Pre	2021-08-17	-1	0
COV09199	MN908947.3	29509	C	T	28	6	61	341	71	57	0.924119	369	1.08257e-250	TRUE	2021-08-17	NA	NM-nCOV-09199	hCoV-19/USA/IL-NM-09199/2021	EPI_ISL_11254302	21J (Delta)	AY.3	2021-08-22	27.08	2021-08-18	0	1	-1	two_sample_paired	9199	Pre	2021-08-17	-1	0
COV09199	MN908947.3	29742	G	T	15	4	58	616	79	65	0.976228	631	0	TRUE	2021-08-17	NA	NM-nCOV-09199	hCoV-19/USA/IL-NM-09199/2021	EPI_ISL_11254302	21J (Delta)	AY.3	2021-08-22	27.08	2021-08-18	0	1	-1	two_sample_paired	9199	Pre	2021-08-17	-1	0
COV09201	MN908947.3	210	G	T	74	3	56	594	33	67	0.889222	668	0	TRUE	2021-08-10	NA	NM-nCOV-09201	hCoV-19/USA/IL-NM-09201/2021	EPI_ISL_11254275	21J (Delta)	AY.25.1	2021-08-20	25.62	2021-08-10	7	0	7	two_sample_paired	9201	Post	2021-08-17	7	7
COV09201	MN908947.3	241	C	T	1	0	68	719	48	63	0.998611	720	0	TRUE	2021-08-10	NA	NM-nCOV-09201	hCoV-19/USA/IL-NM-09201/2021	EPI_ISL_11254275	21J (Delta)	AY.25.1	2021-08-20	25.62	2021-08-10	7	0	7	two_sample_paired	9201	Post	2021-08-17	7	7
COV09201	MN908947.3	2470	C	T	242	57	61	17	4	61	0.0656371	259	2.6703e-08	TRUE	2021-08-10	NA	NM-nCOV-09201	hCoV-19/USA/IL-NM-09201/2021	EPI_ISL_11254275	21J (Delta)	AY.25.1	2021-08-20	25.62	2021-08-10	7	0	7	two_sample_paired	9201	Post	2021-08-17	7	7
COV09201	MN908947.3	3037	C	T	0	0	0	1465	118	69	1	1465	0	TRUE	2021-08-10	NA	NM-nCOV-09201	hCoV-19/USA/IL-NM-09201/2021	EPI_ISL_11254275	21J (Delta)	AY.25.1	2021-08-20	25.62	2021-08-10	7	0	7	two_sample_paired	9201	Post	2021-08-17	7	7
COV09201	MN908947.3	3229	T	C	1609	111	69	55	3	63	0.0330529	1664	4.78178e-26	TRUE	2021-08-10	NA	NM-nCOV-09201	hCoV-19/USA/IL-NM-09201/2021	EPI_ISL_11254275	21J (Delta)	AY.25.1	2021-08-20	25.62	2021-08-10	7	0	7	two_sample_paired	9201	Post	2021-08-17	7	7
COV09201	MN908947.3	3948	A	G	17	4	58	89	14	66	0.839623	106	1.38567e-58	TRUE	2021-08-10	NA	NM-nCOV-09201	hCoV-19/USA/IL-NM-09201/2021	EPI_ISL_11254275	21J (Delta)	AY.25.1	2021-08-20	25.62	2021-08-10	7	0	7	two_sample_paired	9201	Post	2021-08-17	7	7
COV09201	MN908947.3	4181	G	T	26	4	63	1288	62	68	0.980213	1314	0	TRUE	2021-08-10	NA	NM-nCOV-09201	hCoV-19/USA/IL-NM-09201/2021	EPI_ISL_11254275	21J (Delta)	AY.25.1	2021-08-20	25.62	2021-08-10	7	0	7	two_sample_paired	9201	Post	2021-08-17	7	7
COV09201	MN908947.3	6402	C	T	43	4	53	342	43	66	0.888312	385	8.1871e-233	TRUE	2021-08-10	NA	NM-nCOV-09201	hCoV-19/USA/IL-NM-09201/2021	EPI_ISL_11254275	21J (Delta)	AY.25.1	2021-08-20	25.62	2021-08-10	7	0	7	two_sample_paired	9201	Post	2021-08-17	7	7
COV09201	MN908947.3	7124	C	T	53	3	47	730	6	59	0.932312	783	0	TRUE	2021-08-10	NA	NM-nCOV-09201	hCoV-19/USA/IL-NM-09201/2021	EPI_ISL_11254275	21J (Delta)	AY.25.1	2021-08-20	25.62	2021-08-10	7	0	7	two_sample_paired	9201	Post	2021-08-17	7	7
COV09201	MN908947.3	8393	G	A	1152	54	62	43	8	52	0.0359833	1195	1.70832e-19	TRUE	2021-08-10	NA	NM-nCOV-09201	hCoV-19/USA/IL-NM-09201/2021	EPI_ISL_11254275	21J (Delta)	AY.25.1	2021-08-20	25.62	2021-08-10	7	0	7	two_sample_paired	9201	Post	2021-08-17	7	7
COV09201	MN908947.3	8986	C	T	37	6	58	865	34	63	0.95898	902	0	TRUE	2021-08-10	NA	NM-nCOV-09201	hCoV-19/USA/IL-NM-09201/2021	EPI_ISL_11254275	21J (Delta)	AY.25.1	2021-08-20	25.62	2021-08-10	7	0	7	two_sample_paired	9201	Post	2021-08-17	7	7
COV09201	MN908947.3	9053	G	T	39	5	61	1058	59	67	0.964448	1097	0	TRUE	2021-08-10	NA	NM-nCOV-09201	hCoV-19/USA/IL-NM-09201/2021	EPI_ISL_11254275	21J (Delta)	AY.25.1	2021-08-20	25.62	2021-08-10	7	0	7	two_sample_paired	9201	Post	2021-08-17	7	7
COV09201	MN908947.3	9502	C	T	1171	166	63	61	8	65	0.0494728	1233	2.45024e-28	TRUE	2021-08-10	NA	NM-nCOV-09201	hCoV-19/USA/IL-NM-09201/2021	EPI_ISL_11254275	21J (Delta)	AY.25.1	2021-08-20	25.62	2021-08-10	7	0	7	two_sample_paired	9201	Post	2021-08-17	7	7
COV09201	MN908947.3	10029	C	T	7	1	56	1429	93	67	0.995125	1436	0	TRUE	2021-08-10	NA	NM-nCOV-09201	hCoV-19/USA/IL-NM-09201/2021	EPI_ISL_11254275	21J (Delta)	AY.25.1	2021-08-20	25.62	2021-08-10	7	0	7	two_sample_paired	9201	Post	2021-08-17	7	7
COV09201	MN908947.3	10449	C	A	954	185	60	43	17	54	0.0430862	998	1.43269e-19	TRUE	2021-08-10	NA	NM-nCOV-09201	hCoV-19/USA/IL-NM-09201/2021	EPI_ISL_11254275	21J (Delta)	AY.25.1	2021-08-20	25.62	2021-08-10	7	0	7	two_sample_paired	9201	Post	2021-08-17	7	7
COV09201	MN908947.3	11201	A	G	71	12	63	1656	113	68	0.958888	1727	0	TRUE	2021-08-10	NA	NM-nCOV-09201	hCoV-19/USA/IL-NM-09201/2021	EPI_ISL_11254275	21J (Delta)	AY.25.1	2021-08-20	25.62	2021-08-10	7	0	7	two_sample_paired	9201	Post	2021-08-17	7	7
COV09201	MN908947.3	11332	A	G	85	14	61	1885	289	65	0.956853	1970	0	TRUE	2021-08-10	NA	NM-nCOV-09201	hCoV-19/USA/IL-NM-09201/2021	EPI_ISL_11254275	21J (Delta)	AY.25.1	2021-08-20	25.62	2021-08-10	7	0	7	two_sample_paired	9201	Post	2021-08-17	7	7
COV09201	MN908947.3	11537	A	G	1254	111	68	39	7	60	0.0301624	1293	9.3035e-19	TRUE	2021-08-10	NA	NM-nCOV-09201	hCoV-19/USA/IL-NM-09201/2021	EPI_ISL_11254275	21J (Delta)	AY.25.1	2021-08-20	25.62	2021-08-10	7	0	7	two_sample_paired	9201	Post	2021-08-17	7	7
COV09201	MN908947.3	11562	G	T	46	11	60	1062	87	69	0.957619	1109	0	TRUE	2021-08-10	NA	NM-nCOV-09201	hCoV-19/USA/IL-NM-09201/2021	EPI_ISL_11254275	21J (Delta)	AY.25.1	2021-08-20	25.62	2021-08-10	7	0	7	two_sample_paired	9201	Post	2021-08-17	7	7
COV09201	MN908947.3	14408	C	T	0	0	0	1353	82	65	0.999261	1354	0	TRUE	2021-08-10	NA	NM-nCOV-09201	hCoV-19/USA/IL-NM-09201/2021	EPI_ISL_11254275	21J (Delta)	AY.25.1	2021-08-20	25.62	2021-08-10	7	0	7	two_sample_paired	9201	Post	2021-08-17	7	7
COV09201	MN908947.3	15451	G	A	35	4	57	307	35	67	0.897661	342	4.63587e-214	TRUE	2021-08-10	NA	NM-nCOV-09201	hCoV-19/USA/IL-NM-09201/2021	EPI_ISL_11254275	21J (Delta)	AY.25.1	2021-08-20	25.62	2021-08-10	7	0	7	two_sample_paired	9201	Post	2021-08-17	7	7
COV09201	MN908947.3	15521	T	A	206	44	63	11	1	50	0.0506912	217	1.55427e-05	TRUE	2021-08-10	NA	NM-nCOV-09201	hCoV-19/USA/IL-NM-09201/2021	EPI_ISL_11254275	21J (Delta)	AY.25.1	2021-08-20	25.62	2021-08-10	7	0	7	two_sample_paired	9201	Post	2021-08-17	7	7
COV09201	MN908947.3	16466	C	T	79	30	52	1343	217	61	0.944444	1422	0	TRUE	2021-08-10	NA	NM-nCOV-09201	hCoV-19/USA/IL-NM-09201/2021	EPI_ISL_11254275	21J (Delta)	AY.25.1	2021-08-20	25.62	2021-08-10	7	0	7	two_sample_paired	9201	Post	2021-08-17	7	7
COV09201	MN908947.3	16575	C	T	1436	123	69	67	8	67	0.0445775	1503	7.36773e-32	TRUE	2021-08-10	NA	NM-nCOV-09201	hCoV-19/USA/IL-NM-09201/2021	EPI_ISL_11254275	21J (Delta)	AY.25.1	2021-08-20	25.62	2021-08-10	7	0	7	two_sample_paired	9201	Post	2021-08-17	7	7
COV09201	MN908947.3	18163	A	G	540	29	69	35	4	54	0.0608696	575	5.62513e-17	TRUE	2021-08-10	NA	NM-nCOV-09201	hCoV-19/USA/IL-NM-09201/2021	EPI_ISL_11254275	21J (Delta)	AY.25.1	2021-08-20	25.62	2021-08-10	7	0	7	two_sample_paired	9201	Post	2021-08-17	7	7
COV09201	MN908947.3	19220	C	T	65	15	57	946	201	64	0.935707	1011	0	TRUE	2021-08-10	NA	NM-nCOV-09201	hCoV-19/USA/IL-NM-09201/2021	EPI_ISL_11254275	21J (Delta)	AY.25.1	2021-08-20	25.62	2021-08-10	7	0	7	two_sample_paired	9201	Post	2021-08-17	7	7
COV09201	MN908947.3	21255	G	T	759	131	64	140	10	64	0.155729	899	5.65983e-67	TRUE	2021-08-10	NA	NM-nCOV-09201	hCoV-19/USA/IL-NM-09201/2021	EPI_ISL_11254275	21J (Delta)	AY.25.1	2021-08-20	25.62	2021-08-10	7	0	7	two_sample_paired	9201	Post	2021-08-17	7	7
COV09201	MN908947.3	21618	C	G	61	9	61	1253	117	65	0.952128	1316	0	TRUE	2021-08-10	NA	NM-nCOV-09201	hCoV-19/USA/IL-NM-09201/2021	EPI_ISL_11254275	21J (Delta)	AY.25.1	2021-08-20	25.62	2021-08-10	7	0	7	two_sample_paired	9201	Post	2021-08-17	7	7
COV09201	MN908947.3	21987	G	A	2	0	56	473	17	66	0.995789	475	0	TRUE	2021-08-10	NA	NM-nCOV-09201	hCoV-19/USA/IL-NM-09201/2021	EPI_ISL_11254275	21J (Delta)	AY.25.1	2021-08-20	25.62	2021-08-10	7	0	7	two_sample_paired	9201	Post	2021-08-17	7	7
COV09201	MN908947.3	22578	G	A	788	50	70	29	1	60	0.0354957	817	3.17691e-14	TRUE	2021-08-10	NA	NM-nCOV-09201	hCoV-19/USA/IL-NM-09201/2021	EPI_ISL_11254275	21J (Delta)	AY.25.1	2021-08-20	25.62	2021-08-10	7	0	7	two_sample_paired	9201	Post	2021-08-17	7	7
COV09201	MN908947.3	22673	T	C	491	81	64	20	1	60	0.0391389	511	7.96585e-10	TRUE	2021-08-10	NA	NM-nCOV-09201	hCoV-19/USA/IL-NM-09201/2021	EPI_ISL_11254275	21J (Delta)	AY.25.1	2021-08-20	25.62	2021-08-10	7	0	7	two_sample_paired	9201	Post	2021-08-17	7	7
COV09201	MN908947.3	22674	C	T	490	167	59	20	1	56	0.0392157	510	2.49465e-09	TRUE	2021-08-10	NA	NM-nCOV-09201	hCoV-19/USA/IL-NM-09201/2021	EPI_ISL_11254275	21J (Delta)	AY.25.1	2021-08-20	25.62	2021-08-10	7	0	7	two_sample_paired	9201	Post	2021-08-17	7	7
COV09201	MN908947.3	22679	T	C	636	143	62	27	3	59	0.040724	663	1.10293e-12	TRUE	2021-08-10	NA	NM-nCOV-09201	hCoV-19/USA/IL-NM-09201/2021	EPI_ISL_11254275	21J (Delta)	AY.25.1	2021-08-20	25.62	2021-08-10	7	0	7	two_sample_paired	9201	Post	2021-08-17	7	7
COV09201	MN908947.3	22686	C	T	633	153	63	25	3	61	0.0379939	658	8.46905e-12	TRUE	2021-08-10	NA	NM-nCOV-09201	hCoV-19/USA/IL-NM-09201/2021	EPI_ISL_11254275	21J (Delta)	AY.25.1	2021-08-20	25.62	2021-08-10	7	0	7	two_sample_paired	9201	Post	2021-08-17	7	7
COV09201	MN908947.3	22813	G	T	522	35	68	22	7	56	0.0404412	544	7.92259e-11	TRUE	2021-08-10	NA	NM-nCOV-09201	hCoV-19/USA/IL-NM-09201/2021	EPI_ISL_11254275	21J (Delta)	AY.25.1	2021-08-20	25.62	2021-08-10	7	0	7	two_sample_paired	9201	Post	2021-08-17	7	7
COV09201	MN908947.3	22917	T	G	29	10	56	588	63	67	0.952998	617	0	TRUE	2021-08-10	NA	NM-nCOV-09201	hCoV-19/USA/IL-NM-09201/2021	EPI_ISL_11254275	21J (Delta)	AY.25.1	2021-08-20	25.62	2021-08-10	7	0	7	two_sample_paired	9201	Post	2021-08-17	7	7
COV09201	MN908947.3	22992	G	A	691	78	65	28	9	54	0.038943	719	2.20591e-13	TRUE	2021-08-10	NA	NM-nCOV-09201	hCoV-19/USA/IL-NM-09201/2021	EPI_ISL_11254275	21J (Delta)	AY.25.1	2021-08-20	25.62	2021-08-10	7	0	7	two_sample_paired	9201	Post	2021-08-17	7	7
COV09201	MN908947.3	22995	C	A	3	2	49	699	85	65	0.995726	702	0	TRUE	2021-08-10	NA	NM-nCOV-09201	hCoV-19/USA/IL-NM-09201/2021	EPI_ISL_11254275	21J (Delta)	AY.25.1	2021-08-20	25.62	2021-08-10	7	0	7	two_sample_paired	9201	Post	2021-08-17	7	7
COV09201	MN908947.3	23013	A	C	747	76	64	29	11	55	0.0373711	776	1.08467e-13	TRUE	2021-08-10	NA	NM-nCOV-09201	hCoV-19/USA/IL-NM-09201/2021	EPI_ISL_11254275	21J (Delta)	AY.25.1	2021-08-20	25.62	2021-08-10	7	0	7	two_sample_paired	9201	Post	2021-08-17	7	7
COV09201	MN908947.3	23040	A	G	630	52	66	29	7	60	0.0440061	659	9.01597e-14	TRUE	2021-08-10	NA	NM-nCOV-09201	hCoV-19/USA/IL-NM-09201/2021	EPI_ISL_11254275	21J (Delta)	AY.25.1	2021-08-20	25.62	2021-08-10	7	0	7	two_sample_paired	9201	Post	2021-08-17	7	7
COV09201	MN908947.3	23048	G	A	699	57	66	30	8	59	0.0411523	729	3.2631e-14	TRUE	2021-08-10	NA	NM-nCOV-09201	hCoV-19/USA/IL-NM-09201/2021	EPI_ISL_11254275	21J (Delta)	AY.25.1	2021-08-20	25.62	2021-08-10	7	0	7	two_sample_paired	9201	Post	2021-08-17	7	7
COV09201	MN908947.3	23055	A	G	739	62	65	29	7	56	0.0377604	768	9.02839e-14	TRUE	2021-08-10	NA	NM-nCOV-09201	hCoV-19/USA/IL-NM-09201/2021	EPI_ISL_11254275	21J (Delta)	AY.25.1	2021-08-20	25.62	2021-08-10	7	0	7	two_sample_paired	9201	Post	2021-08-17	7	7
COV09201	MN908947.3	23063	A	T	824	73	66	47	10	60	0.053961	871	5.78616e-22	TRUE	2021-08-10	NA	NM-nCOV-09201	hCoV-19/USA/IL-NM-09201/2021	EPI_ISL_11254275	21J (Delta)	AY.25.1	2021-08-20	25.62	2021-08-10	7	0	7	two_sample_paired	9201	Post	2021-08-17	7	7
COV09201	MN908947.3	23075	T	C	896	79	65	36	8	56	0.0386266	932	5.70395e-17	TRUE	2021-08-10	NA	NM-nCOV-09201	hCoV-19/USA/IL-NM-09201/2021	EPI_ISL_11254275	21J (Delta)	AY.25.1	2021-08-20	25.62	2021-08-10	7	0	7	two_sample_paired	9201	Post	2021-08-17	7	7
COV09201	MN908947.3	23202	C	A	1168	103	69	37	6	61	0.0306545	1207	8.32027e-18	TRUE	2021-08-10	NA	NM-nCOV-09201	hCoV-19/USA/IL-NM-09201/2021	EPI_ISL_11254275	21J (Delta)	AY.25.1	2021-08-20	25.62	2021-08-10	7	0	7	two_sample_paired	9201	Post	2021-08-17	7	7
COV09201	MN908947.3	23335	T	C	1585	79	67	252	11	63	0.13718	1837	2.14506e-119	TRUE	2021-08-10	NA	NM-nCOV-09201	hCoV-19/USA/IL-NM-09201/2021	EPI_ISL_11254275	21J (Delta)	AY.25.1	2021-08-20	25.62	2021-08-10	7	0	7	two_sample_paired	9201	Post	2021-08-17	7	7
COV09201	MN908947.3	23403	A	G	0	0	0	2473	187	67	1	2473	0	TRUE	2021-08-10	NA	NM-nCOV-09201	hCoV-19/USA/IL-NM-09201/2021	EPI_ISL_11254275	21J (Delta)	AY.25.1	2021-08-20	25.62	2021-08-10	7	0	7	two_sample_paired	9201	Post	2021-08-17	7	7
COV09201	MN908947.3	23599	T	G	701	108	63	41	11	55	0.0552561	742	2.99867e-19	TRUE	2021-08-10	NA	NM-nCOV-09201	hCoV-19/USA/IL-NM-09201/2021	EPI_ISL_11254275	21J (Delta)	AY.25.1	2021-08-20	25.62	2021-08-10	7	0	7	two_sample_paired	9201	Post	2021-08-17	7	7
COV09201	MN908947.3	23604	C	G	1	1	36	586	100	63	0.931638	629	0	TRUE	2021-08-10	NA	NM-nCOV-09201	hCoV-19/USA/IL-NM-09201/2021	EPI_ISL_11254275	21J (Delta)	AY.25.1	2021-08-20	25.62	2021-08-10	7	0	7	two_sample_paired	9201	Post	2021-08-17	7	7
COV09201	MN908947.3	23604	C	A	1	1	36	42	10	56	0.0667727	629	3.13679e-76	TRUE	2021-08-10	NA	NM-nCOV-09201	hCoV-19/USA/IL-NM-09201/2021	EPI_ISL_11254275	21J (Delta)	AY.25.1	2021-08-20	25.62	2021-08-10	7	0	7	two_sample_paired	9201	Post	2021-08-17	7	7
COV09201	MN908947.3	23854	C	A	287	42	61	22	3	54	0.0711974	309	9.12857e-11	TRUE	2021-08-10	NA	NM-nCOV-09201	hCoV-19/USA/IL-NM-09201/2021	EPI_ISL_11254275	21J (Delta)	AY.25.1	2021-08-20	25.62	2021-08-10	7	0	7	two_sample_paired	9201	Post	2021-08-17	7	7
COV09201	MN908947.3	23948	G	T	365	17	63	23	5	55	0.0592784	388	5.72323e-11	TRUE	2021-08-10	NA	NM-nCOV-09201	hCoV-19/USA/IL-NM-09201/2021	EPI_ISL_11254275	21J (Delta)	AY.25.1	2021-08-20	25.62	2021-08-10	7	0	7	two_sample_paired	9201	Post	2021-08-17	7	7
COV09201	MN908947.3	24130	C	A	772	91	67	36	11	55	0.0444994	809	2.84956e-17	TRUE	2021-08-10	NA	NM-nCOV-09201	hCoV-19/USA/IL-NM-09201/2021	EPI_ISL_11254275	21J (Delta)	AY.25.1	2021-08-20	25.62	2021-08-10	7	0	7	two_sample_paired	9201	Post	2021-08-17	7	7
COV09201	MN908947.3	24410	G	A	47	5	59	632	34	70	0.930781	679	0	TRUE	2021-08-10	NA	NM-nCOV-09201	hCoV-19/USA/IL-NM-09201/2021	EPI_ISL_11254275	21J (Delta)	AY.25.1	2021-08-20	25.62	2021-08-10	7	0	7	two_sample_paired	9201	Post	2021-08-17	7	7
COV09201	MN908947.3	24424	A	T	604	45	68	35	5	58	0.0547731	639	3.25285e-17	TRUE	2021-08-10	NA	NM-nCOV-09201	hCoV-19/USA/IL-NM-09201/2021	EPI_ISL_11254275	21J (Delta)	AY.25.1	2021-08-20	25.62	2021-08-10	7	0	7	two_sample_paired	9201	Post	2021-08-17	7	7
COV09201	MN908947.3	24469	T	A	656	76	63	45	7	60	0.064194	701	6.69094e-21	TRUE	2021-08-10	NA	NM-nCOV-09201	hCoV-19/USA/IL-NM-09201/2021	EPI_ISL_11254275	21J (Delta)	AY.25.1	2021-08-20	25.62	2021-08-10	7	0	7	two_sample_paired	9201	Post	2021-08-17	7	7
COV09201	MN908947.3	24503	C	T	781	105	63	43	5	63	0.0521212	825	4.90558e-20	TRUE	2021-08-10	NA	NM-nCOV-09201	hCoV-19/USA/IL-NM-09201/2021	EPI_ISL_11254275	21J (Delta)	AY.25.1	2021-08-20	25.62	2021-08-10	7	0	7	two_sample_paired	9201	Post	2021-08-17	7	7
COV09201	MN908947.3	25336	A	T	536	78	65	20	1	68	0.0359712	556	8.20312e-10	TRUE	2021-08-10	NA	NM-nCOV-09201	hCoV-19/USA/IL-NM-09201/2021	EPI_ISL_11254275	21J (Delta)	AY.25.1	2021-08-20	25.62	2021-08-10	7	0	7	two_sample_paired	9201	Post	2021-08-17	7	7
COV09201	MN908947.3	25469	C	T	41	8	60	845	37	65	0.953725	886	0	TRUE	2021-08-10	NA	NM-nCOV-09201	hCoV-19/USA/IL-NM-09201/2021	EPI_ISL_11254275	21J (Delta)	AY.25.1	2021-08-20	25.62	2021-08-10	7	0	7	two_sample_paired	9201	Post	2021-08-17	7	7
COV09201	MN908947.3	25517	C	T	46	10	56	931	45	67	0.952917	977	0	TRUE	2021-08-10	NA	NM-nCOV-09201	hCoV-19/USA/IL-NM-09201/2021	EPI_ISL_11254275	21J (Delta)	AY.25.1	2021-08-20	25.62	2021-08-10	7	0	7	two_sample_paired	9201	Post	2021-08-17	7	7
COV09201	MN908947.3	26107	G	C	21	0	64	549	20	69	0.963158	570	0	TRUE	2021-08-10	NA	NM-nCOV-09201	hCoV-19/USA/IL-NM-09201/2021	EPI_ISL_11254275	21J (Delta)	AY.25.1	2021-08-20	25.62	2021-08-10	7	0	7	two_sample_paired	9201	Post	2021-08-17	7	7
COV09201	MN908947.3	26270	C	T	403	101	63	20	2	60	0.0472813	423	1.64964e-09	TRUE	2021-08-10	NA	NM-nCOV-09201	hCoV-19/USA/IL-NM-09201/2021	EPI_ISL_11254275	21J (Delta)	AY.25.1	2021-08-20	25.62	2021-08-10	7	0	7	two_sample_paired	9201	Post	2021-08-17	7	7
COV09201	MN908947.3	26530	A	G	1392	197	66	59	13	61	0.0406616	1451	7.54596e-28	TRUE	2021-08-10	NA	NM-nCOV-09201	hCoV-19/USA/IL-NM-09201/2021	EPI_ISL_11254275	21J (Delta)	AY.25.1	2021-08-20	25.62	2021-08-10	7	0	7	two_sample_paired	9201	Post	2021-08-17	7	7
COV09201	MN908947.3	26654	G	T	775	39	60	24	0	54	0.0300375	799	2.95609e-11	TRUE	2021-08-10	NA	NM-nCOV-09201	hCoV-19/USA/IL-NM-09201/2021	EPI_ISL_11254275	21J (Delta)	AY.25.1	2021-08-20	25.62	2021-08-10	7	0	7	two_sample_paired	9201	Post	2021-08-17	7	7
COV09201	MN908947.3	26709	G	A	1157	68	66	48	11	61	0.039834	1205	1.08443e-22	TRUE	2021-08-10	NA	NM-nCOV-09201	hCoV-19/USA/IL-NM-09201/2021	EPI_ISL_11254275	21J (Delta)	AY.25.1	2021-08-20	25.62	2021-08-10	7	0	7	two_sample_paired	9201	Post	2021-08-17	7	7
COV09201	MN908947.3	26767	T	C	66	11	61	1321	110	68	0.952415	1387	0	TRUE	2021-08-10	NA	NM-nCOV-09201	hCoV-19/USA/IL-NM-09201/2021	EPI_ISL_11254275	21J (Delta)	AY.25.1	2021-08-20	25.62	2021-08-10	7	0	7	two_sample_paired	9201	Post	2021-08-17	7	7
COV09201	MN908947.3	27507	A	C	51	10	56	858	114	63	0.943894	909	0	TRUE	2021-08-10	NA	NM-nCOV-09201	hCoV-19/USA/IL-NM-09201/2021	EPI_ISL_11254275	21J (Delta)	AY.25.1	2021-08-20	25.62	2021-08-10	7	0	7	two_sample_paired	9201	Post	2021-08-17	7	7
COV09201	MN908947.3	27638	T	C	35	7	52	814	43	69	0.958775	849	0	TRUE	2021-08-10	NA	NM-nCOV-09201	hCoV-19/USA/IL-NM-09201/2021	EPI_ISL_11254275	21J (Delta)	AY.25.1	2021-08-20	25.62	2021-08-10	7	0	7	two_sample_paired	9201	Post	2021-08-17	7	7
COV09201	MN908947.3	27752	C	T	63	16	54	944	124	61	0.937438	1007	0	TRUE	2021-08-10	NA	NM-nCOV-09201	hCoV-19/USA/IL-NM-09201/2021	EPI_ISL_11254275	21J (Delta)	AY.25.1	2021-08-20	25.62	2021-08-10	7	0	7	two_sample_paired	9201	Post	2021-08-17	7	7
COV09201	MN908947.3	27807	C	T	1116	107	64	62	20	54	0.0526316	1178	2.90117e-28	TRUE	2021-08-10	NA	NM-nCOV-09201	hCoV-19/USA/IL-NM-09201/2021	EPI_ISL_11254275	21J (Delta)	AY.25.1	2021-08-20	25.62	2021-08-10	7	0	7	two_sample_paired	9201	Post	2021-08-17	7	7
COV09201	MN908947.3	27874	C	T	56	10	60	1153	58	68	0.953681	1209	0	TRUE	2021-08-10	NA	NM-nCOV-09201	hCoV-19/USA/IL-NM-09201/2021	EPI_ISL_11254275	21J (Delta)	AY.25.1	2021-08-20	25.62	2021-08-10	7	0	7	two_sample_paired	9201	Post	2021-08-17	7	7
COV09201	MN908947.3	28093	C	T	1163	65	63	52	4	55	0.0427984	1215	5.00582e-24	TRUE	2021-08-10	NA	NM-nCOV-09201	hCoV-19/USA/IL-NM-09201/2021	EPI_ISL_11254275	21J (Delta)	AY.25.1	2021-08-20	25.62	2021-08-10	7	0	7	two_sample_paired	9201	Post	2021-08-17	7	7
COV09201	MN908947.3	28249	A	T	59	16	49	51	0	25	0.463636	110	1.95783e-56	TRUE	2021-08-10	NA	NM-nCOV-09201	hCoV-19/USA/IL-NM-09201/2021	EPI_ISL_11254275	21J (Delta)	AY.25.1	2021-08-20	25.62	2021-08-10	7	0	7	two_sample_paired	9201	Post	2021-08-17	7	7
COV09201	MN908947.3	28253	C	A	59	14	52	71	3	43	0.546154	130	1.55012e-101	TRUE	2021-08-10	NA	NM-nCOV-09201	hCoV-19/USA/IL-NM-09201/2021	EPI_ISL_11254275	21J (Delta)	AY.25.1	2021-08-20	25.62	2021-08-10	7	0	7	two_sample_paired	9201	Post	2021-08-17	7	7
COV09201	MN908947.3	28271	A	T	20	3	52	56	12	52	0.736842	76	1.0384e-101	TRUE	2021-08-10	NA	NM-nCOV-09201	hCoV-19/USA/IL-NM-09201/2021	EPI_ISL_11254275	21J (Delta)	AY.25.1	2021-08-20	25.62	2021-08-10	7	0	7	two_sample_paired	9201	Post	2021-08-17	7	7
COV09201	MN908947.3	28311	C	T	1557	219	63	60	8	53	0.0371058	1617	1.03341e-27	TRUE	2021-08-10	NA	NM-nCOV-09201	hCoV-19/USA/IL-NM-09201/2021	EPI_ISL_11254275	21J (Delta)	AY.25.1	2021-08-20	25.62	2021-08-10	7	0	7	two_sample_paired	9201	Post	2021-08-17	7	7
COV09201	MN908947.3	28461	A	G	77	13	58	848	116	65	0.914779	927	0	TRUE	2021-08-10	NA	NM-nCOV-09201	hCoV-19/USA/IL-NM-09201/2021	EPI_ISL_11254275	21J (Delta)	AY.25.1	2021-08-20	25.62	2021-08-10	7	0	7	two_sample_paired	9201	Post	2021-08-17	7	7
COV09201	MN908947.3	28788	A	G	1612	207	64	52	28	39	0.03125	1664	2.7719e-21	TRUE	2021-08-10	NA	NM-nCOV-09201	hCoV-19/USA/IL-NM-09201/2021	EPI_ISL_11254275	21J (Delta)	AY.25.1	2021-08-20	25.62	2021-08-10	7	0	7	two_sample_paired	9201	Post	2021-08-17	7	7
COV09201	MN908947.3	28881	G	T	2	1	54	729	132	57	0.961741	758	0	TRUE	2021-08-10	NA	NM-nCOV-09201	hCoV-19/USA/IL-NM-09201/2021	EPI_ISL_11254275	21J (Delta)	AY.25.1	2021-08-20	25.62	2021-08-10	7	0	7	two_sample_paired	9201	Post	2021-08-17	7	7
COV09201	MN908947.3	28881	G	A	2	1	54	27	8	52	0.0356201	758	2.47941e-55	TRUE	2021-08-10	NA	NM-nCOV-09201	hCoV-19/USA/IL-NM-09201/2021	EPI_ISL_11254275	21J (Delta)	AY.25.1	2021-08-20	25.62	2021-08-10	7	0	7	two_sample_paired	9201	Post	2021-08-17	7	7
COV09201	MN908947.3	28882	G	A	744	141	57	27	8	50	0.0350195	771	4.99551e-13	TRUE	2021-08-10	NA	NM-nCOV-09201	hCoV-19/USA/IL-NM-09201/2021	EPI_ISL_11254275	21J (Delta)	AY.25.1	2021-08-20	25.62	2021-08-10	7	0	7	two_sample_paired	9201	Post	2021-08-17	7	7
COV09201	MN908947.3	28883	G	C	738	130	56	29	10	50	0.0378096	767	5.26481e-14	TRUE	2021-08-10	NA	NM-nCOV-09201	hCoV-19/USA/IL-NM-09201/2021	EPI_ISL_11254275	21J (Delta)	AY.25.1	2021-08-20	25.62	2021-08-10	7	0	7	two_sample_paired	9201	Post	2021-08-17	7	7
COV09201	MN908947.3	28916	G	T	31	13	46	483	27	61	0.936047	516	0	TRUE	2021-08-10	NA	NM-nCOV-09201	hCoV-19/USA/IL-NM-09201/2021	EPI_ISL_11254275	21J (Delta)	AY.25.1	2021-08-20	25.62	2021-08-10	7	0	7	two_sample_paired	9201	Post	2021-08-17	7	7
COV09201	MN908947.3	29402	G	T	35	12	55	879	118	66	0.960656	915	0	TRUE	2021-08-10	NA	NM-nCOV-09201	hCoV-19/USA/IL-NM-09201/2021	EPI_ISL_11254275	21J (Delta)	AY.25.1	2021-08-20	25.62	2021-08-10	7	0	7	two_sample_paired	9201	Post	2021-08-17	7	7
COV09201	MN908947.3	29742	G	T	13	5	54	945	97	66	0.985401	959	0	TRUE	2021-08-10	NA	NM-nCOV-09201	hCoV-19/USA/IL-NM-09201/2021	EPI_ISL_11254275	21J (Delta)	AY.25.1	2021-08-20	25.62	2021-08-10	7	0	7	two_sample_paired	9201	Post	2021-08-17	7	7
COV09201	MN908947.3	29773	G	T	606	128	64	27	7	62	0.042654	633	6.78796e-13	TRUE	2021-08-10	NA	NM-nCOV-09201	hCoV-19/USA/IL-NM-09201/2021	EPI_ISL_11254275	21J (Delta)	AY.25.1	2021-08-20	25.62	2021-08-10	7	0	7	two_sample_paired	9201	Post	2021-08-17	7	7
COV09201	MN908947.3	29781	G	T	376	91	61	15	3	65	0.0382653	392	2.13768e-07	TRUE	2021-08-10	NA	NM-nCOV-09201	hCoV-19/USA/IL-NM-09201/2021	EPI_ISL_11254275	21J (Delta)	AY.25.1	2021-08-20	25.62	2021-08-10	7	0	7	two_sample_paired	9201	Post	2021-08-17	7	7
COV09363	MN908947.3	210	G	T	0	0	0	1620	56	70	1	1620	0	TRUE	2021-08-25	NA	NM-nCOV-09363	hCoV-19/USA/IL-NM-09363/2021		21A (Delta)	AY.35	2021-08-29	23.2	2021-08-25	0	0	0	two_sample_paired	9363	Pre	2021-08-25	0	0
COV09363	MN908947.3	241	C	T	0	0	0	1785	77	69	1	1785	0	TRUE	2021-08-25	NA	NM-nCOV-09363	hCoV-19/USA/IL-NM-09363/2021		21A (Delta)	AY.35	2021-08-29	23.2	2021-08-25	0	0	0	two_sample_paired	9363	Pre	2021-08-25	0	0
COV09363	MN908947.3	1072	A	C	1	0	30	1272	49	58	0.99843	1274	0	TRUE	2021-08-25	NA	NM-nCOV-09363	hCoV-19/USA/IL-NM-09363/2021		21A (Delta)	AY.35	2021-08-29	23.2	2021-08-25	0	0	0	two_sample_paired	9363	Pre	2021-08-25	0	0
COV09363	MN908947.3	1191	C	T	3	1	52	2175	113	71	0.998623	2178	0	TRUE	2021-08-25	NA	NM-nCOV-09363	hCoV-19/USA/IL-NM-09363/2021		21A (Delta)	AY.35	2021-08-29	23.2	2021-08-25	0	0	0	two_sample_paired	9363	Pre	2021-08-25	0	0
COV09363	MN908947.3	1267	C	T	8	3	36	2328	479	61	0.996575	2336	0	TRUE	2021-08-25	NA	NM-nCOV-09363	hCoV-19/USA/IL-NM-09363/2021		21A (Delta)	AY.35	2021-08-29	23.2	2021-08-25	0	0	0	two_sample_paired	9363	Pre	2021-08-25	0	0
COV09363	MN908947.3	2302	T	C	1150	62	69	83	4	64	0.0673155	1233	3.722e-39	TRUE	2021-08-25	NA	NM-nCOV-09363	hCoV-19/USA/IL-NM-09363/2021		21A (Delta)	AY.35	2021-08-29	23.2	2021-08-25	0	0	0	two_sample_paired	9363	Pre	2021-08-25	0	0
COV09363	MN908947.3	3037	C	T	1	1	26	822	105	69	0.998785	823	0	TRUE	2021-08-25	NA	NM-nCOV-09363	hCoV-19/USA/IL-NM-09363/2021		21A (Delta)	AY.35	2021-08-29	23.2	2021-08-25	0	0	0	two_sample_paired	9363	Pre	2021-08-25	0	0
COV09363	MN908947.3	5184	C	T	6	3	55	1327	138	70	0.995499	1333	0	TRUE	2021-08-25	NA	NM-nCOV-09363	hCoV-19/USA/IL-NM-09363/2021		21A (Delta)	AY.35	2021-08-29	23.2	2021-08-25	0	0	0	two_sample_paired	9363	Pre	2021-08-25	0	0
COV09363	MN908947.3	5713	T	C	3	1	57	963	43	73	0.995863	967	0	TRUE	2021-08-25	NA	NM-nCOV-09363	hCoV-19/USA/IL-NM-09363/2021		21A (Delta)	AY.35	2021-08-29	23.2	2021-08-25	0	0	0	two_sample_paired	9363	Pre	2021-08-25	0	0
COV09363	MN908947.3	6027	C	A	0	0	0	345	15	71	1	345	7.02272e-280	TRUE	2021-08-25	NA	NM-nCOV-09363	hCoV-19/USA/IL-NM-09363/2021		21A (Delta)	AY.35	2021-08-29	23.2	2021-08-25	0	0	0	two_sample_paired	9363	Pre	2021-08-25	0	0
COV09363	MN908947.3	8293	C	T	0	0	0	488	120	64	1	488	0	TRUE	2021-08-25	NA	NM-nCOV-09363	hCoV-19/USA/IL-NM-09363/2021		21A (Delta)	AY.35	2021-08-29	23.2	2021-08-25	0	0	0	two_sample_paired	9363	Pre	2021-08-25	0	0
COV09363	MN908947.3	9203	G	A	2	0	52	1687	293	65	0.998816	1689	0	TRUE	2021-08-25	NA	NM-nCOV-09363	hCoV-19/USA/IL-NM-09363/2021		21A (Delta)	AY.35	2021-08-29	23.2	2021-08-25	0	0	0	two_sample_paired	9363	Pre	2021-08-25	0	0
COV09363	MN908947.3	9678	T	C	2	1	57	383	15	70	0.994805	385	1.64029e-306	TRUE	2021-08-25	NA	NM-nCOV-09363	hCoV-19/USA/IL-NM-09363/2021		21A (Delta)	AY.35	2021-08-29	23.2	2021-08-25	0	0	0	two_sample_paired	9363	Pre	2021-08-25	0	0
COV09363	MN908947.3	11005	C	A	4	1	56	910	271	60	0.994536	915	0	TRUE	2021-08-25	NA	NM-nCOV-09363	hCoV-19/USA/IL-NM-09363/2021		21A (Delta)	AY.35	2021-08-29	23.2	2021-08-25	0	0	0	two_sample_paired	9363	Pre	2021-08-25	0	0
COV09363	MN908947.3	13989	C	T	1	1	37	1530	86	70	0.999347	1531	0	TRUE	2021-08-25	NA	NM-nCOV-09363	hCoV-19/USA/IL-NM-09363/2021		21A (Delta)	AY.35	2021-08-29	23.2	2021-08-25	0	0	0	two_sample_paired	9363	Pre	2021-08-25	0	0
COV09363	MN908947.3	14408	C	T	0	0	0	1341	94	57	1	1341	0	TRUE	2021-08-25	NA	NM-nCOV-09363	hCoV-19/USA/IL-NM-09363/2021		21A (Delta)	AY.35	2021-08-29	23.2	2021-08-25	0	0	0	two_sample_paired	9363	Pre	2021-08-25	0	0
COV09363	MN908947.3	14960	A	T	72	17	66	23	0	42	0.242105	95	5.48473e-11	TRUE	2021-08-25	NA	NM-nCOV-09363	hCoV-19/USA/IL-NM-09363/2021		21A (Delta)	AY.35	2021-08-29	23.2	2021-08-25	0	0	0	two_sample_paired	9363	Pre	2021-08-25	0	0
COV09363	MN908947.3	15521	T	A	757	609	44	25	8	51	0.0319693	782	1.96169e-09	TRUE	2021-08-25	NA	NM-nCOV-09363	hCoV-19/USA/IL-NM-09363/2021		21A (Delta)	AY.35	2021-08-29	23.2	2021-08-25	0	0	0	two_sample_paired	9363	Pre	2021-08-25	0	0
COV09363	MN908947.3	16915	C	T	0	0	0	1436	87	71	1	1436	0	TRUE	2021-08-25	NA	NM-nCOV-09363	hCoV-19/USA/IL-NM-09363/2021		21A (Delta)	AY.35	2021-08-29	23.2	2021-08-25	0	0	0	two_sample_paired	9363	Pre	2021-08-25	0	0
COV09363	MN908947.3	17496	A	G	4	1	49	3327	134	72	0.998799	3331	0	TRUE	2021-08-25	NA	NM-nCOV-09363	hCoV-19/USA/IL-NM-09363/2021		21A (Delta)	AY.35	2021-08-29	23.2	2021-08-25	0	0	0	two_sample_paired	9363	Pre	2021-08-25	0	0
COV09363	MN908947.3	20396	A	G	25	5	62	372	98	64	0.937028	397	1.90024e-264	TRUE	2021-08-25	NA	NM-nCOV-09363	hCoV-19/USA/IL-NM-09363/2021		21A (Delta)	AY.35	2021-08-29	23.2	2021-08-25	0	0	0	two_sample_paired	9363	Pre	2021-08-25	0	0
COV09363	MN908947.3	21618	C	G	1	0	76	1245	44	62	0.998396	1247	0	TRUE	2021-08-25	NA	NM-nCOV-09363	hCoV-19/USA/IL-NM-09363/2021		21A (Delta)	AY.35	2021-08-29	23.2	2021-08-25	0	0	0	two_sample_paired	9363	Pre	2021-08-25	0	0
COV09363	MN908947.3	21792	A	C	1	1	35	1903	123	69	0.999475	1904	0	TRUE	2021-08-25	NA	NM-nCOV-09363	hCoV-19/USA/IL-NM-09363/2021		21A (Delta)	AY.35	2021-08-29	23.2	2021-08-25	0	0	0	two_sample_paired	9363	Pre	2021-08-25	0	0
COV09363	MN908947.3	21987	G	A	0	0	0	150	8	61	1	150	1.11989e-115	TRUE	2021-08-25	NA	NM-nCOV-09363	hCoV-19/USA/IL-NM-09363/2021		21A (Delta)	AY.35	2021-08-29	23.2	2021-08-25	0	0	0	two_sample_paired	9363	Pre	2021-08-25	0	0
COV09363	MN908947.3	22917	T	G	1	1	39	437	43	68	0.997717	438	0	TRUE	2021-08-25	NA	NM-nCOV-09363	hCoV-19/USA/IL-NM-09363/2021		21A (Delta)	AY.35	2021-08-29	23.2	2021-08-25	0	0	0	two_sample_paired	9363	Pre	2021-08-25	0	0
COV09363	MN908947.3	22995	C	A	0	0	0	625	84	60	1	625	0	TRUE	2021-08-25	NA	NM-nCOV-09363	hCoV-19/USA/IL-NM-09363/2021		21A (Delta)	AY.35	2021-08-29	23.2	2021-08-25	0	0	0	two_sample_paired	9363	Pre	2021-08-25	0	0
COV09363	MN908947.3	23012	G	C	1	1	39	639	60	57	0.998437	640	0	TRUE	2021-08-25	NA	NM-nCOV-09363	hCoV-19/USA/IL-NM-09363/2021		21A (Delta)	AY.35	2021-08-29	23.2	2021-08-25	0	0	0	two_sample_paired	9363	Pre	2021-08-25	0	0
COV09363	MN908947.3	23403	A	G	0	0	0	2681	143	69	0.999627	2682	0	TRUE	2021-08-25	NA	NM-nCOV-09363	hCoV-19/USA/IL-NM-09363/2021		21A (Delta)	AY.35	2021-08-29	23.2	2021-08-25	0	0	0	two_sample_paired	9363	Pre	2021-08-25	0	0
COV09363	MN908947.3	23525	C	T	1	1	39	2363	433	68	0.999577	2364	0	TRUE	2021-08-25	NA	NM-nCOV-09363	hCoV-19/USA/IL-NM-09363/2021		21A (Delta)	AY.35	2021-08-29	23.2	2021-08-25	0	0	0	two_sample_paired	9363	Pre	2021-08-25	0	0
COV09363	MN908947.3	23604	C	G	0	0	0	1786	328	63	0.997765	1790	0	TRUE	2021-08-25	NA	NM-nCOV-09363	hCoV-19/USA/IL-NM-09363/2021		21A (Delta)	AY.35	2021-08-29	23.2	2021-08-25	0	0	0	two_sample_paired	9363	Pre	2021-08-25	0	0
COV09363	MN908947.3	24410	G	A	0	0	0	1271	73	71	1	1271	0	TRUE	2021-08-25	NA	NM-nCOV-09363	hCoV-19/USA/IL-NM-09363/2021		21A (Delta)	AY.35	2021-08-29	23.2	2021-08-25	0	0	0	two_sample_paired	9363	Pre	2021-08-25	0	0
COV09363	MN908947.3	25469	C	T	1	0	37	1785	54	66	0.998881	1787	0	TRUE	2021-08-25	NA	NM-nCOV-09363	hCoV-19/USA/IL-NM-09363/2021		21A (Delta)	AY.35	2021-08-29	23.2	2021-08-25	0	0	0	two_sample_paired	9363	Pre	2021-08-25	0	0
COV09363	MN908947.3	25677	G	T	2076	318	63	147	20	45	0.0661269	2223	3.17182e-66	TRUE	2021-08-25	NA	NM-nCOV-09363	hCoV-19/USA/IL-NM-09363/2021		21A (Delta)	AY.35	2021-08-29	23.2	2021-08-25	0	0	0	two_sample_paired	9363	Pre	2021-08-25	0	0
COV09363	MN908947.3	26767	T	C	4	0	64	2273	102	70	0.998243	2277	0	TRUE	2021-08-25	NA	NM-nCOV-09363	hCoV-19/USA/IL-NM-09363/2021		21A (Delta)	AY.35	2021-08-29	23.2	2021-08-25	0	0	0	two_sample_paired	9363	Pre	2021-08-25	0	0
COV09363	MN908947.3	27638	T	C	7	2	57	2537	136	72	0.996857	2545	0	TRUE	2021-08-25	NA	NM-nCOV-09363	hCoV-19/USA/IL-NM-09363/2021		21A (Delta)	AY.35	2021-08-29	23.2	2021-08-25	0	0	0	two_sample_paired	9363	Pre	2021-08-25	0	0
COV09363	MN908947.3	27752	C	T	4	2	39	906	302	55	0.995604	910	0	TRUE	2021-08-25	NA	NM-nCOV-09363	hCoV-19/USA/IL-NM-09363/2021		21A (Delta)	AY.35	2021-08-29	23.2	2021-08-25	0	0	0	two_sample_paired	9363	Pre	2021-08-25	0	0
COV09363	MN908947.3	28253	C	T	5	1	52	2636	126	68	0.998107	2641	0	TRUE	2021-08-25	NA	NM-nCOV-09363	hCoV-19/USA/IL-NM-09363/2021		21A (Delta)	AY.35	2021-08-29	23.2	2021-08-25	0	0	0	two_sample_paired	9363	Pre	2021-08-25	0	0
COV09363	MN908947.3	28271	A	T	20	6	32	8	0	52	0.285714	28	8.63395e-20	TRUE	2021-08-25	NA	NM-nCOV-09363	hCoV-19/USA/IL-NM-09363/2021		21A (Delta)	AY.35	2021-08-29	23.2	2021-08-25	0	0	0	two_sample_paired	9363	Pre	2021-08-25	0	0
COV09363	MN908947.3	28461	A	G	5	2	52	2325	272	67	0.997854	2330	0	TRUE	2021-08-25	NA	NM-nCOV-09363	hCoV-19/USA/IL-NM-09363/2021		21A (Delta)	AY.35	2021-08-29	23.2	2021-08-25	0	0	0	two_sample_paired	9363	Pre	2021-08-25	0	0
COV09363	MN908947.3	28881	G	T	2	2	34	2303	431	58	0.998266	2307	0	TRUE	2021-08-25	NA	NM-nCOV-09363	hCoV-19/USA/IL-NM-09363/2021		21A (Delta)	AY.35	2021-08-29	23.2	2021-08-25	0	0	0	two_sample_paired	9363	Pre	2021-08-25	0	0
COV09363	MN908947.3	29402	G	T	2	1	56	1631	280	67	0.998775	1633	0	TRUE	2021-08-25	NA	NM-nCOV-09363	hCoV-19/USA/IL-NM-09363/2021		21A (Delta)	AY.35	2021-08-29	23.2	2021-08-25	0	0	0	two_sample_paired	9363	Pre	2021-08-25	0	0
COV09363	MN908947.3	29742	G	T	3	2	47	4687	482	69	0.999147	4691	0	TRUE	2021-08-25	NA	NM-nCOV-09363	hCoV-19/USA/IL-NM-09363/2021		21A (Delta)	AY.35	2021-08-29	23.2	2021-08-25	0	0	0	two_sample_paired	9363	Pre	2021-08-25	0	0
COV09451	MN908947.3	210	G	T	17	2	54	860	95	64	0.980616	877	0	TRUE	2021-08-27	NA	NM-nCOV-09451	hCoV-19/USA/IL-NM-09451/2021	EPI_ISL_11254303	21J (Delta)	AY.3	2021-09-01	21.59	2021-08-18	10	1	9	two_sample_paired	9451	Post	2021-08-27	9	10
COV09451	MN908947.3	241	C	T	5	1	60	928	125	63	0.994641	933	0	TRUE	2021-08-27	NA	NM-nCOV-09451	hCoV-19/USA/IL-NM-09451/2021	EPI_ISL_11254303	21J (Delta)	AY.3	2021-09-01	21.59	2021-08-18	10	1	9	two_sample_paired	9451	Post	2021-08-27	9	10
COV09451	MN908947.3	1077	C	T	59	17	58	560	55	64	0.904685	619	0	TRUE	2021-08-27	NA	NM-nCOV-09451	hCoV-19/USA/IL-NM-09451/2021	EPI_ISL_11254303	21J (Delta)	AY.3	2021-09-01	21.59	2021-08-18	10	1	9	two_sample_paired	9451	Post	2021-08-27	9	10
COV09451	MN908947.3	2083	T	C	77	16	55	1425	145	66	0.948104	1503	0	TRUE	2021-08-27	NA	NM-nCOV-09451	hCoV-19/USA/IL-NM-09451/2021	EPI_ISL_11254303	21J (Delta)	AY.3	2021-09-01	21.59	2021-08-18	10	1	9	two_sample_paired	9451	Post	2021-08-27	9	10
COV09451	MN908947.3	2110	C	T	68	17	55	1363	191	66	0.952481	1431	0	TRUE	2021-08-27	NA	NM-nCOV-09451	hCoV-19/USA/IL-NM-09451/2021	EPI_ISL_11254303	21J (Delta)	AY.3	2021-09-01	21.59	2021-08-18	10	1	9	two_sample_paired	9451	Post	2021-08-27	9	10
COV09451	MN908947.3	3037	C	T	6	0	64	1297	137	66	0.995395	1303	0	TRUE	2021-08-27	NA	NM-nCOV-09451	hCoV-19/USA/IL-NM-09451/2021	EPI_ISL_11254303	21J (Delta)	AY.3	2021-09-01	21.59	2021-08-18	10	1	9	two_sample_paired	9451	Post	2021-08-27	9	10
COV09451	MN908947.3	4181	G	T	30	3	60	1000	96	65	0.970874	1030	0	TRUE	2021-08-27	NA	NM-nCOV-09451	hCoV-19/USA/IL-NM-09451/2021	EPI_ISL_11254303	21J (Delta)	AY.3	2021-09-01	21.59	2021-08-18	10	1	9	two_sample_paired	9451	Post	2021-08-27	9	10
COV09451	MN908947.3	6402	C	T	37	3	51	764	101	67	0.953808	801	0	TRUE	2021-08-27	NA	NM-nCOV-09451	hCoV-19/USA/IL-NM-09451/2021	EPI_ISL_11254303	21J (Delta)	AY.3	2021-09-01	21.59	2021-08-18	10	1	9	two_sample_paired	9451	Post	2021-08-27	9	10
COV09451	MN908947.3	7124	C	T	35	3	45	593	21	56	0.942766	629	0	TRUE	2021-08-27	NA	NM-nCOV-09451	hCoV-19/USA/IL-NM-09451/2021	EPI_ISL_11254303	21J (Delta)	AY.3	2021-09-01	21.59	2021-08-18	10	1	9	two_sample_paired	9451	Post	2021-08-27	9	10
COV09451	MN908947.3	8986	C	T	25	3	56	736	54	62	0.967148	761	0	TRUE	2021-08-27	NA	NM-nCOV-09451	hCoV-19/USA/IL-NM-09451/2021	EPI_ISL_11254303	21J (Delta)	AY.3	2021-09-01	21.59	2021-08-18	10	1	9	two_sample_paired	9451	Post	2021-08-27	9	10
COV09451	MN908947.3	9053	G	T	26	6	60	887	70	65	0.971522	913	0	TRUE	2021-08-27	NA	NM-nCOV-09451	hCoV-19/USA/IL-NM-09451/2021	EPI_ISL_11254303	21J (Delta)	AY.3	2021-09-01	21.59	2021-08-18	10	1	9	two_sample_paired	9451	Post	2021-08-27	9	10
COV09451	MN908947.3	9502	C	T	1074	172	61	36	6	61	0.0324324	1110	1.35147e-16	TRUE	2021-08-27	NA	NM-nCOV-09451	hCoV-19/USA/IL-NM-09451/2021	EPI_ISL_11254303	21J (Delta)	AY.3	2021-09-01	21.59	2021-08-18	10	1	9	two_sample_paired	9451	Post	2021-08-27	9	10
COV09451	MN908947.3	10029	C	T	41	9	59	1158	154	64	0.965805	1199	0	TRUE	2021-08-27	NA	NM-nCOV-09451	hCoV-19/USA/IL-NM-09451/2021	EPI_ISL_11254303	21J (Delta)	AY.3	2021-09-01	21.59	2021-08-18	10	1	9	two_sample_paired	9451	Post	2021-08-27	9	10
COV09451	MN908947.3	11201	A	G	90	25	60	1772	204	66	0.951665	1862	0	TRUE	2021-08-27	NA	NM-nCOV-09451	hCoV-19/USA/IL-NM-09451/2021	EPI_ISL_11254303	21J (Delta)	AY.3	2021-09-01	21.59	2021-08-18	10	1	9	two_sample_paired	9451	Post	2021-08-27	9	10
COV09451	MN908947.3	11332	A	G	85	34	56	1466	345	61	0.945197	1551	0	TRUE	2021-08-27	NA	NM-nCOV-09451	hCoV-19/USA/IL-NM-09451/2021	EPI_ISL_11254303	21J (Delta)	AY.3	2021-09-01	21.59	2021-08-18	10	1	9	two_sample_paired	9451	Post	2021-08-27	9	10
COV09451	MN908947.3	11456	A	G	49	11	59	1738	157	66	0.972036	1788	0	TRUE	2021-08-27	NA	NM-nCOV-09451	hCoV-19/USA/IL-NM-09451/2021	EPI_ISL_11254303	21J (Delta)	AY.3	2021-09-01	21.59	2021-08-18	10	1	9	two_sample_paired	9451	Post	2021-08-27	9	10
COV09451	MN908947.3	14181	G	T	946	87	65	69	0	65	0.0679803	1015	2.42348e-32	TRUE	2021-08-27	NA	NM-nCOV-09451	hCoV-19/USA/IL-NM-09451/2021	EPI_ISL_11254303	21J (Delta)	AY.3	2021-09-01	21.59	2021-08-18	10	1	9	two_sample_paired	9451	Post	2021-08-27	9	10
COV09451	MN908947.3	14408	C	T	15	3	58	1115	115	63	0.985853	1131	0	TRUE	2021-08-27	NA	NM-nCOV-09451	hCoV-19/USA/IL-NM-09451/2021	EPI_ISL_11254303	21J (Delta)	AY.3	2021-09-01	21.59	2021-08-18	10	1	9	two_sample_paired	9451	Post	2021-08-27	9	10
COV09451	MN908947.3	15451	G	A	16	8	46	387	57	65	0.960298	403	2.27987e-285	TRUE	2021-08-27	NA	NM-nCOV-09451	hCoV-19/USA/IL-NM-09451/2021	EPI_ISL_11254303	21J (Delta)	AY.3	2021-09-01	21.59	2021-08-18	10	1	9	two_sample_paired	9451	Post	2021-08-27	9	10
COV09451	MN908947.3	16466	C	T	64	26	49	1148	221	59	0.947195	1212	0	TRUE	2021-08-27	NA	NM-nCOV-09451	hCoV-19/USA/IL-NM-09451/2021	EPI_ISL_11254303	21J (Delta)	AY.3	2021-09-01	21.59	2021-08-18	10	1	9	two_sample_paired	9451	Post	2021-08-27	9	10
COV09451	MN908947.3	19220	C	T	55	11	60	833	197	61	0.938063	888	0	TRUE	2021-08-27	NA	NM-nCOV-09451	hCoV-19/USA/IL-NM-09451/2021	EPI_ISL_11254303	21J (Delta)	AY.3	2021-09-01	21.59	2021-08-18	10	1	9	two_sample_paired	9451	Post	2021-08-27	9	10
COV09451	MN908947.3	21618	C	G	67	14	55	1155	183	62	0.945172	1222	0	TRUE	2021-08-27	NA	NM-nCOV-09451	hCoV-19/USA/IL-NM-09451/2021	EPI_ISL_11254303	21J (Delta)	AY.3	2021-09-01	21.59	2021-08-18	10	1	9	two_sample_paired	9451	Post	2021-08-27	9	10
COV09451	MN908947.3	21770	G	A	92	21	61	1105	126	65	0.923141	1197	0	TRUE	2021-08-27	NA	NM-nCOV-09451	hCoV-19/USA/IL-NM-09451/2021	EPI_ISL_11254303	21J (Delta)	AY.3	2021-09-01	21.59	2021-08-18	10	1	9	two_sample_paired	9451	Post	2021-08-27	9	10
COV09451	MN908947.3	21987	G	A	22	7	55	474	25	65	0.955645	496	0	TRUE	2021-08-27	NA	NM-nCOV-09451	hCoV-19/USA/IL-NM-09451/2021	EPI_ISL_11254303	21J (Delta)	AY.3	2021-09-01	21.59	2021-08-18	10	1	9	two_sample_paired	9451	Post	2021-08-27	9	10
COV09451	MN908947.3	22917	T	G	25	5	64	479	67	65	0.950397	504	0	TRUE	2021-08-27	NA	NM-nCOV-09451	hCoV-19/USA/IL-NM-09451/2021	EPI_ISL_11254303	21J (Delta)	AY.3	2021-09-01	21.59	2021-08-18	10	1	9	two_sample_paired	9451	Post	2021-08-27	9	10
COV09451	MN908947.3	22995	C	A	30	6	59	554	91	63	0.94863	584	0	TRUE	2021-08-27	NA	NM-nCOV-09451	hCoV-19/USA/IL-NM-09451/2021	EPI_ISL_11254303	21J (Delta)	AY.3	2021-09-01	21.59	2021-08-18	10	1	9	two_sample_paired	9451	Post	2021-08-27	9	10
COV09451	MN908947.3	23284	T	C	81	23	54	1005	141	57	0.924563	1087	0	TRUE	2021-08-27	NA	NM-nCOV-09451	hCoV-19/USA/IL-NM-09451/2021	EPI_ISL_11254303	21J (Delta)	AY.3	2021-09-01	21.59	2021-08-18	10	1	9	two_sample_paired	9451	Post	2021-08-27	9	10
COV09451	MN908947.3	23403	A	G	14	6	48	1868	224	64	0.992561	1882	0	TRUE	2021-08-27	NA	NM-nCOV-09451	hCoV-19/USA/IL-NM-09451/2021	EPI_ISL_11254303	21J (Delta)	AY.3	2021-09-01	21.59	2021-08-18	10	1	9	two_sample_paired	9451	Post	2021-08-27	9	10
COV09451	MN908947.3	23604	C	G	25	7	51	638	95	60	0.962293	663	0	TRUE	2021-08-27	NA	NM-nCOV-09451	hCoV-19/USA/IL-NM-09451/2021	EPI_ISL_11254303	21J (Delta)	AY.3	2021-09-01	21.59	2021-08-18	10	1	9	two_sample_paired	9451	Post	2021-08-27	9	10
COV09451	MN908947.3	24410	G	A	43	9	60	1040	121	64	0.960295	1083	0	TRUE	2021-08-27	NA	NM-nCOV-09451	hCoV-19/USA/IL-NM-09451/2021	EPI_ISL_11254303	21J (Delta)	AY.3	2021-09-01	21.59	2021-08-18	10	1	9	two_sample_paired	9451	Post	2021-08-27	9	10
COV09451	MN908947.3	25339	C	T	35	11	52	742	147	64	0.954955	777	0	TRUE	2021-08-27	NA	NM-nCOV-09451	hCoV-19/USA/IL-NM-09451/2021	EPI_ISL_11254303	21J (Delta)	AY.3	2021-09-01	21.59	2021-08-18	10	1	9	two_sample_paired	9451	Post	2021-08-27	9	10
COV09451	MN908947.3	25469	C	T	36	9	60	781	57	62	0.955936	817	0	TRUE	2021-08-27	NA	NM-nCOV-09451	hCoV-19/USA/IL-NM-09451/2021	EPI_ISL_11254303	21J (Delta)	AY.3	2021-09-01	21.59	2021-08-18	10	1	9	two_sample_paired	9451	Post	2021-08-27	9	10
COV09451	MN908947.3	26021	A	C	44	9	56	819	104	57	0.949015	863	0	TRUE	2021-08-27	NA	NM-nCOV-09451	hCoV-19/USA/IL-NM-09451/2021	EPI_ISL_11254303	21J (Delta)	AY.3	2021-09-01	21.59	2021-08-18	10	1	9	two_sample_paired	9451	Post	2021-08-27	9	10
COV09451	MN908947.3	26767	T	C	75	20	62	1587	240	65	0.954874	1662	0	TRUE	2021-08-27	NA	NM-nCOV-09451	hCoV-19/USA/IL-NM-09451/2021	EPI_ISL_11254303	21J (Delta)	AY.3	2021-09-01	21.59	2021-08-18	10	1	9	two_sample_paired	9451	Post	2021-08-27	9	10
COV09451	MN908947.3	27638	T	C	54	14	61	833	100	64	0.939121	887	0	TRUE	2021-08-27	NA	NM-nCOV-09451	hCoV-19/USA/IL-NM-09451/2021	EPI_ISL_11254303	21J (Delta)	AY.3	2021-09-01	21.59	2021-08-18	10	1	9	two_sample_paired	9451	Post	2021-08-27	9	10
COV09451	MN908947.3	27752	C	T	51	17	57	923	164	60	0.947639	974	0	TRUE	2021-08-27	NA	NM-nCOV-09451	hCoV-19/USA/IL-NM-09451/2021	EPI_ISL_11254303	21J (Delta)	AY.3	2021-09-01	21.59	2021-08-18	10	1	9	two_sample_paired	9451	Post	2021-08-27	9	10
COV09451	MN908947.3	27874	C	T	72	24	57	1056	104	66	0.93617	1128	0	TRUE	2021-08-27	NA	NM-nCOV-09451	hCoV-19/USA/IL-NM-09451/2021	EPI_ISL_11254303	21J (Delta)	AY.3	2021-09-01	21.59	2021-08-18	10	1	9	two_sample_paired	9451	Post	2021-08-27	9	10
COV09451	MN908947.3	28249	A	T	75	20	54	31	0	24	0.292453	106	1.49789e-28	TRUE	2021-08-27	NA	NM-nCOV-09451	hCoV-19/USA/IL-NM-09451/2021	EPI_ISL_11254303	21J (Delta)	AY.3	2021-09-01	21.59	2021-08-18	10	1	9	two_sample_paired	9451	Post	2021-08-27	9	10
COV09451	MN908947.3	28253	C	T	73	20	55	6	2	57	0.046875	128	7.19906e-09	TRUE	2021-08-27	NA	NM-nCOV-09451	hCoV-19/USA/IL-NM-09451/2021	EPI_ISL_11254303	21J (Delta)	AY.3	2021-09-01	21.59	2021-08-18	10	1	9	two_sample_paired	9451	Post	2021-08-27	9	10
COV09451	MN908947.3	28253	C	A	73	20	55	49	2	42	0.382812	128	1.95261e-62	TRUE	2021-08-27	NA	NM-nCOV-09451	hCoV-19/USA/IL-NM-09451/2021	EPI_ISL_11254303	21J (Delta)	AY.3	2021-09-01	21.59	2021-08-18	10	1	9	two_sample_paired	9451	Post	2021-08-27	9	10
COV09451	MN908947.3	28461	A	G	34	7	53	803	139	62	0.959379	837	0	TRUE	2021-08-27	NA	NM-nCOV-09451	hCoV-19/USA/IL-NM-09451/2021	EPI_ISL_11254303	21J (Delta)	AY.3	2021-09-01	21.59	2021-08-18	10	1	9	two_sample_paired	9451	Post	2021-08-27	9	10
COV09451	MN908947.3	28881	G	T	61	19	50	637	126	54	0.908702	701	0	TRUE	2021-08-27	NA	NM-nCOV-09451	hCoV-19/USA/IL-NM-09451/2021	EPI_ISL_11254303	21J (Delta)	AY.3	2021-09-01	21.59	2021-08-18	10	1	9	two_sample_paired	9451	Post	2021-08-27	9	10
COV09451	MN908947.3	28916	G	T	45	16	52	568	44	60	0.925081	614	0	TRUE	2021-08-27	NA	NM-nCOV-09451	hCoV-19/USA/IL-NM-09451/2021	EPI_ISL_11254303	21J (Delta)	AY.3	2021-09-01	21.59	2021-08-18	10	1	9	two_sample_paired	9451	Post	2021-08-27	9	10
COV09451	MN908947.3	29050	G	A	72	30	49	724	109	62	0.909548	796	0	TRUE	2021-08-27	NA	NM-nCOV-09451	hCoV-19/USA/IL-NM-09451/2021	EPI_ISL_11254303	21J (Delta)	AY.3	2021-09-01	21.59	2021-08-18	10	1	9	two_sample_paired	9451	Post	2021-08-27	9	10
COV09451	MN908947.3	29402	G	T	28	10	57	587	114	64	0.954472	615	0	TRUE	2021-08-27	NA	NM-nCOV-09451	hCoV-19/USA/IL-NM-09451/2021	EPI_ISL_11254303	21J (Delta)	AY.3	2021-09-01	21.59	2021-08-18	10	1	9	two_sample_paired	9451	Post	2021-08-27	9	10
COV09451	MN908947.3	29509	C	T	26	16	42	388	68	58	0.937198	414	7.09892e-288	TRUE	2021-08-27	NA	NM-nCOV-09451	hCoV-19/USA/IL-NM-09451/2021	EPI_ISL_11254303	21J (Delta)	AY.3	2021-09-01	21.59	2021-08-18	10	1	9	two_sample_paired	9451	Post	2021-08-27	9	10
COV09451	MN908947.3	29742	G	T	43	11	60	1117	198	64	0.962102	1161	0	TRUE	2021-08-27	NA	NM-nCOV-09451	hCoV-19/USA/IL-NM-09451/2021	EPI_ISL_11254303	21J (Delta)	AY.3	2021-09-01	21.59	2021-08-18	10	1	9	two_sample_paired	9451	Post	2021-08-27	9	10
COV09856	MN908947.3	210	G	T	0	0	0	472	13	69	1	472	0	TRUE	2021-09-14	NA	NM-nCOV-09856	hCoV-19/USA/IL-NM-9856/2021	EPI_ISL_5258074	21A (Delta)	AY.35	2021-09-24	17.3399	2021-08-25	16	0	16	two_sample_paired	9856	Post	2021-09-10	16	16
COV09856	MN908947.3	241	C	T	0	0	0	475	20	68	1	475	0	TRUE	2021-09-14	NA	NM-nCOV-09856	hCoV-19/USA/IL-NM-9856/2021	EPI_ISL_5258074	21A (Delta)	AY.35	2021-09-24	17.3399	2021-08-25	16	0	16	two_sample_paired	9856	Post	2021-09-10	16	16
COV09856	MN908947.3	1072	A	C	31	8	57	218	7	65	0.875502	249	1.26403e-147	TRUE	2021-09-14	NA	NM-nCOV-09856	hCoV-19/USA/IL-NM-9856/2021	EPI_ISL_5258074	21A (Delta)	AY.35	2021-09-24	17.3399	2021-08-25	16	0	16	two_sample_paired	9856	Post	2021-09-10	16	16
COV09856	MN908947.3	1191	C	T	36	9	57	241	9	73	0.870036	277	4.41788e-165	TRUE	2021-09-14	NA	NM-nCOV-09856	hCoV-19/USA/IL-NM-9856/2021	EPI_ISL_5258074	21A (Delta)	AY.35	2021-09-24	17.3399	2021-08-25	16	0	16	two_sample_paired	9856	Post	2021-09-10	16	16
COV09856	MN908947.3	1267	C	T	27	7	55	142	30	60	0.840237	169	5.84596e-92	TRUE	2021-09-14	NA	NM-nCOV-09856	hCoV-19/USA/IL-NM-9856/2021	EPI_ISL_5258074	21A (Delta)	AY.35	2021-09-24	17.3399	2021-08-25	16	0	16	two_sample_paired	9856	Post	2021-09-10	16	16
COV09856	MN908947.3	3037	C	T	0	0	0	496	22	69	1	496	0	TRUE	2021-09-14	NA	NM-nCOV-09856	hCoV-19/USA/IL-NM-9856/2021	EPI_ISL_5258074	21A (Delta)	AY.35	2021-09-24	17.3399	2021-08-25	16	0	16	two_sample_paired	9856	Post	2021-09-10	16	16
COV09856	MN908947.3	4181	G	T	377	12	72	21	9	53	0.0527638	398	1.29912e-10	TRUE	2021-09-14	NA	NM-nCOV-09856	hCoV-19/USA/IL-NM-9856/2021	EPI_ISL_5258074	21A (Delta)	AY.35	2021-09-24	17.3399	2021-08-25	16	0	16	two_sample_paired	9856	Post	2021-09-10	16	16
COV09856	MN908947.3	5184	C	T	46	8	59	572	44	71	0.925566	618	0	TRUE	2021-09-14	NA	NM-nCOV-09856	hCoV-19/USA/IL-NM-9856/2021	EPI_ISL_5258074	21A (Delta)	AY.35	2021-09-24	17.3399	2021-08-25	16	0	16	two_sample_paired	9856	Post	2021-09-10	16	16
COV09856	MN908947.3	5548	C	T	530	141	62	17	5	55	0.0310786	547	3.77832e-08	TRUE	2021-09-14	NA	NM-nCOV-09856	hCoV-19/USA/IL-NM-9856/2021	EPI_ISL_5258074	21A (Delta)	AY.35	2021-09-24	17.3399	2021-08-25	16	0	16	two_sample_paired	9856	Post	2021-09-10	16	16
COV09856	MN908947.3	5713	T	C	33	9	64	338	13	73	0.911051	371	1.40897e-243	TRUE	2021-09-14	NA	NM-nCOV-09856	hCoV-19/USA/IL-NM-9856/2021	EPI_ISL_5258074	21A (Delta)	AY.35	2021-09-24	17.3399	2021-08-25	16	0	16	two_sample_paired	9856	Post	2021-09-10	16	16
COV09856	MN908947.3	6027	C	A	39	8	60	376	15	73	0.897375	419	8.96362e-270	TRUE	2021-09-14	NA	NM-nCOV-09856	hCoV-19/USA/IL-NM-9856/2021	EPI_ISL_5258074	21A (Delta)	AY.35	2021-09-24	17.3399	2021-08-25	16	0	16	two_sample_paired	9856	Post	2021-09-10	16	16
COV09856	MN908947.3	6402	C	T	317	16	72	40	0	62	0.112045	357	8.3806e-20	TRUE	2021-09-14	NA	NM-nCOV-09856	hCoV-19/USA/IL-NM-9856/2021	EPI_ISL_5258074	21A (Delta)	AY.35	2021-09-24	17.3399	2021-08-25	16	0	16	two_sample_paired	9856	Post	2021-09-10	16	16
COV09856	MN908947.3	7124	C	T	463	4	52	23	1	47	0.0473251	486	1.20395e-09	TRUE	2021-09-14	NA	NM-nCOV-09856	hCoV-19/USA/IL-NM-9856/2021	EPI_ISL_5258074	21A (Delta)	AY.35	2021-09-24	17.3399	2021-08-25	16	0	16	two_sample_paired	9856	Post	2021-09-10	16	16
COV09856	MN908947.3	8293	C	T	35	11	55	362	46	71	0.911839	397	3.95123e-257	TRUE	2021-09-14	NA	NM-nCOV-09856	hCoV-19/USA/IL-NM-9856/2021	EPI_ISL_5258074	21A (Delta)	AY.35	2021-09-24	17.3399	2021-08-25	16	0	16	two_sample_paired	9856	Post	2021-09-10	16	16
COV09856	MN908947.3	8986	C	T	351	36	60	26	6	53	0.0689655	377	8.7136e-12	TRUE	2021-09-14	NA	NM-nCOV-09856	hCoV-19/USA/IL-NM-9856/2021	EPI_ISL_5258074	21A (Delta)	AY.35	2021-09-24	17.3399	2021-08-25	16	0	16	two_sample_paired	9856	Post	2021-09-10	16	16
COV09856	MN908947.3	9053	G	T	429	18	70	29	4	59	0.0633188	458	3.00238e-14	TRUE	2021-09-14	NA	NM-nCOV-09856	hCoV-19/USA/IL-NM-9856/2021	EPI_ISL_5258074	21A (Delta)	AY.35	2021-09-24	17.3399	2021-08-25	16	0	16	two_sample_paired	9856	Post	2021-09-10	16	16
COV09856	MN908947.3	9203	G	A	48	6	64	459	79	66	0.905325	507	8.78910000225648e-315	TRUE	2021-09-14	NA	NM-nCOV-09856	hCoV-19/USA/IL-NM-9856/2021	EPI_ISL_5258074	21A (Delta)	AY.35	2021-09-24	17.3399	2021-08-25	16	0	16	two_sample_paired	9856	Post	2021-09-10	16	16
COV09856	MN908947.3	9678	T	C	53	7	63	582	20	74	0.916535	635	0	TRUE	2021-09-14	NA	NM-nCOV-09856	hCoV-19/USA/IL-NM-9856/2021	EPI_ISL_5258074	21A (Delta)	AY.35	2021-09-24	17.3399	2021-08-25	16	0	16	two_sample_paired	9856	Post	2021-09-10	16	16
COV09856	MN908947.3	10029	C	T	422	14	72	23	2	65	0.0516854	445	1.4337e-11	TRUE	2021-09-14	NA	NM-nCOV-09856	hCoV-19/USA/IL-NM-9856/2021	EPI_ISL_5258074	21A (Delta)	AY.35	2021-09-24	17.3399	2021-08-25	16	0	16	two_sample_paired	9856	Post	2021-09-10	16	16
COV09856	MN908947.3	11005	C	A	33	6	54	194	42	62	0.854626	227	1.01972e-129	TRUE	2021-09-14	NA	NM-nCOV-09856	hCoV-19/USA/IL-NM-9856/2021	EPI_ISL_5258074	21A (Delta)	AY.35	2021-09-24	17.3399	2021-08-25	16	0	16	two_sample_paired	9856	Post	2021-09-10	16	16
COV09856	MN908947.3	11201	A	G	354	27	71	39	7	61	0.0992366	393	3.32561e-19	TRUE	2021-09-14	NA	NM-nCOV-09856	hCoV-19/USA/IL-NM-9856/2021	EPI_ISL_5258074	21A (Delta)	AY.35	2021-09-24	17.3399	2021-08-25	16	0	16	two_sample_paired	9856	Post	2021-09-10	16	16
COV09856	MN908947.3	11332	A	G	339	55	64	45	9	61	0.117188	384	4.44927e-21	TRUE	2021-09-14	NA	NM-nCOV-09856	hCoV-19/USA/IL-NM-9856/2021	EPI_ISL_5258074	21A (Delta)	AY.35	2021-09-24	17.3399	2021-08-25	16	0	16	two_sample_paired	9856	Post	2021-09-10	16	16
COV09856	MN908947.3	12459	C	T	445	34	70	24	1	59	0.0511727	469	7.18324e-12	TRUE	2021-09-14	NA	NM-nCOV-09856	hCoV-19/USA/IL-NM-9856/2021	EPI_ISL_5258074	21A (Delta)	AY.35	2021-09-24	17.3399	2021-08-25	16	0	16	two_sample_paired	9856	Post	2021-09-10	16	16
COV09856	MN908947.3	13989	C	T	30	4	62	488	35	71	0.942085	518	0	TRUE	2021-09-14	NA	NM-nCOV-09856	hCoV-19/USA/IL-NM-9856/2021	EPI_ISL_5258074	21A (Delta)	AY.35	2021-09-24	17.3399	2021-08-25	16	0	16	two_sample_paired	9856	Post	2021-09-10	16	16
COV09856	MN908947.3	14408	C	T	0	0	0	406	26	63	1	406	0	TRUE	2021-09-14	NA	NM-nCOV-09856	hCoV-19/USA/IL-NM-9856/2021	EPI_ISL_5258074	21A (Delta)	AY.35	2021-09-24	17.3399	2021-08-25	16	0	16	two_sample_paired	9856	Post	2021-09-10	16	16
COV09856	MN908947.3	15451	G	A	304	19	70	35	9	55	0.103245	339	3.66451e-17	TRUE	2021-09-14	NA	NM-nCOV-09856	hCoV-19/USA/IL-NM-9856/2021	EPI_ISL_5258074	21A (Delta)	AY.35	2021-09-24	17.3399	2021-08-25	16	0	16	two_sample_paired	9856	Post	2021-09-10	16	16
COV09856	MN908947.3	15621	T	C	319	20	59	10	0	44	0.0303951	329	6.45885e-05	TRUE	2021-09-14	NA	NM-nCOV-09856	hCoV-19/USA/IL-NM-9856/2021	EPI_ISL_5258074	21A (Delta)	AY.35	2021-09-24	17.3399	2021-08-25	16	0	16	two_sample_paired	9856	Post	2021-09-10	16	16
COV09856	MN908947.3	16466	C	T	350	73	59	42	11	59	0.107143	392	4.10583e-19	TRUE	2021-09-14	NA	NM-nCOV-09856	hCoV-19/USA/IL-NM-9856/2021	EPI_ISL_5258074	21A (Delta)	AY.35	2021-09-24	17.3399	2021-08-25	16	0	16	two_sample_paired	9856	Post	2021-09-10	16	16
COV09856	MN908947.3	16915	C	T	40	12	55	412	23	72	0.911504	452	2.41054e-294	TRUE	2021-09-14	NA	NM-nCOV-09856	hCoV-19/USA/IL-NM-9856/2021	EPI_ISL_5258074	21A (Delta)	AY.35	2021-09-24	17.3399	2021-08-25	16	0	16	two_sample_paired	9856	Post	2021-09-10	16	16
COV09856	MN908947.3	17496	A	G	65	20	53	448	21	72	0.873294	513	3.84417e-306	TRUE	2021-09-14	NA	NM-nCOV-09856	hCoV-19/USA/IL-NM-9856/2021	EPI_ISL_5258074	21A (Delta)	AY.35	2021-09-24	17.3399	2021-08-25	16	0	16	two_sample_paired	9856	Post	2021-09-10	16	16
COV09856	MN908947.3	19220	C	T	364	63	61	62	14	59	0.14554	426	3.91119e-28	TRUE	2021-09-14	NA	NM-nCOV-09856	hCoV-19/USA/IL-NM-9856/2021	EPI_ISL_5258074	21A (Delta)	AY.35	2021-09-24	17.3399	2021-08-25	16	0	16	two_sample_paired	9856	Post	2021-09-10	16	16
COV09856	MN908947.3	20396	A	G	21	7	62	209	51	65	0.908696	230	1.13887e-144	TRUE	2021-09-14	NA	NM-nCOV-09856	hCoV-19/USA/IL-NM-9856/2021	EPI_ISL_5258074	21A (Delta)	AY.35	2021-09-24	17.3399	2021-08-25	16	0	16	two_sample_paired	9856	Post	2021-09-10	16	16
COV09856	MN908947.3	21618	C	G	0	0	0	498	58	65	1	498	0	TRUE	2021-09-14	NA	NM-nCOV-09856	hCoV-19/USA/IL-NM-9856/2021	EPI_ISL_5258074	21A (Delta)	AY.35	2021-09-24	17.3399	2021-08-25	16	0	16	two_sample_paired	9856	Post	2021-09-10	16	16
COV09856	MN908947.3	21792	A	C	33	11	54	362	15	70	0.916456	395	1.39582e-260	TRUE	2021-09-14	NA	NM-nCOV-09856	hCoV-19/USA/IL-NM-9856/2021	EPI_ISL_5258074	21A (Delta)	AY.35	2021-09-24	17.3399	2021-08-25	16	0	16	two_sample_paired	9856	Post	2021-09-10	16	16
COV09856	MN908947.3	21987	G	A	0	0	0	195	9	66	1	195	7.95703e-154	TRUE	2021-09-14	NA	NM-nCOV-09856	hCoV-19/USA/IL-NM-9856/2021	EPI_ISL_5258074	21A (Delta)	AY.35	2021-09-24	17.3399	2021-08-25	16	0	16	two_sample_paired	9856	Post	2021-09-10	16	16
COV09856	MN908947.3	22917	T	G	0	0	0	345	79	65	1	345	2.89088e-270	TRUE	2021-09-14	NA	NM-nCOV-09856	hCoV-19/USA/IL-NM-9856/2021	EPI_ISL_5258074	21A (Delta)	AY.35	2021-09-24	17.3399	2021-08-25	16	0	16	two_sample_paired	9856	Post	2021-09-10	16	16
COV09856	MN908947.3	22995	C	A	0	0	0	207	85	54	1	207	1.84936e-157	TRUE	2021-09-14	NA	NM-nCOV-09856	hCoV-19/USA/IL-NM-9856/2021	EPI_ISL_5258074	21A (Delta)	AY.35	2021-09-24	17.3399	2021-08-25	16	0	16	two_sample_paired	9856	Post	2021-09-10	16	16
COV09856	MN908947.3	23012	G	C	29	11	53	172	48	56	0.855721	201	2.05696e-105	TRUE	2021-09-14	NA	NM-nCOV-09856	hCoV-19/USA/IL-NM-9856/2021	EPI_ISL_5258074	21A (Delta)	AY.35	2021-09-24	17.3399	2021-08-25	16	0	16	two_sample_paired	9856	Post	2021-09-10	16	16
COV09856	MN908947.3	23403	A	G	0	0	0	618	26	71	1	618	0	TRUE	2021-09-14	NA	NM-nCOV-09856	hCoV-19/USA/IL-NM-9856/2021	EPI_ISL_5258074	21A (Delta)	AY.35	2021-09-24	17.3399	2021-08-25	16	0	16	two_sample_paired	9856	Post	2021-09-10	16	16
COV09856	MN908947.3	23525	C	T	47	12	54	466	79	67	0.908382	513	0	TRUE	2021-09-14	NA	NM-nCOV-09856	hCoV-19/USA/IL-NM-9856/2021	EPI_ISL_5258074	21A (Delta)	AY.35	2021-09-24	17.3399	2021-08-25	16	0	16	two_sample_paired	9856	Post	2021-09-10	16	16
COV09856	MN908947.3	23604	C	G	0	0	0	317	58	59	0.996855	318	3.62223e-241	TRUE	2021-09-14	NA	NM-nCOV-09856	hCoV-19/USA/IL-NM-9856/2021	EPI_ISL_5258074	21A (Delta)	AY.35	2021-09-24	17.3399	2021-08-25	16	0	16	two_sample_paired	9856	Post	2021-09-10	16	16
COV09856	MN908947.3	23673	C	T	500	41	70	25	2	71	0.047619	525	2.68919e-12	TRUE	2021-09-14	NA	NM-nCOV-09856	hCoV-19/USA/IL-NM-9856/2021	EPI_ISL_5258074	21A (Delta)	AY.35	2021-09-24	17.3399	2021-08-25	16	0	16	two_sample_paired	9856	Post	2021-09-10	16	16
COV09856	MN908947.3	24410	G	A	0	0	0	304	11	71	1	304	1.26439e-246	TRUE	2021-09-14	NA	NM-nCOV-09856	hCoV-19/USA/IL-NM-9856/2021	EPI_ISL_5258074	21A (Delta)	AY.35	2021-09-24	17.3399	2021-08-25	16	0	16	two_sample_paired	9856	Post	2021-09-10	16	16
COV09856	MN908947.3	25416	C	T	327	27	63	29	3	63	0.0812325	357	1.26766e-13	TRUE	2021-09-14	NA	NM-nCOV-09856	hCoV-19/USA/IL-NM-9856/2021	EPI_ISL_5258074	21A (Delta)	AY.35	2021-09-24	17.3399	2021-08-25	16	0	16	two_sample_paired	9856	Post	2021-09-10	16	16
COV09856	MN908947.3	25469	C	T	0	0	0	354	9	69	1	354	1.40172e-281	TRUE	2021-09-14	NA	NM-nCOV-09856	hCoV-19/USA/IL-NM-9856/2021	EPI_ISL_5258074	21A (Delta)	AY.35	2021-09-24	17.3399	2021-08-25	16	0	16	two_sample_paired	9856	Post	2021-09-10	16	16
COV09856	MN908947.3	26767	T	C	0	0	0	416	34	70	1	416	0	TRUE	2021-09-14	NA	NM-nCOV-09856	hCoV-19/USA/IL-NM-9856/2021	EPI_ISL_5258074	21A (Delta)	AY.35	2021-09-24	17.3399	2021-08-25	16	0	16	two_sample_paired	9856	Post	2021-09-10	16	16
COV09856	MN908947.3	27638	T	C	0	0	0	328	18	68	1	328	2.00702e-267	TRUE	2021-09-14	NA	NM-nCOV-09856	hCoV-19/USA/IL-NM-9856/2021	EPI_ISL_5258074	21A (Delta)	AY.35	2021-09-24	17.3399	2021-08-25	16	0	16	two_sample_paired	9856	Post	2021-09-10	16	16
COV09856	MN908947.3	27752	C	T	0	0	0	456	82	60	1	456	0	TRUE	2021-09-14	NA	NM-nCOV-09856	hCoV-19/USA/IL-NM-9856/2021	EPI_ISL_5258074	21A (Delta)	AY.35	2021-09-24	17.3399	2021-08-25	16	0	16	two_sample_paired	9856	Post	2021-09-10	16	16
COV09856	MN908947.3	27874	C	T	354	27	71	111	29	63	0.23871	465	4.27299e-55	TRUE	2021-09-14	NA	NM-nCOV-09856	hCoV-19/USA/IL-NM-9856/2021	EPI_ISL_5258074	21A (Delta)	AY.35	2021-09-24	17.3399	2021-08-25	16	0	16	two_sample_paired	9856	Post	2021-09-10	16	16
COV09856	MN908947.3	28253	C	T	1	0	78	321	21	70	0.990741	324	2.18197e-263	TRUE	2021-09-14	NA	NM-nCOV-09856	hCoV-19/USA/IL-NM-9856/2021	EPI_ISL_5258074	21A (Delta)	AY.35	2021-09-24	17.3399	2021-08-25	16	0	16	two_sample_paired	9856	Post	2021-09-10	16	16
COV09856	MN908947.3	28254	A	C	314	18	69	18	2	72	0.0538922	334	2.52856e-09	TRUE	2021-09-14	NA	NM-nCOV-09856	hCoV-19/USA/IL-NM-9856/2021	EPI_ISL_5258074	21A (Delta)	AY.35	2021-09-24	17.3399	2021-08-25	16	0	16	two_sample_paired	9856	Post	2021-09-10	16	16
COV09856	MN908947.3	28377	C	T	301	48	62	55	16	56	0.154494	356	5.58807e-26	TRUE	2021-09-14	NA	NM-nCOV-09856	hCoV-19/USA/IL-NM-9856/2021	EPI_ISL_5258074	21A (Delta)	AY.35	2021-09-24	17.3399	2021-08-25	16	0	16	two_sample_paired	9856	Post	2021-09-10	16	16
COV09856	MN908947.3	28461	A	G	0	0	0	229	30	62	1	229	1.44468e-178	TRUE	2021-09-14	NA	NM-nCOV-09856	hCoV-19/USA/IL-NM-9856/2021	EPI_ISL_5258074	21A (Delta)	AY.35	2021-09-24	17.3399	2021-08-25	16	0	16	two_sample_paired	9856	Post	2021-09-10	16	16
COV09856	MN908947.3	28881	G	T	1	0	39	217	39	53	0.995413	218	1.15921e-165	TRUE	2021-09-14	NA	NM-nCOV-09856	hCoV-19/USA/IL-NM-9856/2021	EPI_ISL_5258074	21A (Delta)	AY.35	2021-09-24	17.3399	2021-08-25	16	0	16	two_sample_paired	9856	Post	2021-09-10	16	16
COV09856	MN908947.3	28916	G	T	163	13	61	27	9	47	0.142105	190	1.25333e-12	TRUE	2021-09-14	NA	NM-nCOV-09856	hCoV-19/USA/IL-NM-9856/2021	EPI_ISL_5258074	21A (Delta)	AY.35	2021-09-24	17.3399	2021-08-25	16	0	16	two_sample_paired	9856	Post	2021-09-10	16	16
COV09856	MN908947.3	29050	G	A	229	88	58	10	3	53	0.041841	239	7.46179e-05	TRUE	2021-09-14	NA	NM-nCOV-09856	hCoV-19/USA/IL-NM-9856/2021	EPI_ISL_5258074	21A (Delta)	AY.35	2021-09-24	17.3399	2021-08-25	16	0	16	two_sample_paired	9856	Post	2021-09-10	16	16
COV09856	MN908947.3	29402	G	T	0	0	0	290	51	66	1	290	1.72939e-227	TRUE	2021-09-14	NA	NM-nCOV-09856	hCoV-19/USA/IL-NM-9856/2021	EPI_ISL_5258074	21A (Delta)	AY.35	2021-09-24	17.3399	2021-08-25	16	0	16	two_sample_paired	9856	Post	2021-09-10	16	16
COV09856	MN908947.3	29700	A	G	620	27	73	29	3	50	0.0446841	649	1.91462e-14	TRUE	2021-09-14	NA	NM-nCOV-09856	hCoV-19/USA/IL-NM-9856/2021	EPI_ISL_5258074	21A (Delta)	AY.35	2021-09-24	17.3399	2021-08-25	16	0	16	two_sample_paired	9856	Post	2021-09-10	16	16
COV09856	MN908947.3	29742	G	T	0	0	0	549	55	70	0.998182	550	0	TRUE	2021-09-14	NA	NM-nCOV-09856	hCoV-19/USA/IL-NM-9856/2021	EPI_ISL_5258074	21A (Delta)	AY.35	2021-09-24	17.3399	2021-08-25	16	0	16	two_sample_paired	9856	Post	2021-09-10	16	16
COV10061	MN908947.3	210	G	T	35	4	52	1058	107	65	0.967978	1093	0	TRUE	2021-09-21	NA	NM-nCOV-10061	hCoV-19/USA/IL-NM-10061/2021	EPI_ISL_11254362	21J (Delta)	AY.25	2021-10-21	23.44	2021-09-21	0	0	0	two_sample_paired	10061	Pre	2021-09-21	0	0
COV10061	MN908947.3	241	C	T	8	2	61	1119	120	64	0.992902	1127	0	TRUE	2021-09-21	NA	NM-nCOV-10061	hCoV-19/USA/IL-NM-10061/2021	EPI_ISL_11254362	21J (Delta)	AY.25	2021-10-21	23.44	2021-09-21	0	0	0	two_sample_paired	10061	Pre	2021-09-21	0	0
COV10061	MN908947.3	1820	G	A	107	22	58	1228	324	62	0.91985	1335	0	TRUE	2021-09-21	NA	NM-nCOV-10061	hCoV-19/USA/IL-NM-10061/2021	EPI_ISL_11254362	21J (Delta)	AY.25	2021-10-21	23.44	2021-09-21	0	0	0	two_sample_paired	10061	Pre	2021-09-21	0	0
COV10061	MN908947.3	3037	C	T	8	1	67	2078	199	68	0.995688	2087	0	TRUE	2021-09-21	NA	NM-nCOV-10061	hCoV-19/USA/IL-NM-10061/2021	EPI_ISL_11254362	21J (Delta)	AY.25	2021-10-21	23.44	2021-09-21	0	0	0	two_sample_paired	10061	Pre	2021-09-21	0	0
COV10061	MN908947.3	3350	A	G	159	26	57	2196	351	66	0.932484	2355	0	TRUE	2021-09-21	NA	NM-nCOV-10061	hCoV-19/USA/IL-NM-10061/2021	EPI_ISL_11254362	21J (Delta)	AY.25	2021-10-21	23.44	2021-09-21	0	0	0	two_sample_paired	10061	Pre	2021-09-21	0	0
COV10061	MN908947.3	4181	G	T	34	6	57	1816	119	67	0.981622	1850	0	TRUE	2021-09-21	NA	NM-nCOV-10061	hCoV-19/USA/IL-NM-10061/2021	EPI_ISL_11254362	21J (Delta)	AY.25	2021-10-21	23.44	2021-09-21	0	0	0	two_sample_paired	10061	Pre	2021-09-21	0	0
COV10061	MN908947.3	6402	C	T	45	4	54	910	102	68	0.95288	955	0	TRUE	2021-09-21	NA	NM-nCOV-10061	hCoV-19/USA/IL-NM-10061/2021	EPI_ISL_11254362	21J (Delta)	AY.25	2021-10-21	23.44	2021-09-21	0	0	0	two_sample_paired	10061	Pre	2021-09-21	0	0
COV10061	MN908947.3	7124	C	T	69	3	48	987	19	56	0.934659	1056	0	TRUE	2021-09-21	NA	NM-nCOV-10061	hCoV-19/USA/IL-NM-10061/2021	EPI_ISL_11254362	21J (Delta)	AY.25	2021-10-21	23.44	2021-09-21	0	0	0	two_sample_paired	10061	Pre	2021-09-21	0	0
COV10061	MN908947.3	7526	G	A	109	38	56	2389	245	69	0.956365	2498	0	TRUE	2021-09-21	NA	NM-nCOV-10061	hCoV-19/USA/IL-NM-10061/2021	EPI_ISL_11254362	21J (Delta)	AY.25	2021-10-21	23.44	2021-09-21	0	0	0	two_sample_paired	10061	Pre	2021-09-21	0	0
COV10061	MN908947.3	8986	C	T	33	8	54	1238	74	64	0.974036	1271	0	TRUE	2021-09-21	NA	NM-nCOV-10061	hCoV-19/USA/IL-NM-10061/2021	EPI_ISL_11254362	21J (Delta)	AY.25	2021-10-21	23.44	2021-09-21	0	0	0	two_sample_paired	10061	Pre	2021-09-21	0	0
COV10061	MN908947.3	9053	G	T	45	8	58	1488	122	66	0.970646	1533	0	TRUE	2021-09-21	NA	NM-nCOV-10061	hCoV-19/USA/IL-NM-10061/2021	EPI_ISL_11254362	21J (Delta)	AY.25	2021-10-21	23.44	2021-09-21	0	0	0	two_sample_paired	10061	Pre	2021-09-21	0	0
COV10061	MN908947.3	10029	C	T	110	23	57	2104	194	67	0.949458	2216	0	TRUE	2021-09-21	NA	NM-nCOV-10061	hCoV-19/USA/IL-NM-10061/2021	EPI_ISL_11254362	21J (Delta)	AY.25	2021-10-21	23.44	2021-09-21	0	0	0	two_sample_paired	10061	Pre	2021-09-21	0	0
COV10061	MN908947.3	11201	A	G	94	16	62	2689	289	67	0.966223	2783	0	TRUE	2021-09-21	NA	NM-nCOV-10061	hCoV-19/USA/IL-NM-10061/2021	EPI_ISL_11254362	21J (Delta)	AY.25	2021-10-21	23.44	2021-09-21	0	0	0	two_sample_paired	10061	Pre	2021-09-21	0	0
COV10061	MN908947.3	11332	A	G	104	29	59	2684	506	64	0.962352	2789	0	TRUE	2021-09-21	NA	NM-nCOV-10061	hCoV-19/USA/IL-NM-10061/2021	EPI_ISL_11254362	21J (Delta)	AY.25	2021-10-21	23.44	2021-09-21	0	0	0	two_sample_paired	10061	Pre	2021-09-21	0	0
COV10061	MN908947.3	12801	G	A	96	37	55	1958	340	66	0.952798	2055	0	TRUE	2021-09-21	NA	NM-nCOV-10061	hCoV-19/USA/IL-NM-10061/2021	EPI_ISL_11254362	21J (Delta)	AY.25	2021-10-21	23.44	2021-09-21	0	0	0	two_sample_paired	10061	Pre	2021-09-21	0	0
COV10061	MN908947.3	14408	C	T	18	4	60	1933	137	66	0.990774	1951	0	TRUE	2021-09-21	NA	NM-nCOV-10061	hCoV-19/USA/IL-NM-10061/2021	EPI_ISL_11254362	21J (Delta)	AY.25	2021-10-21	23.44	2021-09-21	0	0	0	two_sample_paired	10061	Pre	2021-09-21	0	0
COV10061	MN908947.3	14547	G	A	85	20	61	2089	222	68	0.960902	2174	0	TRUE	2021-09-21	NA	NM-nCOV-10061	hCoV-19/USA/IL-NM-10061/2021	EPI_ISL_11254362	21J (Delta)	AY.25	2021-10-21	23.44	2021-09-21	0	0	0	two_sample_paired	10061	Pre	2021-09-21	0	0
COV10061	MN908947.3	15451	G	A	16	2	60	293	38	67	0.94822	309	3.58376e-216	TRUE	2021-09-21	NA	NM-nCOV-10061	hCoV-19/USA/IL-NM-10061/2021	EPI_ISL_11254362	21J (Delta)	AY.25	2021-10-21	23.44	2021-09-21	0	0	0	two_sample_paired	10061	Pre	2021-09-21	0	0
COV10061	MN908947.3	16466	C	T	91	36	52	1940	335	61	0.955194	2031	0	TRUE	2021-09-21	NA	NM-nCOV-10061	hCoV-19/USA/IL-NM-10061/2021	EPI_ISL_11254362	21J (Delta)	AY.25	2021-10-21	23.44	2021-09-21	0	0	0	two_sample_paired	10061	Pre	2021-09-21	0	0
COV10061	MN908947.3	17550	C	T	124	41	50	2322	193	67	0.949305	2446	0	TRUE	2021-09-21	NA	NM-nCOV-10061	hCoV-19/USA/IL-NM-10061/2021	EPI_ISL_11254362	21J (Delta)	AY.25	2021-10-21	23.44	2021-09-21	0	0	0	two_sample_paired	10061	Pre	2021-09-21	0	0
COV10061	MN908947.3	19220	C	T	81	28	57	1392	319	63	0.94501	1473	0	TRUE	2021-09-21	NA	NM-nCOV-10061	hCoV-19/USA/IL-NM-10061/2021	EPI_ISL_11254362	21J (Delta)	AY.25	2021-10-21	23.44	2021-09-21	0	0	0	two_sample_paired	10061	Pre	2021-09-21	0	0
COV10061	MN908947.3	21618	C	G	79	14	60	1986	249	64	0.961743	2065	0	TRUE	2021-09-21	NA	NM-nCOV-10061	hCoV-19/USA/IL-NM-10061/2021	EPI_ISL_11254362	21J (Delta)	AY.25	2021-10-21	23.44	2021-09-21	0	0	0	two_sample_paired	10061	Pre	2021-09-21	0	0
COV10061	MN908947.3	21987	G	A	28	6	53	824	63	66	0.966002	853	0	TRUE	2021-09-21	NA	NM-nCOV-10061	hCoV-19/USA/IL-NM-10061/2021	EPI_ISL_11254362	21J (Delta)	AY.25	2021-10-21	23.44	2021-09-21	0	0	0	two_sample_paired	10061	Pre	2021-09-21	0	0
COV10061	MN908947.3	22801	G	T	62	16	56	507	34	66	0.891037	569	0	TRUE	2021-09-21	NA	NM-nCOV-10061	hCoV-19/USA/IL-NM-10061/2021	EPI_ISL_11254362	21J (Delta)	AY.25	2021-10-21	23.44	2021-09-21	0	0	0	two_sample_paired	10061	Pre	2021-09-21	0	0
COV10061	MN908947.3	22917	T	G	36	3	62	748	102	67	0.952866	785	0	TRUE	2021-09-21	NA	NM-nCOV-10061	hCoV-19/USA/IL-NM-10061/2021	EPI_ISL_11254362	21J (Delta)	AY.25	2021-10-21	23.44	2021-09-21	0	0	0	two_sample_paired	10061	Pre	2021-09-21	0	0
COV10061	MN908947.3	22995	C	A	38	7	56	832	114	65	0.956322	870	0	TRUE	2021-09-21	NA	NM-nCOV-10061	hCoV-19/USA/IL-NM-10061/2021	EPI_ISL_11254362	21J (Delta)	AY.25	2021-10-21	23.44	2021-09-21	0	0	0	two_sample_paired	10061	Pre	2021-09-21	0	0
COV10061	MN908947.3	23403	A	G	23	4	58	3231	309	66	0.992932	3254	0	TRUE	2021-09-21	NA	NM-nCOV-10061	hCoV-19/USA/IL-NM-10061/2021	EPI_ISL_11254362	21J (Delta)	AY.25	2021-10-21	23.44	2021-09-21	0	0	0	two_sample_paired	10061	Pre	2021-09-21	0	0
COV10061	MN908947.3	23604	C	G	44	7	60	963	154	62	0.956306	1007	0	TRUE	2021-09-21	NA	NM-nCOV-10061	hCoV-19/USA/IL-NM-10061/2021	EPI_ISL_11254362	21J (Delta)	AY.25	2021-10-21	23.44	2021-09-21	0	0	0	two_sample_paired	10061	Pre	2021-09-21	0	0
COV10061	MN908947.3	24410	G	A	48	8	62	1739	168	67	0.973139	1787	0	TRUE	2021-09-21	NA	NM-nCOV-10061	hCoV-19/USA/IL-NM-10061/2021	EPI_ISL_11254362	21J (Delta)	AY.25	2021-10-21	23.44	2021-09-21	0	0	0	two_sample_paired	10061	Pre	2021-09-21	0	0
COV10061	MN908947.3	25469	C	T	82	23	55	2054	150	65	0.96161	2136	0	TRUE	2021-09-21	NA	NM-nCOV-10061	hCoV-19/USA/IL-NM-10061/2021	EPI_ISL_11254362	21J (Delta)	AY.25	2021-10-21	23.44	2021-09-21	0	0	0	two_sample_paired	10061	Pre	2021-09-21	0	0
COV10061	MN908947.3	26107	G	C	55	9	59	1751	112	68	0.969546	1806	0	TRUE	2021-09-21	NA	NM-nCOV-10061	hCoV-19/USA/IL-NM-10061/2021	EPI_ISL_11254362	21J (Delta)	AY.25	2021-10-21	23.44	2021-09-21	0	0	0	two_sample_paired	10061	Pre	2021-09-21	0	0
COV10061	MN908947.3	26735	C	T	153	40	63	2591	223	69	0.943898	2745	0	TRUE	2021-09-21	NA	NM-nCOV-10061	hCoV-19/USA/IL-NM-10061/2021	EPI_ISL_11254362	21J (Delta)	AY.25	2021-10-21	23.44	2021-09-21	0	0	0	two_sample_paired	10061	Pre	2021-09-21	0	0
COV10061	MN908947.3	26767	T	C	98	18	65	2669	298	68	0.964583	2767	0	TRUE	2021-09-21	NA	NM-nCOV-10061	hCoV-19/USA/IL-NM-10061/2021	EPI_ISL_11254362	21J (Delta)	AY.25	2021-10-21	23.44	2021-09-21	0	0	0	two_sample_paired	10061	Pre	2021-09-21	0	0
COV10061	MN908947.3	27507	A	C	110	21	59	1580	223	61	0.934911	1690	0	TRUE	2021-09-21	NA	NM-nCOV-10061	hCoV-19/USA/IL-NM-10061/2021	EPI_ISL_11254362	21J (Delta)	AY.25	2021-10-21	23.44	2021-09-21	0	0	0	two_sample_paired	10061	Pre	2021-09-21	0	0
COV10061	MN908947.3	27638	T	C	57	15	60	1525	117	67	0.96397	1582	0	TRUE	2021-09-21	NA	NM-nCOV-10061	hCoV-19/USA/IL-NM-10061/2021	EPI_ISL_11254362	21J (Delta)	AY.25	2021-10-21	23.44	2021-09-21	0	0	0	two_sample_paired	10061	Pre	2021-09-21	0	0
COV10061	MN908947.3	27752	C	T	107	27	57	1563	276	60	0.935928	1670	0	TRUE	2021-09-21	NA	NM-nCOV-10061	hCoV-19/USA/IL-NM-10061/2021	EPI_ISL_11254362	21J (Delta)	AY.25	2021-10-21	23.44	2021-09-21	0	0	0	two_sample_paired	10061	Pre	2021-09-21	0	0
COV10061	MN908947.3	27874	C	T	105	35	55	1904	173	67	0.947735	2009	0	TRUE	2021-09-21	NA	NM-nCOV-10061	hCoV-19/USA/IL-NM-10061/2021	EPI_ISL_11254362	21J (Delta)	AY.25	2021-10-21	23.44	2021-09-21	0	0	0	two_sample_paired	10061	Pre	2021-09-21	0	0
COV10061	MN908947.3	28249	A	T	116	22	54	48	0	24	0.292683	164	3.92718e-45	TRUE	2021-09-21	NA	NM-nCOV-10061	hCoV-19/USA/IL-NM-10061/2021	EPI_ISL_11254362	21J (Delta)	AY.25	2021-10-21	23.44	2021-09-21	0	0	0	two_sample_paired	10061	Pre	2021-09-21	0	0
COV10061	MN908947.3	28253	C	T	114	22	57	8	1	50	0.0410256	195	2.32548e-12	TRUE	2021-09-21	NA	NM-nCOV-10061	hCoV-19/USA/IL-NM-10061/2021	EPI_ISL_11254362	21J (Delta)	AY.25	2021-10-21	23.44	2021-09-21	0	0	0	two_sample_paired	10061	Pre	2021-09-21	0	0
COV10061	MN908947.3	28253	C	A	114	22	57	73	5	42	0.374359	195	8.24983e-100	TRUE	2021-09-21	NA	NM-nCOV-10061	hCoV-19/USA/IL-NM-10061/2021	EPI_ISL_11254362	21J (Delta)	AY.25	2021-10-21	23.44	2021-09-21	0	0	0	two_sample_paired	10061	Pre	2021-09-21	0	0
COV10061	MN908947.3	28461	A	G	101	14	59	1458	248	63	0.935215	1559	0	TRUE	2021-09-21	NA	NM-nCOV-10061	hCoV-19/USA/IL-NM-10061/2021	EPI_ISL_11254362	21J (Delta)	AY.25	2021-10-21	23.44	2021-09-21	0	0	0	two_sample_paired	10061	Pre	2021-09-21	0	0
COV10061	MN908947.3	28881	G	T	66	12	57	1304	243	56	0.951825	1370	0	TRUE	2021-09-21	NA	NM-nCOV-10061	hCoV-19/USA/IL-NM-10061/2021	EPI_ISL_11254362	21J (Delta)	AY.25	2021-10-21	23.44	2021-09-21	0	0	0	two_sample_paired	10061	Pre	2021-09-21	0	0
COV10061	MN908947.3	28916	G	T	58	25	49	1052	74	61	0.946895	1111	0	TRUE	2021-09-21	NA	NM-nCOV-10061	hCoV-19/USA/IL-NM-10061/2021	EPI_ISL_11254362	21J (Delta)	AY.25	2021-10-21	23.44	2021-09-21	0	0	0	two_sample_paired	10061	Pre	2021-09-21	0	0
COV10061	MN908947.3	29402	G	T	55	17	56	1366	215	65	0.960619	1422	0	TRUE	2021-09-21	NA	NM-nCOV-10061	hCoV-19/USA/IL-NM-10061/2021	EPI_ISL_11254362	21J (Delta)	AY.25	2021-10-21	23.44	2021-09-21	0	0	0	two_sample_paired	10061	Pre	2021-09-21	0	0
COV10061	MN908947.3	29742	G	T	48	14	59	1937	282	66	0.975327	1986	0	TRUE	2021-09-21	NA	NM-nCOV-10061	hCoV-19/USA/IL-NM-10061/2021	EPI_ISL_11254362	21J (Delta)	AY.25	2021-10-21	23.44	2021-09-21	0	0	0	two_sample_paired	10061	Pre	2021-09-21	0	0
COV10118	MN908947.3	210	G	T	40	0	52	1130	98	66	0.965812	1170	0	TRUE	2021-09-21	NA	NM-nCOV-10118	hCoV-19/USA/IL-NM-10118/2021	EPI_ISL_11254361	21J (Delta)	AY.25	2021-10-21	18.56	2021-09-21	3	0	3	two_sample_paired	10118	Post	2021-09-24	3	3
COV10118	MN908947.3	241	C	T	9	0	47	1177	118	63	0.992411	1186	0	TRUE	2021-09-21	NA	NM-nCOV-10118	hCoV-19/USA/IL-NM-10118/2021	EPI_ISL_11254361	21J (Delta)	AY.25	2021-10-21	18.56	2021-09-21	3	0	3	two_sample_paired	10118	Post	2021-09-24	3	3
COV10118	MN908947.3	1820	G	A	83	14	60	1173	314	62	0.933917	1256	0	TRUE	2021-09-21	NA	NM-nCOV-10118	hCoV-19/USA/IL-NM-10118/2021	EPI_ISL_11254361	21J (Delta)	AY.25	2021-10-21	18.56	2021-09-21	3	0	3	two_sample_paired	10118	Post	2021-09-24	3	3
COV10118	MN908947.3	3037	C	T	9	1	58	1995	188	68	0.995509	2004	0	TRUE	2021-09-21	NA	NM-nCOV-10118	hCoV-19/USA/IL-NM-10118/2021	EPI_ISL_11254361	21J (Delta)	AY.25	2021-10-21	18.56	2021-09-21	3	0	3	two_sample_paired	10118	Post	2021-09-24	3	3
COV10118	MN908947.3	3350	A	G	128	19	60	1763	257	67	0.932311	1891	0	TRUE	2021-09-21	NA	NM-nCOV-10118	hCoV-19/USA/IL-NM-10118/2021	EPI_ISL_11254361	21J (Delta)	AY.25	2021-10-21	18.56	2021-09-21	3	0	3	two_sample_paired	10118	Post	2021-09-24	3	3
COV10118	MN908947.3	4181	G	T	35	5	58	1238	88	66	0.972506	1273	0	TRUE	2021-09-21	NA	NM-nCOV-10118	hCoV-19/USA/IL-NM-10118/2021	EPI_ISL_11254361	21J (Delta)	AY.25	2021-10-21	18.56	2021-09-21	3	0	3	two_sample_paired	10118	Post	2021-09-24	3	3
COV10118	MN908947.3	6274	T	C	673	39	62	367	14	58	0.352207	1042	1.30019e-180	TRUE	2021-09-21	NA	NM-nCOV-10118	hCoV-19/USA/IL-NM-10118/2021	EPI_ISL_11254361	21J (Delta)	AY.25	2021-10-21	18.56	2021-09-21	3	0	3	two_sample_paired	10118	Post	2021-09-24	3	3
COV10118	MN908947.3	6402	C	T	60	10	54	1472	166	69	0.960836	1532	0	TRUE	2021-09-21	NA	NM-nCOV-10118	hCoV-19/USA/IL-NM-10118/2021	EPI_ISL_11254361	21J (Delta)	AY.25	2021-10-21	18.56	2021-09-21	3	0	3	two_sample_paired	10118	Post	2021-09-24	3	3
COV10118	MN908947.3	7124	C	T	73	1	47	826	18	57	0.917778	900	0	TRUE	2021-09-21	NA	NM-nCOV-10118	hCoV-19/USA/IL-NM-10118/2021	EPI_ISL_11254361	21J (Delta)	AY.25	2021-10-21	18.56	2021-09-21	3	0	3	two_sample_paired	10118	Post	2021-09-24	3	3
COV10118	MN908947.3	7526	G	A	69	21	59	1921	211	68	0.965327	1990	0	TRUE	2021-09-21	NA	NM-nCOV-10118	hCoV-19/USA/IL-NM-10118/2021	EPI_ISL_11254361	21J (Delta)	AY.25	2021-10-21	18.56	2021-09-21	3	0	3	two_sample_paired	10118	Post	2021-09-24	3	3
COV10118	MN908947.3	8986	C	T	32	4	60	880	68	64	0.964912	912	0	TRUE	2021-09-21	NA	NM-nCOV-10118	hCoV-19/USA/IL-NM-10118/2021	EPI_ISL_11254361	21J (Delta)	AY.25	2021-10-21	18.56	2021-09-21	3	0	3	two_sample_paired	10118	Post	2021-09-24	3	3
COV10118	MN908947.3	9053	G	T	45	8	62	1089	87	66	0.960317	1134	0	TRUE	2021-09-21	NA	NM-nCOV-10118	hCoV-19/USA/IL-NM-10118/2021	EPI_ISL_11254361	21J (Delta)	AY.25	2021-10-21	18.56	2021-09-21	3	0	3	two_sample_paired	10118	Post	2021-09-24	3	3
COV10118	MN908947.3	10029	C	T	89	14	59	1541	171	66	0.945399	1630	0	TRUE	2021-09-21	NA	NM-nCOV-10118	hCoV-19/USA/IL-NM-10118/2021	EPI_ISL_11254361	21J (Delta)	AY.25	2021-10-21	18.56	2021-09-21	3	0	3	two_sample_paired	10118	Post	2021-09-24	3	3
COV10118	MN908947.3	11201	A	G	118	19	64	2551	262	68	0.955431	2670	0	TRUE	2021-09-21	NA	NM-nCOV-10118	hCoV-19/USA/IL-NM-10118/2021	EPI_ISL_11254361	21J (Delta)	AY.25	2021-10-21	18.56	2021-09-21	3	0	3	two_sample_paired	10118	Post	2021-09-24	3	3
COV10118	MN908947.3	11332	A	G	119	35	59	2137	398	64	0.946832	2257	0	TRUE	2021-09-21	NA	NM-nCOV-10118	hCoV-19/USA/IL-NM-10118/2021	EPI_ISL_11254361	21J (Delta)	AY.25	2021-10-21	18.56	2021-09-21	3	0	3	two_sample_paired	10118	Post	2021-09-24	3	3
COV10118	MN908947.3	12801	G	A	90	31	56	1640	289	66	0.947977	1730	0	TRUE	2021-09-21	NA	NM-nCOV-10118	hCoV-19/USA/IL-NM-10118/2021	EPI_ISL_11254361	21J (Delta)	AY.25	2021-10-21	18.56	2021-09-21	3	0	3	two_sample_paired	10118	Post	2021-09-24	3	3
COV10118	MN908947.3	14408	C	T	5	1	51	1494	118	65	0.996664	1499	0	TRUE	2021-09-21	NA	NM-nCOV-10118	hCoV-19/USA/IL-NM-10118/2021	EPI_ISL_11254361	21J (Delta)	AY.25	2021-10-21	18.56	2021-09-21	3	0	3	two_sample_paired	10118	Post	2021-09-24	3	3
COV10118	MN908947.3	14547	G	A	89	21	56	1592	165	68	0.947055	1681	0	TRUE	2021-09-21	NA	NM-nCOV-10118	hCoV-19/USA/IL-NM-10118/2021	EPI_ISL_11254361	21J (Delta)	AY.25	2021-10-21	18.56	2021-09-21	3	0	3	two_sample_paired	10118	Post	2021-09-24	3	3
COV10118	MN908947.3	14605	C	T	1400	180	68	247	28	66	0.14997	1647	4.55384e-118	TRUE	2021-09-21	NA	NM-nCOV-10118	hCoV-19/USA/IL-NM-10118/2021	EPI_ISL_11254361	21J (Delta)	AY.25	2021-10-21	18.56	2021-09-21	3	0	3	two_sample_paired	10118	Post	2021-09-24	3	3
COV10118	MN908947.3	15451	G	A	19	10	50	635	75	67	0.970948	654	0	TRUE	2021-09-21	NA	NM-nCOV-10118	hCoV-19/USA/IL-NM-10118/2021	EPI_ISL_11254361	21J (Delta)	AY.25	2021-10-21	18.56	2021-09-21	3	0	3	two_sample_paired	10118	Post	2021-09-24	3	3
COV10118	MN908947.3	16466	C	T	113	42	50	1636	288	62	0.935392	1749	0	TRUE	2021-09-21	NA	NM-nCOV-10118	hCoV-19/USA/IL-NM-10118/2021	EPI_ISL_11254361	21J (Delta)	AY.25	2021-10-21	18.56	2021-09-21	3	0	3	two_sample_paired	10118	Post	2021-09-24	3	3
COV10118	MN908947.3	17550	C	T	108	27	53	2258	232	67	0.954353	2366	0	TRUE	2021-09-21	NA	NM-nCOV-10118	hCoV-19/USA/IL-NM-10118/2021	EPI_ISL_11254361	21J (Delta)	AY.25	2021-10-21	18.56	2021-09-21	3	0	3	two_sample_paired	10118	Post	2021-09-24	3	3
COV10118	MN908947.3	19220	C	T	88	18	58	1356	271	62	0.939058	1444	0	TRUE	2021-09-21	NA	NM-nCOV-10118	hCoV-19/USA/IL-NM-10118/2021	EPI_ISL_11254361	21J (Delta)	AY.25	2021-10-21	18.56	2021-09-21	3	0	3	two_sample_paired	10118	Post	2021-09-24	3	3
COV10118	MN908947.3	21618	C	G	83	12	61	1553	197	64	0.948107	1638	0	TRUE	2021-09-21	NA	NM-nCOV-10118	hCoV-19/USA/IL-NM-10118/2021	EPI_ISL_11254361	21J (Delta)	AY.25	2021-10-21	18.56	2021-09-21	3	0	3	two_sample_paired	10118	Post	2021-09-24	3	3
COV10118	MN908947.3	21987	G	A	28	4	57	762	58	66	0.964557	790	0	TRUE	2021-09-21	NA	NM-nCOV-10118	hCoV-19/USA/IL-NM-10118/2021	EPI_ISL_11254361	21J (Delta)	AY.25	2021-10-21	18.56	2021-09-21	3	0	3	two_sample_paired	10118	Post	2021-09-24	3	3
COV10118	MN908947.3	22801	G	T	67	17	56	525	37	66	0.886824	592	0	TRUE	2021-09-21	NA	NM-nCOV-10118	hCoV-19/USA/IL-NM-10118/2021	EPI_ISL_11254361	21J (Delta)	AY.25	2021-10-21	18.56	2021-09-21	3	0	3	two_sample_paired	10118	Post	2021-09-24	3	3
COV10118	MN908947.3	22917	T	G	53	12	59	871	144	65	0.941622	925	0	TRUE	2021-09-21	NA	NM-nCOV-10118	hCoV-19/USA/IL-NM-10118/2021	EPI_ISL_11254361	21J (Delta)	AY.25	2021-10-21	18.56	2021-09-21	3	0	3	two_sample_paired	10118	Post	2021-09-24	3	3
COV10118	MN908947.3	22995	C	A	50	8	64	926	143	64	0.947799	977	0	TRUE	2021-09-21	NA	NM-nCOV-10118	hCoV-19/USA/IL-NM-10118/2021	EPI_ISL_11254361	21J (Delta)	AY.25	2021-10-21	18.56	2021-09-21	3	0	3	two_sample_paired	10118	Post	2021-09-24	3	3
COV10118	MN908947.3	23403	A	G	16	3	56	2811	250	66	0.99434	2827	0	TRUE	2021-09-21	NA	NM-nCOV-10118	hCoV-19/USA/IL-NM-10118/2021	EPI_ISL_11254361	21J (Delta)	AY.25	2021-10-21	18.56	2021-09-21	3	0	3	two_sample_paired	10118	Post	2021-09-24	3	3
COV10118	MN908947.3	23604	C	G	62	12	59	1151	157	62	0.948887	1213	0	TRUE	2021-09-21	NA	NM-nCOV-10118	hCoV-19/USA/IL-NM-10118/2021	EPI_ISL_11254361	21J (Delta)	AY.25	2021-10-21	18.56	2021-09-21	3	0	3	two_sample_paired	10118	Post	2021-09-24	3	3
COV10118	MN908947.3	24410	G	A	82	10	64	1652	174	67	0.951613	1736	0	TRUE	2021-09-21	NA	NM-nCOV-10118	hCoV-19/USA/IL-NM-10118/2021	EPI_ISL_11254361	21J (Delta)	AY.25	2021-10-21	18.56	2021-09-21	3	0	3	two_sample_paired	10118	Post	2021-09-24	3	3
COV10118	MN908947.3	25469	C	T	69	22	57	1666	151	65	0.960231	1735	0	TRUE	2021-09-21	NA	NM-nCOV-10118	hCoV-19/USA/IL-NM-10118/2021	EPI_ISL_11254361	21J (Delta)	AY.25	2021-10-21	18.56	2021-09-21	3	0	3	two_sample_paired	10118	Post	2021-09-24	3	3
COV10118	MN908947.3	26107	G	C	74	11	57	2574	145	69	0.972054	2648	0	TRUE	2021-09-21	NA	NM-nCOV-10118	hCoV-19/USA/IL-NM-10118/2021	EPI_ISL_11254361	21J (Delta)	AY.25	2021-10-21	18.56	2021-09-21	3	0	3	two_sample_paired	10118	Post	2021-09-24	3	3
COV10118	MN908947.3	26735	C	T	240	47	65	3417	307	68	0.934117	3658	0	TRUE	2021-09-21	NA	NM-nCOV-10118	hCoV-19/USA/IL-NM-10118/2021	EPI_ISL_11254361	21J (Delta)	AY.25	2021-10-21	18.56	2021-09-21	3	0	3	two_sample_paired	10118	Post	2021-09-24	3	3
COV10118	MN908947.3	26767	T	C	168	26	65	3506	423	67	0.954014	3675	0	TRUE	2021-09-21	NA	NM-nCOV-10118	hCoV-19/USA/IL-NM-10118/2021	EPI_ISL_11254361	21J (Delta)	AY.25	2021-10-21	18.56	2021-09-21	3	0	3	two_sample_paired	10118	Post	2021-09-24	3	3
COV10118	MN908947.3	27507	A	C	135	17	57	1510	249	60	0.917933	1645	0	TRUE	2021-09-21	NA	NM-nCOV-10118	hCoV-19/USA/IL-NM-10118/2021	EPI_ISL_11254361	21J (Delta)	AY.25	2021-10-21	18.56	2021-09-21	3	0	3	two_sample_paired	10118	Post	2021-09-24	3	3
COV10118	MN908947.3	27638	T	C	80	26	59	1486	140	66	0.948914	1566	0	TRUE	2021-09-21	NA	NM-nCOV-10118	hCoV-19/USA/IL-NM-10118/2021	EPI_ISL_11254361	21J (Delta)	AY.25	2021-10-21	18.56	2021-09-21	3	0	3	two_sample_paired	10118	Post	2021-09-24	3	3
COV10118	MN908947.3	27752	C	T	101	22	59	1589	250	61	0.940237	1690	0	TRUE	2021-09-21	NA	NM-nCOV-10118	hCoV-19/USA/IL-NM-10118/2021	EPI_ISL_11254361	21J (Delta)	AY.25	2021-10-21	18.56	2021-09-21	3	0	3	two_sample_paired	10118	Post	2021-09-24	3	3
COV10118	MN908947.3	27874	C	T	111	29	60	1724	139	68	0.93951	1835	0	TRUE	2021-09-21	NA	NM-nCOV-10118	hCoV-19/USA/IL-NM-10118/2021	EPI_ISL_11254361	21J (Delta)	AY.25	2021-10-21	18.56	2021-09-21	3	0	3	two_sample_paired	10118	Post	2021-09-24	3	3
COV10118	MN908947.3	28249	A	T	91	17	56	46	0	25	0.335766	137	9.63478e-46	TRUE	2021-09-21	NA	NM-nCOV-10118	hCoV-19/USA/IL-NM-10118/2021	EPI_ISL_11254361	21J (Delta)	AY.25	2021-10-21	18.56	2021-09-21	3	0	3	two_sample_paired	10118	Post	2021-09-24	3	3
COV10118	MN908947.3	28253	C	T	90	18	59	6	0	56	0.0350877	171	1.27077e-09	TRUE	2021-09-21	NA	NM-nCOV-10118	hCoV-19/USA/IL-NM-10118/2021	EPI_ISL_11254361	21J (Delta)	AY.25	2021-10-21	18.56	2021-09-21	3	0	3	two_sample_paired	10118	Post	2021-09-24	3	3
COV10118	MN908947.3	28253	C	A	90	18	59	75	4	41	0.438596	171	1.46373e-102	TRUE	2021-09-21	NA	NM-nCOV-10118	hCoV-19/USA/IL-NM-10118/2021	EPI_ISL_11254361	21J (Delta)	AY.25	2021-10-21	18.56	2021-09-21	3	0	3	two_sample_paired	10118	Post	2021-09-24	3	3
COV10118	MN908947.3	28461	A	G	110	27	52	1272	165	64	0.920405	1382	0	TRUE	2021-09-21	NA	NM-nCOV-10118	hCoV-19/USA/IL-NM-10118/2021	EPI_ISL_11254361	21J (Delta)	AY.25	2021-10-21	18.56	2021-09-21	3	0	3	two_sample_paired	10118	Post	2021-09-24	3	3
COV10118	MN908947.3	28881	G	T	71	9	56	1277	219	57	0.945226	1351	0	TRUE	2021-09-21	NA	NM-nCOV-10118	hCoV-19/USA/IL-NM-10118/2021	EPI_ISL_11254361	21J (Delta)	AY.25	2021-10-21	18.56	2021-09-21	3	0	3	two_sample_paired	10118	Post	2021-09-24	3	3
COV10118	MN908947.3	28916	G	T	73	26	51	996	72	62	0.931712	1069	0	TRUE	2021-09-21	NA	NM-nCOV-10118	hCoV-19/USA/IL-NM-10118/2021	EPI_ISL_11254361	21J (Delta)	AY.25	2021-10-21	18.56	2021-09-21	3	0	3	two_sample_paired	10118	Post	2021-09-24	3	3
COV10118	MN908947.3	29402	G	T	62	15	53	1468	228	65	0.95885	1531	0	TRUE	2021-09-21	NA	NM-nCOV-10118	hCoV-19/USA/IL-NM-10118/2021	EPI_ISL_11254361	21J (Delta)	AY.25	2021-10-21	18.56	2021-09-21	3	0	3	two_sample_paired	10118	Post	2021-09-24	3	3
COV10118	MN908947.3	29742	G	T	46	10	63	2771	448	65	0.982973	2819	0	TRUE	2021-09-21	NA	NM-nCOV-10118	hCoV-19/USA/IL-NM-10118/2021	EPI_ISL_11254361	21J (Delta)	AY.25	2021-10-21	18.56	2021-09-21	3	0	3	two_sample_paired	10118	Post	2021-09-24	3	3
COV10246	MN908947.3	210	G	T	945	88	65	31	1	50	0.0317623	976	1.40153e-14	TRUE	2020-03-21	NA	NM-nCOV-10246	hCoV-19/USA/IL-NM-10246/2020	EPI_ISL_11254299	20A	B.1	2020-04-22	24	2020-03-23	27	2	25	two_sample_paired	10246	Post	2020-04-17	25	27
COV10246	MN908947.3	241	C	T	14	1	61	1045	120	63	0.98678	1059	0	TRUE	2020-03-21	NA	NM-nCOV-10246	hCoV-19/USA/IL-NM-10246/2020	EPI_ISL_11254299	20A	B.1	2020-04-22	24	2020-03-23	27	2	25	two_sample_paired	10246	Post	2020-04-17	25	27
COV10246	MN908947.3	3037	C	T	22	3	54	1915	222	67	0.988132	1938	0	TRUE	2020-03-21	NA	NM-nCOV-10246	hCoV-19/USA/IL-NM-10246/2020	EPI_ISL_11254299	20A	B.1	2020-04-22	24	2020-03-23	27	2	25	two_sample_paired	10246	Post	2020-04-17	25	27
COV10246	MN908947.3	14408	C	T	12	3	59	1950	161	64	0.993377	1963	0	TRUE	2020-03-21	NA	NM-nCOV-10246	hCoV-19/USA/IL-NM-10246/2020	EPI_ISL_11254299	20A	B.1	2020-04-22	24	2020-03-23	27	2	25	two_sample_paired	10246	Post	2020-04-17	25	27
COV10246	MN908947.3	15451	G	A	242	35	65	18	5	52	0.0692308	260	6.68732e-09	TRUE	2020-03-21	NA	NM-nCOV-10246	hCoV-19/USA/IL-NM-10246/2020	EPI_ISL_11254299	20A	B.1	2020-04-22	24	2020-03-23	27	2	25	two_sample_paired	10246	Post	2020-04-17	25	27
COV10246	MN908947.3	22995	C	A	1113	171	63	40	8	63	0.0346921	1153	2.08097e-18	TRUE	2020-03-21	NA	NM-nCOV-10246	hCoV-19/USA/IL-NM-10246/2020	EPI_ISL_11254299	20A	B.1	2020-04-22	24	2020-03-23	27	2	25	two_sample_paired	10246	Post	2020-04-17	25	27
COV10246	MN908947.3	23403	A	G	20	2	62	3293	341	66	0.993963	3313	0	TRUE	2020-03-21	NA	NM-nCOV-10246	hCoV-19/USA/IL-NM-10246/2020	EPI_ISL_11254299	20A	B.1	2020-04-22	24	2020-03-23	27	2	25	two_sample_paired	10246	Post	2020-04-17	25	27
COV10246	MN908947.3	27638	T	C	1307	138	66	48	5	63	0.0354244	1355	1.49095e-22	TRUE	2020-03-21	NA	NM-nCOV-10246	hCoV-19/USA/IL-NM-10246/2020	EPI_ISL_11254299	20A	B.1	2020-04-22	24	2020-03-23	27	2	25	two_sample_paired	10246	Post	2020-04-17	25	27
COV10246	MN908947.3	27752	C	T	1478	254	61	57	18	57	0.0371336	1535	3.26608e-25	TRUE	2020-03-21	NA	NM-nCOV-10246	hCoV-19/USA/IL-NM-10246/2020	EPI_ISL_11254299	20A	B.1	2020-04-22	24	2020-03-23	27	2	25	two_sample_paired	10246	Post	2020-04-17	25	27
COV10246	MN908947.3	27874	C	T	1842	194	67	59	17	55	0.0310363	1901	1.3963e-27	TRUE	2020-03-21	NA	NM-nCOV-10246	hCoV-19/USA/IL-NM-10246/2020	EPI_ISL_11254299	20A	B.1	2020-04-22	24	2020-03-23	27	2	25	two_sample_paired	10246	Post	2020-04-17	25	27
COV10246	MN908947.3	28461	A	G	1172	191	63	60	13	51	0.0487013	1232	1.07913e-27	TRUE	2020-03-21	NA	NM-nCOV-10246	hCoV-19/USA/IL-NM-10246/2020	EPI_ISL_11254299	20A	B.1	2020-04-22	24	2020-03-23	27	2	25	two_sample_paired	10246	Post	2020-04-17	25	27
COV10246	MN908947.3	28881	G	T	966	229	56	58	14	52	0.0564202	1028	3.03979e-25	TRUE	2020-03-21	NA	NM-nCOV-10246	hCoV-19/USA/IL-NM-10246/2020	EPI_ISL_11254299	20A	B.1	2020-04-22	24	2020-03-23	27	2	25	two_sample_paired	10246	Post	2020-04-17	25	27
COV10246	MN908947.3	28916	G	T	777	162	56	32	12	50	0.0395062	810	8.87677e-14	TRUE	2020-03-21	NA	NM-nCOV-10246	hCoV-19/USA/IL-NM-10246/2020	EPI_ISL_11254299	20A	B.1	2020-04-22	24	2020-03-23	27	2	25	two_sample_paired	10246	Post	2020-04-17	25	27
COV11220	MN908947.3	241	C	T	1	0	39	849	154	54	0.996479	852	0	TRUE	2020-05-17	NA	NM-nCOV-11220	hCoV-19/USA/IL-NM-11220/2020	EPI_ISL_7976115	20A	B.1	2020-06-24	17.223	2020-05-19	1	2	-1	two_sample_paired	11220	Pre	2020-05-18	-1	1
COV11220	MN908947.3	685	A	G	413	142	51	18	4	51	0.0416667	432	9.31262e-08	TRUE	2020-05-17	NA	NM-nCOV-11220	hCoV-19/USA/IL-NM-11220/2020	EPI_ISL_7976115	20A	B.1	2020-06-24	17.223	2020-05-19	1	2	-1	two_sample_paired	11220	Pre	2020-05-18	-1	1
COV11220	MN908947.3	1059	C	T	269	30	59	32	10	48	0.10596	302	1.78081e-14	TRUE	2020-05-17	NA	NM-nCOV-11220	hCoV-19/USA/IL-NM-11220/2020	EPI_ISL_7976115	20A	B.1	2020-06-24	17.223	2020-05-19	1	2	-1	two_sample_paired	11220	Pre	2020-05-18	-1	1
COV11220	MN908947.3	3037	C	T	1	0	72	846	173	57	0.998819	847	0	TRUE	2020-05-17	NA	NM-nCOV-11220	hCoV-19/USA/IL-NM-11220/2020	EPI_ISL_7976115	20A	B.1	2020-06-24	17.223	2020-05-19	1	2	-1	two_sample_paired	11220	Pre	2020-05-18	-1	1
COV11220	MN908947.3	3122	G	T	1025	217	51	34	5	41	0.0321058	1059	4.84099e-14	TRUE	2020-05-17	NA	NM-nCOV-11220	hCoV-19/USA/IL-NM-11220/2020	EPI_ISL_7976115	20A	B.1	2020-06-24	17.223	2020-05-19	1	2	-1	two_sample_paired	11220	Pre	2020-05-18	-1	1
COV11220	MN908947.3	4300	G	T	66	18	49	220	83	56	0.769231	286	4.14748e-127	TRUE	2020-05-17	NA	NM-nCOV-11220	hCoV-19/USA/IL-NM-11220/2020	EPI_ISL_7976115	20A	B.1	2020-06-24	17.223	2020-05-19	1	2	-1	two_sample_paired	11220	Pre	2020-05-18	-1	1
COV11220	MN908947.3	8083	G	A	341	43	56	17	5	58	0.047486	358	8.97335e-08	TRUE	2020-05-17	NA	NM-nCOV-11220	hCoV-19/USA/IL-NM-11220/2020	EPI_ISL_7976115	20A	B.1	2020-06-24	17.223	2020-05-19	1	2	-1	two_sample_paired	11220	Pre	2020-05-18	-1	1
COV11220	MN908947.3	10319	C	T	798	256	56	32	17	43	0.0385542	830	5.18612e-14	TRUE	2020-05-17	NA	NM-nCOV-11220	hCoV-19/USA/IL-NM-11220/2020	EPI_ISL_7976115	20A	B.1	2020-06-24	17.223	2020-05-19	1	2	-1	two_sample_paired	11220	Pre	2020-05-18	-1	1
COV11220	MN908947.3	14408	C	T	0	0	0	581	80	56	1	581	0	TRUE	2020-05-17	NA	NM-nCOV-11220	hCoV-19/USA/IL-NM-11220/2020	EPI_ISL_7976115	20A	B.1	2020-06-24	17.223	2020-05-19	1	2	-1	two_sample_paired	11220	Pre	2020-05-18	-1	1
COV11220	MN908947.3	18877	C	T	124	44	47	570	237	53	0.821326	694	0	TRUE	2020-05-17	NA	NM-nCOV-11220	hCoV-19/USA/IL-NM-11220/2020	EPI_ISL_7976115	20A	B.1	2020-06-24	17.223	2020-05-19	1	2	-1	two_sample_paired	11220	Pre	2020-05-18	-1	1
COV11220	MN908947.3	20930	C	T	586	165	58	44	9	56	0.0698413	630	1.23474e-19	TRUE	2020-05-17	NA	NM-nCOV-11220	hCoV-19/USA/IL-NM-11220/2020	EPI_ISL_7976115	20A	B.1	2020-06-24	17.223	2020-05-19	1	2	-1	two_sample_paired	11220	Pre	2020-05-18	-1	1
COV11220	MN908947.3	21772	C	T	708	134	60	51	10	55	0.0671937	759	3.84309e-23	TRUE	2020-05-17	NA	NM-nCOV-11220	hCoV-19/USA/IL-NM-11220/2020	EPI_ISL_7976115	20A	B.1	2020-06-24	17.223	2020-05-19	1	2	-1	two_sample_paired	11220	Pre	2020-05-18	-1	1
COV11220	MN908947.3	23403	A	G	2	1	48	1067	202	56	0.996265	1071	0	TRUE	2020-05-17	NA	NM-nCOV-11220	hCoV-19/USA/IL-NM-11220/2020	EPI_ISL_7976115	20A	B.1	2020-06-24	17.223	2020-05-19	1	2	-1	two_sample_paired	11220	Pre	2020-05-18	-1	1
COV11220	MN908947.3	24106	C	T	468	138	56	18	8	43	0.037037	486	4.0366e-08	TRUE	2020-05-17	NA	NM-nCOV-11220	hCoV-19/USA/IL-NM-11220/2020	EPI_ISL_7976115	20A	B.1	2020-06-24	17.223	2020-05-19	1	2	-1	two_sample_paired	11220	Pre	2020-05-18	-1	1
COV11220	MN908947.3	25563	G	T	29	11	49	585	168	56	0.952769	614	0	TRUE	2020-05-17	NA	NM-nCOV-11220	hCoV-19/USA/IL-NM-11220/2020	EPI_ISL_7976115	20A	B.1	2020-06-24	17.223	2020-05-19	1	2	-1	two_sample_paired	11220	Pre	2020-05-18	-1	1
COV11220	MN908947.3	25907	G	T	1195	286	60	54	6	53	0.0432346	1249	3.91806e-24	TRUE	2020-05-17	NA	NM-nCOV-11220	hCoV-19/USA/IL-NM-11220/2020	EPI_ISL_7976115	20A	B.1	2020-06-24	17.223	2020-05-19	1	2	-1	two_sample_paired	11220	Pre	2020-05-18	-1	1
COV11220	MN908947.3	27223	C	T	523	167	51	34	18	48	0.0608229	559	3.06996e-14	TRUE	2020-05-17	NA	NM-nCOV-11220	hCoV-19/USA/IL-NM-11220/2020	EPI_ISL_7976115	20A	B.1	2020-06-24	17.223	2020-05-19	1	2	-1	two_sample_paired	11220	Pre	2020-05-18	-1	1
COV11220	MN908947.3	27964	C	T	507	165	56	57	29	41	0.100885	565	1.11408e-24	TRUE	2020-05-17	NA	NM-nCOV-11220	hCoV-19/USA/IL-NM-11220/2020	EPI_ISL_7976115	20A	B.1	2020-06-24	17.223	2020-05-19	1	2	-1	two_sample_paired	11220	Pre	2020-05-18	-1	1
COV11220	MN908947.3	28472	C	T	283	87	53	26	4	47	0.083871	310	2.92027e-11	TRUE	2020-05-17	NA	NM-nCOV-11220	hCoV-19/USA/IL-NM-11220/2020	EPI_ISL_7976115	20A	B.1	2020-06-24	17.223	2020-05-19	1	2	-1	two_sample_paired	11220	Pre	2020-05-18	-1	1
COV11220	MN908947.3	28869	C	T	227	98	48	18	5	41	0.0734694	245	1.38757e-07	TRUE	2020-05-17	NA	NM-nCOV-11220	hCoV-19/USA/IL-NM-11220/2020	EPI_ISL_7976115	20A	B.1	2020-06-24	17.223	2020-05-19	1	2	-1	two_sample_paired	11220	Pre	2020-05-18	-1	1
COV11220	MN908947.3	29402	G	T	414	118	57	21	6	42	0.0482759	435	2.51804e-09	TRUE	2020-05-17	NA	NM-nCOV-11220	hCoV-19/USA/IL-NM-11220/2020	EPI_ISL_7976115	20A	B.1	2020-06-24	17.223	2020-05-19	1	2	-1	two_sample_paired	11220	Pre	2020-05-18	-1	1
COV11316	MN908947.3	241	C	T	3	0	51	830	125	53	0.996399	833	0	TRUE	2020-05-17	NA	NM-nCOV-11316	hCoV-19/USA/IL-NM-11316/2020	EPI_ISL_7976120	20A	B.1	2020-06-24	25.682	2020-05-19	10	2	8	two_sample_paired	11316	Post	2020-05-27	8	10
COV11316	MN908947.3	685	A	G	921	271	54	45	15	53	0.0465839	966	6.60323e-19	TRUE	2020-05-17	NA	NM-nCOV-11316	hCoV-19/USA/IL-NM-11316/2020	EPI_ISL_7976120	20A	B.1	2020-06-24	25.682	2020-05-19	10	2	8	two_sample_paired	11316	Post	2020-05-27	8	10
COV11316	MN908947.3	728	G	C	987	225	56	39	5	54	0.0380117	1026	1.54626e-16	TRUE	2020-05-17	NA	NM-nCOV-11316	hCoV-19/USA/IL-NM-11316/2020	EPI_ISL_7976120	20A	B.1	2020-06-24	25.682	2020-05-19	10	2	8	two_sample_paired	11316	Post	2020-05-27	8	10
COV11316	MN908947.3	833	T	C	1499	277	61	51	30	44	0.0329032	1550	3.50217e-23	TRUE	2020-05-17	NA	NM-nCOV-11316	hCoV-19/USA/IL-NM-11316/2020	EPI_ISL_7976120	20A	B.1	2020-06-24	25.682	2020-05-19	10	2	8	two_sample_paired	11316	Post	2020-05-27	8	10
COV11316	MN908947.3	1059	C	T	571	69	60	60	27	48	0.0950872	631	9.0708e-27	TRUE	2020-05-17	NA	NM-nCOV-11316	hCoV-19/USA/IL-NM-11316/2020	EPI_ISL_7976120	20A	B.1	2020-06-24	25.682	2020-05-19	10	2	8	two_sample_paired	11316	Post	2020-05-27	8	10
COV11316	MN908947.3	1922	G	A	1191	204	58	60	3	59	0.0479616	1251	3.29921e-26	TRUE	2020-05-17	NA	NM-nCOV-11316	hCoV-19/USA/IL-NM-11316/2020	EPI_ISL_7976120	20A	B.1	2020-06-24	25.682	2020-05-19	10	2	8	two_sample_paired	11316	Post	2020-05-27	8	10
COV11316	MN908947.3	3037	C	T	4	0	56	739	143	58	0.994616	743	0	TRUE	2020-05-17	NA	NM-nCOV-11316	hCoV-19/USA/IL-NM-11316/2020	EPI_ISL_7976120	20A	B.1	2020-06-24	25.682	2020-05-19	10	2	8	two_sample_paired	11316	Post	2020-05-27	8	10
COV11316	MN908947.3	4300	G	T	63	14	45	435	146	57	0.873494	498	2.92096e-275	TRUE	2020-05-17	NA	NM-nCOV-11316	hCoV-19/USA/IL-NM-11316/2020	EPI_ISL_7976120	20A	B.1	2020-06-24	25.682	2020-05-19	10	2	8	two_sample_paired	11316	Post	2020-05-27	8	10
COV11316	MN908947.3	5203	C	T	966	324	57	45	23	49	0.0444664	1012	1.78622e-19	TRUE	2020-05-17	NA	NM-nCOV-11316	hCoV-19/USA/IL-NM-11316/2020	EPI_ISL_7976120	20A	B.1	2020-06-24	25.682	2020-05-19	10	2	8	two_sample_paired	11316	Post	2020-05-27	8	10
COV11316	MN908947.3	5884	C	T	736	207	58	25	10	48	0.0328515	761	2.06143e-11	TRUE	2020-05-17	NA	NM-nCOV-11316	hCoV-19/USA/IL-NM-11316/2020	EPI_ISL_7976120	20A	B.1	2020-06-24	25.682	2020-05-19	10	2	8	two_sample_paired	11316	Post	2020-05-27	8	10
COV11316	MN908947.3	6027	C	T	1212	118	62	63	7	60	0.049373	1276	1.90345e-28	TRUE	2020-05-17	NA	NM-nCOV-11316	hCoV-19/USA/IL-NM-11316/2020	EPI_ISL_7976120	20A	B.1	2020-06-24	25.682	2020-05-19	10	2	8	two_sample_paired	11316	Post	2020-05-27	8	10
COV11316	MN908947.3	7056	C	T	532	273	53	109	63	48	0.169255	644	9.48361e-47	TRUE	2020-05-17	NA	NM-nCOV-11316	hCoV-19/USA/IL-NM-11316/2020	EPI_ISL_7976120	20A	B.1	2020-06-24	25.682	2020-05-19	10	2	8	two_sample_paired	11316	Post	2020-05-27	8	10
COV11316	MN908947.3	7986	A	G	442	200	54	15	7	50	0.0328228	457	9.90823e-07	TRUE	2020-05-17	NA	NM-nCOV-11316	hCoV-19/USA/IL-NM-11316/2020	EPI_ISL_7976120	20A	B.1	2020-06-24	25.682	2020-05-19	10	2	8	two_sample_paired	11316	Post	2020-05-27	8	10
COV11316	MN908947.3	8813	G	C	293	109	55	10	1	48	0.0330033	303	8.45035e-05	TRUE	2020-05-17	NA	NM-nCOV-11316	hCoV-19/USA/IL-NM-11316/2020	EPI_ISL_7976120	20A	B.1	2020-06-24	25.682	2020-05-19	10	2	8	two_sample_paired	11316	Post	2020-05-27	8	10
COV11316	MN908947.3	8988	T	C	524	41	58	35	3	55	0.0626118	559	1.57723e-15	TRUE	2020-05-17	NA	NM-nCOV-11316	hCoV-19/USA/IL-NM-11316/2020	EPI_ISL_7976120	20A	B.1	2020-06-24	25.682	2020-05-19	10	2	8	two_sample_paired	11316	Post	2020-05-27	8	10
COV11316	MN908947.3	10448	C	T	823	211	52	44	15	53	0.0506912	868	6.67908e-19	TRUE	2020-05-17	NA	NM-nCOV-11316	hCoV-19/USA/IL-NM-11316/2020	EPI_ISL_7976120	20A	B.1	2020-06-24	25.682	2020-05-19	10	2	8	two_sample_paired	11316	Post	2020-05-27	8	10
COV11316	MN908947.3	14408	C	T	3	0	62	900	113	58	0.994475	905	0	TRUE	2020-05-17	NA	NM-nCOV-11316	hCoV-19/USA/IL-NM-11316/2020	EPI_ISL_7976120	20A	B.1	2020-06-24	25.682	2020-05-19	10	2	8	two_sample_paired	11316	Post	2020-05-27	8	10
COV11316	MN908947.3	15561	T	C	401	57	49	38	1	44	0.0863636	440	1.92174e-16	TRUE	2020-05-17	NA	NM-nCOV-11316	hCoV-19/USA/IL-NM-11316/2020	EPI_ISL_7976120	20A	B.1	2020-06-24	25.682	2020-05-19	10	2	8	two_sample_paired	11316	Post	2020-05-27	8	10
COV11316	MN908947.3	15638	G	C	1528	112	58	49	2	57	0.0300613	1630	1.07416e-21	TRUE	2020-05-17	NA	NM-nCOV-11316	hCoV-19/USA/IL-NM-11316/2020	EPI_ISL_7976120	20A	B.1	2020-06-24	25.682	2020-05-19	10	2	8	two_sample_paired	11316	Post	2020-05-27	8	10
COV11316	MN908947.3	15638	G	A	1528	112	58	53	2	56	0.0325153	1630	2.17642e-23	TRUE	2020-05-17	NA	NM-nCOV-11316	hCoV-19/USA/IL-NM-11316/2020	EPI_ISL_7976120	20A	B.1	2020-06-24	25.682	2020-05-19	10	2	8	two_sample_paired	11316	Post	2020-05-27	8	10
COV11316	MN908947.3	15955	G	A	1888	180	56	72	6	46	0.0365854	1968	1.26728e-30	TRUE	2020-05-17	NA	NM-nCOV-11316	hCoV-19/USA/IL-NM-11316/2020	EPI_ISL_7976120	20A	B.1	2020-06-24	25.682	2020-05-19	10	2	8	two_sample_paired	11316	Post	2020-05-27	8	10
COV11316	MN908947.3	17961	A	G	451	196	56	18	6	59	0.0383795	469	3.69844e-08	TRUE	2020-05-17	NA	NM-nCOV-11316	hCoV-19/USA/IL-NM-11316/2020	EPI_ISL_7976120	20A	B.1	2020-06-24	25.682	2020-05-19	10	2	8	two_sample_paired	11316	Post	2020-05-27	8	10
COV11316	MN908947.3	17969	A	G	384	165	54	13	6	49	0.0327456	397	4.16471e-06	TRUE	2020-05-17	NA	NM-nCOV-11316	hCoV-19/USA/IL-NM-11316/2020	EPI_ISL_7976120	20A	B.1	2020-06-24	25.682	2020-05-19	10	2	8	two_sample_paired	11316	Post	2020-05-27	8	10
COV11316	MN908947.3	18875	G	T	1291	467	56	41	15	49	0.0307808	1332	1.00505e-17	TRUE	2020-05-17	NA	NM-nCOV-11316	hCoV-19/USA/IL-NM-11316/2020	EPI_ISL_7976120	20A	B.1	2020-06-24	25.682	2020-05-19	10	2	8	two_sample_paired	11316	Post	2020-05-27	8	10
COV11316	MN908947.3	18877	C	T	167	38	50	1126	425	55	0.870843	1293	0	TRUE	2020-05-17	NA	NM-nCOV-11316	hCoV-19/USA/IL-NM-11316/2020	EPI_ISL_7976120	20A	B.1	2020-06-24	25.682	2020-05-19	10	2	8	two_sample_paired	11316	Post	2020-05-27	8	10
COV11316	MN908947.3	19154	C	T	1014	309	60	34	10	59	0.032381	1050	2.08964e-15	TRUE	2020-05-17	NA	NM-nCOV-11316	hCoV-19/USA/IL-NM-11316/2020	EPI_ISL_7976120	20A	B.1	2020-06-24	25.682	2020-05-19	10	2	8	two_sample_paired	11316	Post	2020-05-27	8	10
COV11316	MN908947.3	21789	C	T	1096	232	63	54	16	56	0.0469565	1150	1.32952e-24	TRUE	2020-05-17	NA	NM-nCOV-11316	hCoV-19/USA/IL-NM-11316/2020	EPI_ISL_7976120	20A	B.1	2020-06-24	25.682	2020-05-19	10	2	8	two_sample_paired	11316	Post	2020-05-27	8	10
COV11316	MN908947.3	23403	A	G	3	0	66	1930	270	61	0.998448	1933	0	TRUE	2020-05-17	NA	NM-nCOV-11316	hCoV-19/USA/IL-NM-11316/2020	EPI_ISL_7976120	20A	B.1	2020-06-24	25.682	2020-05-19	10	2	8	two_sample_paired	11316	Post	2020-05-27	8	10
COV11316	MN908947.3	24707	C	T	1025	305	58	41	14	57	0.0384615	1066	5.85827e-18	TRUE	2020-05-17	NA	NM-nCOV-11316	hCoV-19/USA/IL-NM-11316/2020	EPI_ISL_7976120	20A	B.1	2020-06-24	25.682	2020-05-19	10	2	8	two_sample_paired	11316	Post	2020-05-27	8	10
COV11316	MN908947.3	25006	C	T	613	129	60	27	12	50	0.0421875	640	2.81239e-12	TRUE	2020-05-17	NA	NM-nCOV-11316	hCoV-19/USA/IL-NM-11316/2020	EPI_ISL_7976120	20A	B.1	2020-06-24	25.682	2020-05-19	10	2	8	two_sample_paired	11316	Post	2020-05-27	8	10
COV11316	MN908947.3	25477	G	T	914	121	57	121	4	57	0.116908	1035	1.0298e-53	TRUE	2020-05-17	NA	NM-nCOV-11316	hCoV-19/USA/IL-NM-11316/2020	EPI_ISL_7976120	20A	B.1	2020-06-24	25.682	2020-05-19	10	2	8	two_sample_paired	11316	Post	2020-05-27	8	10
COV11316	MN908947.3	25563	G	T	24	10	50	1158	345	59	0.979695	1182	0	TRUE	2020-05-17	NA	NM-nCOV-11316	hCoV-19/USA/IL-NM-11316/2020	EPI_ISL_7976120	20A	B.1	2020-06-24	25.682	2020-05-19	10	2	8	two_sample_paired	11316	Post	2020-05-27	8	10
COV11316	MN908947.3	25907	G	T	1066	225	63	66	18	57	0.0583039	1132	5.0085e-30	TRUE	2020-05-17	NA	NM-nCOV-11316	hCoV-19/USA/IL-NM-11316/2020	EPI_ISL_7976120	20A	B.1	2020-06-24	25.682	2020-05-19	10	2	8	two_sample_paired	11316	Post	2020-05-27	8	10
COV11316	MN908947.3	26778	T	C	1681	510	59	65	11	63	0.0372279	1746	1.86849e-28	TRUE	2020-05-17	NA	NM-nCOV-11316	hCoV-19/USA/IL-NM-11316/2020	EPI_ISL_7976120	20A	B.1	2020-06-24	25.682	2020-05-19	10	2	8	two_sample_paired	11316	Post	2020-05-27	8	10
COV11316	MN908947.3	27730	T	C	789	172	54	45	6	57	0.0539568	834	4.69365e-19	TRUE	2020-05-17	NA	NM-nCOV-11316	hCoV-19/USA/IL-NM-11316/2020	EPI_ISL_7976120	20A	B.1	2020-06-24	25.682	2020-05-19	10	2	8	two_sample_paired	11316	Post	2020-05-27	8	10
COV11316	MN908947.3	27964	C	T	1271	391	60	84	31	44	0.0619926	1355	9.24453e-37	TRUE	2020-05-17	NA	NM-nCOV-11316	hCoV-19/USA/IL-NM-11316/2020	EPI_ISL_7976120	20A	B.1	2020-06-24	25.682	2020-05-19	10	2	8	two_sample_paired	11316	Post	2020-05-27	8	10
COV11316	MN908947.3	28472	C	T	735	177	58	54	10	43	0.0683544	790	7.93355e-24	TRUE	2020-05-17	NA	NM-nCOV-11316	hCoV-19/USA/IL-NM-11316/2020	EPI_ISL_7976120	20A	B.1	2020-06-24	25.682	2020-05-19	10	2	8	two_sample_paired	11316	Post	2020-05-27	8	10
COV11316	MN908947.3	28512	C	T	624	165	57	22	10	54	0.0337423	652	6.56339e-10	TRUE	2020-05-17	NA	NM-nCOV-11316	hCoV-19/USA/IL-NM-11316/2020	EPI_ISL_7976120	20A	B.1	2020-06-24	25.682	2020-05-19	10	2	8	two_sample_paired	11316	Post	2020-05-27	8	10
COV11316	MN908947.3	28869	C	T	543	206	52	36	15	49	0.062069	580	6.11643e-15	TRUE	2020-05-17	NA	NM-nCOV-11316	hCoV-19/USA/IL-NM-11316/2020	EPI_ISL_7976120	20A	B.1	2020-06-24	25.682	2020-05-19	10	2	8	two_sample_paired	11316	Post	2020-05-27	8	10
COV11316	MN908947.3	28881	G	A	549	191	50	19	7	51	0.0329861	576	2.44777e-08	TRUE	2020-05-17	NA	NM-nCOV-11316	hCoV-19/USA/IL-NM-11316/2020	EPI_ISL_7976120	20A	B.1	2020-06-24	25.682	2020-05-19	10	2	8	two_sample_paired	11316	Post	2020-05-27	8	10
COV11316	MN908947.3	28882	G	A	545	187	50	17	5	52	0.0300885	565	1.538e-07	TRUE	2020-05-17	NA	NM-nCOV-11316	hCoV-19/USA/IL-NM-11316/2020	EPI_ISL_7976120	20A	B.1	2020-06-24	25.682	2020-05-19	10	2	8	two_sample_paired	11316	Post	2020-05-27	8	10
COV11316	MN908947.3	28883	G	C	550	193	48	18	6	53	0.0315236	571	6.88961e-08	TRUE	2020-05-17	NA	NM-nCOV-11316	hCoV-19/USA/IL-NM-11316/2020	EPI_ISL_7976120	20A	B.1	2020-06-24	25.682	2020-05-19	10	2	8	two_sample_paired	11316	Post	2020-05-27	8	10
COV11316	MN908947.3	28992	A	G	540	228	50	66	43	40	0.108911	606	4.8718e-27	TRUE	2020-05-17	NA	NM-nCOV-11316	hCoV-19/USA/IL-NM-11316/2020	EPI_ISL_7976120	20A	B.1	2020-06-24	25.682	2020-05-19	10	2	8	two_sample_paired	11316	Post	2020-05-27	8	10
COV11316	MN908947.3	29602	T	C	1053	142	59	45	5	54	0.0409463	1099	1.64281e-20	TRUE	2020-05-17	NA	NM-nCOV-11316	hCoV-19/USA/IL-NM-11316/2020	EPI_ISL_7976120	20A	B.1	2020-06-24	25.682	2020-05-19	10	2	8	two_sample_paired	11316	Post	2020-05-27	8	10
COV11316	MN908947.3	29642	C	T	1102	172	63	51	3	65	0.0442324	1153	2.10237e-23	TRUE	2020-05-17	NA	NM-nCOV-11316	hCoV-19/USA/IL-NM-11316/2020	EPI_ISL_7976120	20A	B.1	2020-06-24	25.682	2020-05-19	10	2	8	two_sample_paired	11316	Post	2020-05-27	8	10
COV11316	MN908947.3	29743	C	T	1098	380	58	41	14	58	0.0359965	1139	1.98299e-18	TRUE	2020-05-17	NA	NM-nCOV-11316	hCoV-19/USA/IL-NM-11316/2020	EPI_ISL_7976120	20A	B.1	2020-06-24	25.682	2020-05-19	10	2	8	two_sample_paired	11316	Post	2020-05-27	8	10
COV11474	MN908947.3	107	A	G	146	2	53	7	0	50	0.0457516	153	0.00163754	TRUE	2020-09-09	NA	NM-nCOV-11474	hCoV-19/USA/IL-NM-11474/2020	EPI_ISL_7976129	20C	B.1	2020-09-21	30.784	2020-09-10	7	1	6	two_sample_paired	11474	Post	2020-09-16	6	7
COV11474	MN908947.3	241	C	T	68	15	60	387	33	53	0.848684	456	1.37448e-236	TRUE	2020-09-09	NA	NM-nCOV-11474	hCoV-19/USA/IL-NM-11474/2020	EPI_ISL_7976129	20C	B.1	2020-09-21	30.784	2020-09-10	7	1	6	two_sample_paired	11474	Post	2020-09-16	6	7
COV11474	MN908947.3	490	T	A	1430	202	60	119	17	59	0.0768238	1549	7.50599e-54	TRUE	2020-09-09	NA	NM-nCOV-11474	hCoV-19/USA/IL-NM-11474/2020	EPI_ISL_7976129	20C	B.1	2020-09-21	30.784	2020-09-10	7	1	6	two_sample_paired	11474	Post	2020-09-16	6	7
COV11474	MN908947.3	712	T	C	493	95	58	16	0	53	0.0314342	509	2.2199e-07	TRUE	2020-09-09	NA	NM-nCOV-11474	hCoV-19/USA/IL-NM-11474/2020	EPI_ISL_7976129	20C	B.1	2020-09-21	30.784	2020-09-10	7	1	6	two_sample_paired	11474	Post	2020-09-16	6	7
COV11474	MN908947.3	833	T	C	500	110	61	524	81	61	0.511719	1024	2.88528e-281	TRUE	2020-09-09	NA	NM-nCOV-11474	hCoV-19/USA/IL-NM-11474/2020	EPI_ISL_7976129	20C	B.1	2020-09-21	30.784	2020-09-10	7	1	6	two_sample_paired	11474	Post	2020-09-16	6	7
COV11474	MN908947.3	1057	C	T	149	29	56	36	4	60	0.194595	185	2.15202e-16	TRUE	2020-09-09	NA	NM-nCOV-11474	hCoV-19/USA/IL-NM-11474/2020	EPI_ISL_7976129	20C	B.1	2020-09-21	30.784	2020-09-10	7	1	6	two_sample_paired	11474	Post	2020-09-16	6	7
COV11474	MN908947.3	1059	C	T	53	8	58	136	26	56	0.719577	189	8.51458e-77	TRUE	2020-09-09	NA	NM-nCOV-11474	hCoV-19/USA/IL-NM-11474/2020	EPI_ISL_7976129	20C	B.1	2020-09-21	30.784	2020-09-10	7	1	6	two_sample_paired	11474	Post	2020-09-16	6	7
COV11474	MN908947.3	2189	C	T	270	86	50	672	321	50	0.713376	942	0	TRUE	2020-09-09	NA	NM-nCOV-11474	hCoV-19/USA/IL-NM-11474/2020	EPI_ISL_7976129	20C	B.1	2020-09-21	30.784	2020-09-10	7	1	6	two_sample_paired	11474	Post	2020-09-16	6	7
COV11474	MN908947.3	3037	C	T	74	6	68	200	36	58	0.729927	274	6.07491e-118	TRUE	2020-09-09	NA	NM-nCOV-11474	hCoV-19/USA/IL-NM-11474/2020	EPI_ISL_7976129	20C	B.1	2020-09-21	30.784	2020-09-10	7	1	6	two_sample_paired	11474	Post	2020-09-16	6	7
COV11474	MN908947.3	3177	C	T	482	59	57	98	7	60	0.168966	580	9.01318e-44	TRUE	2020-09-09	NA	NM-nCOV-11474	hCoV-19/USA/IL-NM-11474/2020	EPI_ISL_7976129	20C	B.1	2020-09-21	30.784	2020-09-10	7	1	6	two_sample_paired	11474	Post	2020-09-16	6	7
COV11474	MN908947.3	4443	T	G	640	73	60	64	10	57	0.0907801	705	6.48139e-29	TRUE	2020-09-09	NA	NM-nCOV-11474	hCoV-19/USA/IL-NM-11474/2020	EPI_ISL_7976129	20C	B.1	2020-09-21	30.784	2020-09-10	7	1	6	two_sample_paired	11474	Post	2020-09-16	6	7
COV11474	MN908947.3	4526	A	T	871	187	63	107	17	62	0.109295	979	1.53224e-48	TRUE	2020-09-09	NA	NM-nCOV-11474	hCoV-19/USA/IL-NM-11474/2020	EPI_ISL_7976129	20C	B.1	2020-09-21	30.784	2020-09-10	7	1	6	two_sample_paired	11474	Post	2020-09-16	6	7
COV11474	MN908947.3	5183	C	T	755	201	60	96	32	54	0.112808	851	3.79333e-43	TRUE	2020-09-09	NA	NM-nCOV-11474	hCoV-19/USA/IL-NM-11474/2020	EPI_ISL_7976129	20C	B.1	2020-09-21	30.784	2020-09-10	7	1	6	two_sample_paired	11474	Post	2020-09-16	6	7
COV11474	MN908947.3	6027	C	T	573	76	63	24	3	67	0.040201	597	2.44588e-11	TRUE	2020-09-09	NA	NM-nCOV-11474	hCoV-19/USA/IL-NM-11474/2020	EPI_ISL_7976129	20C	B.1	2020-09-21	30.784	2020-09-10	7	1	6	two_sample_paired	11474	Post	2020-09-16	6	7
COV11474	MN908947.3	6040	C	T	497	79	65	95	12	63	0.160473	592	6.77137e-45	TRUE	2020-09-09	NA	NM-nCOV-11474	hCoV-19/USA/IL-NM-11474/2020	EPI_ISL_7976129	20C	B.1	2020-09-21	30.784	2020-09-10	7	1	6	two_sample_paired	11474	Post	2020-09-16	6	7
COV11474	MN908947.3	6402	C	T	121	18	55	5	0	43	0.0396825	126	0.00975591	TRUE	2020-09-09	NA	NM-nCOV-11474	hCoV-19/USA/IL-NM-11474/2020	EPI_ISL_7976129	20C	B.1	2020-09-21	30.784	2020-09-10	7	1	6	two_sample_paired	11474	Post	2020-09-16	6	7
COV11474	MN908947.3	7205	T	C	789	30	57	141	5	56	0.151613	930	1.18993e-60	TRUE	2020-09-09	NA	NM-nCOV-11474	hCoV-19/USA/IL-NM-11474/2020	EPI_ISL_7976129	20C	B.1	2020-09-21	30.784	2020-09-10	7	1	6	two_sample_paired	11474	Post	2020-09-16	6	7
COV11474	MN908947.3	7393	G	T	189	116	48	368	241	49	0.660682	557	1.00228e-182	TRUE	2020-09-09	NA	NM-nCOV-11474	hCoV-19/USA/IL-NM-11474/2020	EPI_ISL_7976129	20C	B.1	2020-09-21	30.784	2020-09-10	7	1	6	two_sample_paired	11474	Post	2020-09-16	6	7
COV11474	MN908947.3	8083	G	A	170	14	61	18	2	56	0.0957447	188	1.59531e-08	TRUE	2020-09-09	NA	NM-nCOV-11474	hCoV-19/USA/IL-NM-11474/2020	EPI_ISL_7976129	20C	B.1	2020-09-21	30.784	2020-09-10	7	1	6	two_sample_paired	11474	Post	2020-09-16	6	7
COV11474	MN908947.3	8668	C	T	478	156	57	88	37	55	0.154657	569	3.33362e-39	TRUE	2020-09-09	NA	NM-nCOV-11474	hCoV-19/USA/IL-NM-11474/2020	EPI_ISL_7976129	20C	B.1	2020-09-21	30.784	2020-09-10	7	1	6	two_sample_paired	11474	Post	2020-09-16	6	7
COV11474	MN908947.3	8674	A	G	396	111	59	138	71	51	0.257463	536	2.56045e-63	TRUE	2020-09-09	NA	NM-nCOV-11474	hCoV-19/USA/IL-NM-11474/2020	EPI_ISL_7976129	20C	B.1	2020-09-21	30.784	2020-09-10	7	1	6	two_sample_paired	11474	Post	2020-09-16	6	7
COV11474	MN908947.3	8764	T	C	182	36	59	7	1	59	0.037037	189	0.000985483	TRUE	2020-09-09	NA	NM-nCOV-11474	hCoV-19/USA/IL-NM-11474/2020	EPI_ISL_7976129	20C	B.1	2020-09-21	30.784	2020-09-10	7	1	6	two_sample_paired	11474	Post	2020-09-16	6	7
COV11474	MN908947.3	8782	C	T	165	47	56	28	3	62	0.14433	194	2.37024e-13	TRUE	2020-09-09	NA	NM-nCOV-11474	hCoV-19/USA/IL-NM-11474/2020	EPI_ISL_7976129	20C	B.1	2020-09-21	30.784	2020-09-10	7	1	6	two_sample_paired	11474	Post	2020-09-16	6	7
COV11474	MN908947.3	9474	C	T	577	159	61	42	14	59	0.0678514	619	2.07784e-19	TRUE	2020-09-09	NA	NM-nCOV-11474	hCoV-19/USA/IL-NM-11474/2020	EPI_ISL_7976129	20C	B.1	2020-09-21	30.784	2020-09-10	7	1	6	two_sample_paired	11474	Post	2020-09-16	6	7
COV11474	MN908947.3	9666	C	T	529	60	63	38	2	71	0.0670194	567	5.51819e-18	TRUE	2020-09-09	NA	NM-nCOV-11474	hCoV-19/USA/IL-NM-11474/2020	EPI_ISL_7976129	20C	B.1	2020-09-21	30.784	2020-09-10	7	1	6	two_sample_paired	11474	Post	2020-09-16	6	7
COV11474	MN908947.3	10207	C	T	1436	92	60	264	28	61	0.155294	1700	1.4278e-120	TRUE	2020-09-09	NA	NM-nCOV-11474	hCoV-19/USA/IL-NM-11474/2020	EPI_ISL_7976129	20C	B.1	2020-09-21	30.784	2020-09-10	7	1	6	two_sample_paired	11474	Post	2020-09-16	6	7
COV11474	MN908947.3	11273	G	C	1271	286	64	243	37	66	0.160396	1515	4.43059e-115	TRUE	2020-09-09	NA	NM-nCOV-11474	hCoV-19/USA/IL-NM-11474/2020	EPI_ISL_7976129	20C	B.1	2020-09-21	30.784	2020-09-10	7	1	6	two_sample_paired	11474	Post	2020-09-16	6	7
COV11474	MN908947.3	12085	C	T	282	48	54	204	22	59	0.419753	486	5.26237e-99	TRUE	2020-09-09	NA	NM-nCOV-11474	hCoV-19/USA/IL-NM-11474/2020	EPI_ISL_7976129	20C	B.1	2020-09-21	30.784	2020-09-10	7	1	6	two_sample_paired	11474	Post	2020-09-16	6	7
COV11474	MN908947.3	12478	G	A	950	149	63	108	20	65	0.102079	1058	3.18497e-50	TRUE	2020-09-09	NA	NM-nCOV-11474	hCoV-19/USA/IL-NM-11474/2020	EPI_ISL_7976129	20C	B.1	2020-09-21	30.784	2020-09-10	7	1	6	two_sample_paired	11474	Post	2020-09-16	6	7
COV11474	MN908947.3	13019	C	T	1138	142	61	48	6	62	0.0404722	1186	5.38741e-22	TRUE	2020-09-09	NA	NM-nCOV-11474	hCoV-19/USA/IL-NM-11474/2020	EPI_ISL_7976129	20C	B.1	2020-09-21	30.784	2020-09-10	7	1	6	two_sample_paired	11474	Post	2020-09-16	6	7
COV11474	MN908947.3	13833	A	T	1429	114	57	123	11	49	0.0790997	1555	7.44987e-54	TRUE	2020-09-09	NA	NM-nCOV-11474	hCoV-19/USA/IL-NM-11474/2020	EPI_ISL_7976129	20C	B.1	2020-09-21	30.784	2020-09-10	7	1	6	two_sample_paired	11474	Post	2020-09-16	6	7
COV11474	MN908947.3	14408	C	T	95	9	60	907	104	59	0.904287	1003	0	TRUE	2020-09-09	NA	NM-nCOV-11474	hCoV-19/USA/IL-NM-11474/2020	EPI_ISL_7976129	20C	B.1	2020-09-21	30.784	2020-09-10	7	1	6	two_sample_paired	11474	Post	2020-09-16	6	7
COV11474	MN908947.3	14805	C	T	266	39	60	12	4	52	0.0431655	278	7.13618e-06	TRUE	2020-09-09	NA	NM-nCOV-11474	hCoV-19/USA/IL-NM-11474/2020	EPI_ISL_7976129	20C	B.1	2020-09-21	30.784	2020-09-10	7	1	6	two_sample_paired	11474	Post	2020-09-16	6	7
COV11474	MN908947.3	15019	C	T	572	41	57	22	1	52	0.037037	594	9.87074e-10	TRUE	2020-09-09	NA	NM-nCOV-11474	hCoV-19/USA/IL-NM-11474/2020	EPI_ISL_7976129	20C	B.1	2020-09-21	30.784	2020-09-10	7	1	6	two_sample_paired	11474	Post	2020-09-16	6	7
COV11474	MN908947.3	15579	C	T	274	40	51	316	24	56	0.535593	590	1.71768e-157	TRUE	2020-09-09	NA	NM-nCOV-11474	hCoV-19/USA/IL-NM-11474/2020	EPI_ISL_7976129	20C	B.1	2020-09-21	30.784	2020-09-10	7	1	6	two_sample_paired	11474	Post	2020-09-16	6	7
COV11474	MN908947.3	17079	G	A	1214	200	59	968	79	62	0.44363	2182	0	TRUE	2020-09-09	NA	NM-nCOV-11474	hCoV-19/USA/IL-NM-11474/2020	EPI_ISL_7976129	20C	B.1	2020-09-21	30.784	2020-09-10	7	1	6	two_sample_paired	11474	Post	2020-09-16	6	7
COV11474	MN908947.3	17163	C	T	710	57	62	1192	68	56	0.626379	1903	0	TRUE	2020-09-09	NA	NM-nCOV-11474	hCoV-19/USA/IL-NM-11474/2020	EPI_ISL_7976129	20C	B.1	2020-09-21	30.784	2020-09-10	7	1	6	two_sample_paired	11474	Post	2020-09-16	6	7
COV11474	MN908947.3	18651	G	A	777	87	57	43	1	53	0.0523752	821	2.9467e-19	TRUE	2020-09-09	NA	NM-nCOV-11474	hCoV-19/USA/IL-NM-11474/2020	EPI_ISL_7976129	20C	B.1	2020-09-21	30.784	2020-09-10	7	1	6	two_sample_paired	11474	Post	2020-09-16	6	7
COV11474	MN908947.3	18736	T	C	1311	181	62	150	17	63	0.102529	1463	6.48312e-69	TRUE	2020-09-09	NA	NM-nCOV-11474	hCoV-19/USA/IL-NM-11474/2020	EPI_ISL_7976129	20C	B.1	2020-09-21	30.784	2020-09-10	7	1	6	two_sample_paired	11474	Post	2020-09-16	6	7
COV11474	MN908947.3	19406	G	A	220	87	57	12	2	60	0.0517241	232	1.01313e-05	TRUE	2020-09-09	NA	NM-nCOV-11474	hCoV-19/USA/IL-NM-11474/2020	EPI_ISL_7976129	20C	B.1	2020-09-21	30.784	2020-09-10	7	1	6	two_sample_paired	11474	Post	2020-09-16	6	7
COV11474	MN908947.3	20405	C	T	65	24	59	159	83	54	0.709821	224	1.85236e-89	TRUE	2020-09-09	NA	NM-nCOV-11474	hCoV-19/USA/IL-NM-11474/2020	EPI_ISL_7976129	20C	B.1	2020-09-21	30.784	2020-09-10	7	1	6	two_sample_paired	11474	Post	2020-09-16	6	7
COV11474	MN908947.3	21302	C	T	147	73	52	42	20	57	0.222222	189	1.15284e-18	TRUE	2020-09-09	NA	NM-nCOV-11474	hCoV-19/USA/IL-NM-11474/2020	EPI_ISL_7976129	20C	B.1	2020-09-21	30.784	2020-09-10	7	1	6	two_sample_paired	11474	Post	2020-09-16	6	7
COV11474	MN908947.3	21304	C	A	141	69	54	41	19	57	0.222826	184	1.33913e-18	TRUE	2020-09-09	NA	NM-nCOV-11474	hCoV-19/USA/IL-NM-11474/2020	EPI_ISL_7976129	20C	B.1	2020-09-21	30.784	2020-09-10	7	1	6	two_sample_paired	11474	Post	2020-09-16	6	7
COV11474	MN908947.3	21305	G	A	144	71	53	40	18	56	0.217391	184	5.41773e-18	TRUE	2020-09-09	NA	NM-nCOV-11474	hCoV-19/USA/IL-NM-11474/2020	EPI_ISL_7976129	20C	B.1	2020-09-21	30.784	2020-09-10	7	1	6	two_sample_paired	11474	Post	2020-09-16	6	7
COV11474	MN908947.3	21707	C	T	502	34	66	406	39	63	0.447137	908	1.07877e-213	TRUE	2020-09-09	NA	NM-nCOV-11474	hCoV-19/USA/IL-NM-11474/2020	EPI_ISL_7976129	20C	B.1	2020-09-21	30.784	2020-09-10	7	1	6	two_sample_paired	11474	Post	2020-09-16	6	7
COV11474	MN908947.3	21859	C	T	322	110	58	244	96	49	0.430335	567	2.07554e-120	TRUE	2020-09-09	NA	NM-nCOV-11474	hCoV-19/USA/IL-NM-11474/2020	EPI_ISL_7976129	20C	B.1	2020-09-21	30.784	2020-09-10	7	1	6	two_sample_paired	11474	Post	2020-09-16	6	7
COV11474	MN908947.3	22495	A	T	480	18	60	80	2	59	0.142857	560	7.29227e-37	TRUE	2020-09-09	NA	NM-nCOV-11474	hCoV-19/USA/IL-NM-11474/2020	EPI_ISL_7976129	20C	B.1	2020-09-21	30.784	2020-09-10	7	1	6	two_sample_paired	11474	Post	2020-09-16	6	7
COV11474	MN908947.3	22713	C	T	781	124	53	89	30	46	0.102181	871	4.3928e-37	TRUE	2020-09-09	NA	NM-nCOV-11474	hCoV-19/USA/IL-NM-11474/2020	EPI_ISL_7976129	20C	B.1	2020-09-21	30.784	2020-09-10	7	1	6	two_sample_paired	11474	Post	2020-09-16	6	7
COV11474	MN908947.3	23403	A	G	187	20	64	1367	156	63	0.879665	1554	0	TRUE	2020-09-09	NA	NM-nCOV-11474	hCoV-19/USA/IL-NM-11474/2020	EPI_ISL_7976129	20C	B.1	2020-09-21	30.784	2020-09-10	7	1	6	two_sample_paired	11474	Post	2020-09-16	6	7
COV11474	MN908947.3	24034	C	T	368	81	60	45	10	58	0.108696	414	3.29848e-20	TRUE	2020-09-09	NA	NM-nCOV-11474	hCoV-19/USA/IL-NM-11474/2020	EPI_ISL_7976129	20C	B.1	2020-09-21	30.784	2020-09-10	7	1	6	two_sample_paired	11474	Post	2020-09-16	6	7
COV11474	MN908947.3	24679	A	G	1160	254	60	64	18	59	0.0522876	1224	4.65229e-29	TRUE	2020-09-09	NA	NM-nCOV-11474	hCoV-19/USA/IL-NM-11474/2020	EPI_ISL_7976129	20C	B.1	2020-09-21	30.784	2020-09-10	7	1	6	two_sample_paired	11474	Post	2020-09-16	6	7
COV11474	MN908947.3	25149	C	T	259	38	57	23	0	56	0.0812721	283	1.8402e-10	TRUE	2020-09-09	NA	NM-nCOV-11474	hCoV-19/USA/IL-NM-11474/2020	EPI_ISL_7976129	20C	B.1	2020-09-21	30.784	2020-09-10	7	1	6	two_sample_paired	11474	Post	2020-09-16	6	7
COV11474	MN908947.3	25444	G	A	540	52	59	18	2	55	0.0322581	558	2.61332e-08	TRUE	2020-09-09	NA	NM-nCOV-11474	hCoV-19/USA/IL-NM-11474/2020	EPI_ISL_7976129	20C	B.1	2020-09-21	30.784	2020-09-10	7	1	6	two_sample_paired	11474	Post	2020-09-16	6	7
COV11474	MN908947.3	25563	G	T	111	31	59	554	177	58	0.831832	666	0	TRUE	2020-09-09	NA	NM-nCOV-11474	hCoV-19/USA/IL-NM-11474/2020	EPI_ISL_7976129	20C	B.1	2020-09-21	30.784	2020-09-10	7	1	6	two_sample_paired	11474	Post	2020-09-16	6	7
COV11474	MN908947.3	25603	C	T	625	255	57	72	30	55	0.1033	697	2.81984e-31	TRUE	2020-09-09	NA	NM-nCOV-11474	hCoV-19/USA/IL-NM-11474/2020	EPI_ISL_7976129	20C	B.1	2020-09-21	30.784	2020-09-10	7	1	6	two_sample_paired	11474	Post	2020-09-16	6	7
COV11474	MN908947.3	25907	G	T	413	111	62	33	12	57	0.073991	446	2.49066e-15	TRUE	2020-09-09	NA	NM-nCOV-11474	hCoV-19/USA/IL-NM-11474/2020	EPI_ISL_7976129	20C	B.1	2020-09-21	30.784	2020-09-10	7	1	6	two_sample_paired	11474	Post	2020-09-16	6	7
COV11474	MN908947.3	25947	G	C	407	167	58	14	7	46	0.0332542	421	1.61514e-06	TRUE	2020-09-09	NA	NM-nCOV-11474	hCoV-19/USA/IL-NM-11474/2020	EPI_ISL_7976129	20C	B.1	2020-09-21	30.784	2020-09-10	7	1	6	two_sample_paired	11474	Post	2020-09-16	6	7
COV11474	MN908947.3	26333	C	T	493	125	54	66	13	56	0.118068	559	3.82989e-28	TRUE	2020-09-09	NA	NM-nCOV-11474	hCoV-19/USA/IL-NM-11474/2020	EPI_ISL_7976129	20C	B.1	2020-09-21	30.784	2020-09-10	7	1	6	two_sample_paired	11474	Post	2020-09-16	6	7
COV11474	MN908947.3	26654	G	T	485	45	53	93	4	50	0.160622	579	1.04498e-40	TRUE	2020-09-09	NA	NM-nCOV-11474	hCoV-19/USA/IL-NM-11474/2020	EPI_ISL_7976129	20C	B.1	2020-09-21	30.784	2020-09-10	7	1	6	two_sample_paired	11474	Post	2020-09-16	6	7
COV11474	MN908947.3	26681	C	T	578	55	56	116	8	57	0.166906	695	6.98762e-51	TRUE	2020-09-09	NA	NM-nCOV-11474	hCoV-19/USA/IL-NM-11474/2020	EPI_ISL_7976129	20C	B.1	2020-09-21	30.784	2020-09-10	7	1	6	two_sample_paired	11474	Post	2020-09-16	6	7
COV11474	MN908947.3	26729	T	C	851	98	63	75	7	59	0.0809061	927	3.23389e-34	TRUE	2020-09-09	NA	NM-nCOV-11474	hCoV-19/USA/IL-NM-11474/2020	EPI_ISL_7976129	20C	B.1	2020-09-21	30.784	2020-09-10	7	1	6	two_sample_paired	11474	Post	2020-09-16	6	7
COV11474	MN908947.3	27323	C	T	643	61	65	92	9	63	0.12517	735	5.43443e-43	TRUE	2020-09-09	NA	NM-nCOV-11474	hCoV-19/USA/IL-NM-11474/2020	EPI_ISL_7976129	20C	B.1	2020-09-21	30.784	2020-09-10	7	1	6	two_sample_paired	11474	Post	2020-09-16	6	7
COV11474	MN908947.3	27884	C	T	1483	182	63	131	15	60	0.0811146	1615	1.82134e-61	TRUE	2020-09-09	NA	NM-nCOV-11474	hCoV-19/USA/IL-NM-11474/2020	EPI_ISL_7976129	20C	B.1	2020-09-21	30.784	2020-09-10	7	1	6	two_sample_paired	11474	Post	2020-09-16	6	7
COV11474	MN908947.3	27964	C	T	819	150	60	1236	361	58	0.601167	2056	0	TRUE	2020-09-09	NA	NM-nCOV-11474	hCoV-19/USA/IL-NM-11474/2020	EPI_ISL_7976129	20C	B.1	2020-09-21	30.784	2020-09-10	7	1	6	two_sample_paired	11474	Post	2020-09-16	6	7
COV11474	MN908947.3	28077	G	C	1172	163	61	85	6	61	0.0676213	1257	2.92133e-38	TRUE	2020-09-09	NA	NM-nCOV-11474	hCoV-19/USA/IL-NM-11474/2020	EPI_ISL_7976129	20C	B.1	2020-09-21	30.784	2020-09-10	7	1	6	two_sample_paired	11474	Post	2020-09-16	6	7
COV11474	MN908947.3	28144	T	C	1067	157	59	92	7	63	0.0793788	1159	1.83741e-40	TRUE	2020-09-09	NA	NM-nCOV-11474	hCoV-19/USA/IL-NM-11474/2020	EPI_ISL_7976129	20C	B.1	2020-09-21	30.784	2020-09-10	7	1	6	two_sample_paired	11474	Post	2020-09-16	6	7
COV11474	MN908947.3	28472	C	T	817	194	60	40	8	49	0.0466744	857	5.0552e-18	TRUE	2020-09-09	NA	NM-nCOV-11474	hCoV-19/USA/IL-NM-11474/2020	EPI_ISL_7976129	20C	B.1	2020-09-21	30.784	2020-09-10	7	1	6	two_sample_paired	11474	Post	2020-09-16	6	7
COV11474	MN908947.3	28559	G	T	678	140	56	32	15	42	0.0450704	710	2.52206e-14	TRUE	2020-09-09	NA	NM-nCOV-11474	hCoV-19/USA/IL-NM-11474/2020	EPI_ISL_7976129	20C	B.1	2020-09-21	30.784	2020-09-10	7	1	6	two_sample_paired	11474	Post	2020-09-16	6	7
COV11474	MN908947.3	28703	G	A	1272	184	61	125	16	57	0.0894134	1398	1.44745e-56	TRUE	2020-09-09	NA	NM-nCOV-11474	hCoV-19/USA/IL-NM-11474/2020	EPI_ISL_7976129	20C	B.1	2020-09-21	30.784	2020-09-10	7	1	6	two_sample_paired	11474	Post	2020-09-16	6	7
COV11474	MN908947.3	28854	C	T	132	44	54	401	155	55	0.752345	533	5.55044e-227	TRUE	2020-09-09	NA	NM-nCOV-11474	hCoV-19/USA/IL-NM-11474/2020	EPI_ISL_7976129	20C	B.1	2020-09-21	30.784	2020-09-10	7	1	6	two_sample_paired	11474	Post	2020-09-16	6	7
COV11474	MN908947.3	28869	C	T	448	174	54	23	10	53	0.0487288	472	5.86997e-10	TRUE	2020-09-09	NA	NM-nCOV-11474	hCoV-19/USA/IL-NM-11474/2020	EPI_ISL_7976129	20C	B.1	2020-09-21	30.784	2020-09-10	7	1	6	two_sample_paired	11474	Post	2020-09-16	6	7
COV11474	MN908947.3	28896	C	G	256	71	51	25	2	52	0.088968	281	1.18159e-10	TRUE	2020-09-09	NA	NM-nCOV-11474	hCoV-19/USA/IL-NM-11474/2020	EPI_ISL_7976129	20C	B.1	2020-09-21	30.784	2020-09-10	7	1	6	two_sample_paired	11474	Post	2020-09-16	6	7
COV11474	MN908947.3	29250	C	T	381	54	55	14	1	56	0.0353535	396	1.58392e-06	TRUE	2020-09-09	NA	NM-nCOV-11474	hCoV-19/USA/IL-NM-11474/2020	EPI_ISL_7976129	20C	B.1	2020-09-21	30.784	2020-09-10	7	1	6	two_sample_paired	11474	Post	2020-09-16	6	7
COV11474	MN908947.3	29700	A	G	546	86	64	79	14	62	0.1264	625	4.99968e-37	TRUE	2020-09-09	NA	NM-nCOV-11474	hCoV-19/USA/IL-NM-11474/2020	EPI_ISL_7976129	20C	B.1	2020-09-21	30.784	2020-09-10	7	1	6	two_sample_paired	11474	Post	2020-09-16	6	7
COV11514	MN908947.3	241	C	T	0	0	0	1161	38	70	1	1161	0	TRUE	2020-11-19	NA	NM-nCOV-11514	hCoV-19/USA/IL-NM-11514/2020		20A	B.1.565	2020-11-25	17.91	2020-10-16	20	1	19	two_sample_paired	11514	Post	2020-11-04	19	20
COV11514	MN908947.3	607	A	G	2	0	58	1154	146	70	0.99827	1156	0	TRUE	2020-11-19	NA	NM-nCOV-11514	hCoV-19/USA/IL-NM-11514/2020		20A	B.1.565	2020-11-25	17.91	2020-10-16	20	1	19	two_sample_paired	11514	Post	2020-11-04	19	20
COV11514	MN908947.3	696	A	C	2	0	75	1088	121	64	0.998165	1090	0	TRUE	2020-11-19	NA	NM-nCOV-11514	hCoV-19/USA/IL-NM-11514/2020		20A	B.1.565	2020-11-25	17.91	2020-10-16	20	1	19	two_sample_paired	11514	Post	2020-11-04	19	20
COV11514	MN908947.3	916	A	G	4	1	65	1470	132	69	0.997286	1474	0	TRUE	2020-11-19	NA	NM-nCOV-11514	hCoV-19/USA/IL-NM-11514/2020		20A	B.1.565	2020-11-25	17.91	2020-10-16	20	1	19	two_sample_paired	11514	Post	2020-11-04	19	20
COV11514	MN908947.3	3037	C	T	0	0	0	1250	71	72	0.999201	1251	0	TRUE	2020-11-19	NA	NM-nCOV-11514	hCoV-19/USA/IL-NM-11514/2020		20A	B.1.565	2020-11-25	17.91	2020-10-16	20	1	19	two_sample_paired	11514	Post	2020-11-04	19	20
COV11514	MN908947.3	3871	G	T	0	0	0	565	14	72	1	565	0	TRUE	2020-11-19	NA	NM-nCOV-11514	hCoV-19/USA/IL-NM-11514/2020		20A	B.1.565	2020-11-25	17.91	2020-10-16	20	1	19	two_sample_paired	11514	Post	2020-11-04	19	20
COV11514	MN908947.3	3931	T	C	0	0	0	446	18	72	0.997763	447	0	TRUE	2020-11-19	NA	NM-nCOV-11514	hCoV-19/USA/IL-NM-11514/2020		20A	B.1.565	2020-11-25	17.91	2020-10-16	20	1	19	two_sample_paired	11514	Post	2020-11-04	19	20
COV11514	MN908947.3	6285	C	T	0	0	0	819	9	70	1	819	0	TRUE	2020-11-19	NA	NM-nCOV-11514	hCoV-19/USA/IL-NM-11514/2020		20A	B.1.565	2020-11-25	17.91	2020-10-16	20	1	19	two_sample_paired	11514	Post	2020-11-04	19	20
COV11514	MN908947.3	9502	C	T	164	11	70	9	0	76	0.0520231	173	5.75236e-05	TRUE	2020-11-19	NA	NM-nCOV-11514	hCoV-19/USA/IL-NM-11514/2020		20A	B.1.565	2020-11-25	17.91	2020-10-16	20	1	19	two_sample_paired	11514	Post	2020-11-04	19	20
COV11514	MN908947.3	14016	C	T	1	1	38	1054	41	73	0.999052	1055	0	TRUE	2020-11-19	NA	NM-nCOV-11514	hCoV-19/USA/IL-NM-11514/2020		20A	B.1.565	2020-11-25	17.91	2020-10-16	20	1	19	two_sample_paired	11514	Post	2020-11-04	19	20
COV11514	MN908947.3	14408	C	T	1	1	39	656	26	69	0.998478	657	0	TRUE	2020-11-19	NA	NM-nCOV-11514	hCoV-19/USA/IL-NM-11514/2020		20A	B.1.565	2020-11-25	17.91	2020-10-16	20	1	19	two_sample_paired	11514	Post	2020-11-04	19	20
COV11514	MN908947.3	15521	T	A	519	320	52	31	13	47	0.0563636	550	9.85089e-13	TRUE	2020-11-19	NA	NM-nCOV-11514	hCoV-19/USA/IL-NM-11514/2020		20A	B.1.565	2020-11-25	17.91	2020-10-16	20	1	19	two_sample_paired	11514	Post	2020-11-04	19	20
COV11514	MN908947.3	16206	G	A	1787	162	70	64	4	70	0.0345759	1851	3.24402e-30	TRUE	2020-11-19	NA	NM-nCOV-11514	hCoV-19/USA/IL-NM-11514/2020		20A	B.1.565	2020-11-25	17.91	2020-10-16	20	1	19	two_sample_paired	11514	Post	2020-11-04	19	20
COV11514	MN908947.3	16466	C	T	449	99	62	14	3	59	0.0302376	463	7.2148e-07	TRUE	2020-11-19	NA	NM-nCOV-11514	hCoV-19/USA/IL-NM-11514/2020		20A	B.1.565	2020-11-25	17.91	2020-10-16	20	1	19	two_sample_paired	11514	Post	2020-11-04	19	20
COV11514	MN908947.3	16858	G	T	573	13	73	236	7	69	0.291718	809	4.40436e-122	TRUE	2020-11-19	NA	NM-nCOV-11514	hCoV-19/USA/IL-NM-11514/2020		20A	B.1.565	2020-11-25	17.91	2020-10-16	20	1	19	two_sample_paired	11514	Post	2020-11-04	19	20
COV11514	MN908947.3	18816	G	T	2	1	38	1512	129	72	0.99802	1515	0	TRUE	2020-11-19	NA	NM-nCOV-11514	hCoV-19/USA/IL-NM-11514/2020		20A	B.1.565	2020-11-25	17.91	2020-10-16	20	1	19	two_sample_paired	11514	Post	2020-11-04	19	20
COV11514	MN908947.3	19524	C	T	1	0	76	456	20	64	0.997812	457	0	TRUE	2020-11-19	NA	NM-nCOV-11514	hCoV-19/USA/IL-NM-11514/2020		20A	B.1.565	2020-11-25	17.91	2020-10-16	20	1	19	two_sample_paired	11514	Post	2020-11-04	19	20
COV11514	MN908947.3	20429	C	T	0	0	0	97	7	71	1	97	1.33798e-85	TRUE	2020-11-19	NA	NM-nCOV-11514	hCoV-19/USA/IL-NM-11514/2020		20A	B.1.565	2020-11-25	17.91	2020-10-16	20	1	19	two_sample_paired	11514	Post	2020-11-04	19	20
COV11514	MN908947.3	23403	A	G	0	0	0	2662	101	71	1	2662	0	TRUE	2020-11-19	NA	NM-nCOV-11514	hCoV-19/USA/IL-NM-11514/2020		20A	B.1.565	2020-11-25	17.91	2020-10-16	20	1	19	two_sample_paired	11514	Post	2020-11-04	19	20
COV11514	MN908947.3	23430	C	T	2636	101	73	279	13	72	0.0957118	2915	2.30479e-135	TRUE	2020-11-19	NA	NM-nCOV-11514	hCoV-19/USA/IL-NM-11514/2020		20A	B.1.565	2020-11-25	17.91	2020-10-16	20	1	19	two_sample_paired	11514	Post	2020-11-04	19	20
COV11514	MN908947.3	23478	G	T	0	0	0	2744	136	73	1	2744	0	TRUE	2020-11-19	NA	NM-nCOV-11514	hCoV-19/USA/IL-NM-11514/2020		20A	B.1.565	2020-11-25	17.91	2020-10-16	20	1	19	two_sample_paired	11514	Post	2020-11-04	19	20
COV11514	MN908947.3	23525	C	T	2316	270	71	285	50	67	0.109573	2601	4.12067e-136	TRUE	2020-11-19	NA	NM-nCOV-11514	hCoV-19/USA/IL-NM-11514/2020		20A	B.1.565	2020-11-25	17.91	2020-10-16	20	1	19	two_sample_paired	11514	Post	2020-11-04	19	20
COV11514	MN908947.3	23643	C	T	370	21	69	389	29	68	0.512516	759	1.20581e-217	TRUE	2020-11-19	NA	NM-nCOV-11514	hCoV-19/USA/IL-NM-11514/2020		20A	B.1.565	2020-11-25	17.91	2020-10-16	20	1	19	two_sample_paired	11514	Post	2020-11-04	19	20
COV11514	MN908947.3	24368	G	C	1	1	38	1121	19	74	0.999109	1122	0	TRUE	2020-11-19	NA	NM-nCOV-11514	hCoV-19/USA/IL-NM-11514/2020		20A	B.1.565	2020-11-25	17.91	2020-10-16	20	1	19	two_sample_paired	11514	Post	2020-11-04	19	20
COV11514	MN908947.3	27804	C	T	822	233	62	69	27	48	0.0774411	891	4.2172e-31	TRUE	2020-11-19	NA	NM-nCOV-11514	hCoV-19/USA/IL-NM-11514/2020		20A	B.1.565	2020-11-25	17.91	2020-10-16	20	1	19	two_sample_paired	11514	Post	2020-11-04	19	20
COV11514	MN908947.3	28977	C	T	3	2	36	1242	679	53	0.99759	1245	0	TRUE	2020-11-19	NA	NM-nCOV-11514	hCoV-19/USA/IL-NM-11514/2020		20A	B.1.565	2020-11-25	17.91	2020-10-16	20	1	19	two_sample_paired	11514	Post	2020-11-04	19	20
COV11514	MN908947.3	29250	C	T	1409	57	66	61	3	68	0.0414966	1470	1.56564e-28	TRUE	2020-11-19	NA	NM-nCOV-11514	hCoV-19/USA/IL-NM-11514/2020		20A	B.1.565	2020-11-25	17.91	2020-10-16	20	1	19	two_sample_paired	11514	Post	2020-11-04	19	20
COV11514	MN908947.3	29688	G	T	1753	49	72	214	3	72	0.108629	1970	8.0512e-105	TRUE	2020-11-19	NA	NM-nCOV-11514	hCoV-19/USA/IL-NM-11514/2020		20A	B.1.565	2020-11-25	17.91	2020-10-16	20	1	19	two_sample_paired	11514	Post	2020-11-04	19	20
COV11572	MN908947.3	241	C	T	3	0	66	3037	123	70	0.999013	3040	0	TRUE	2020-11-14	NA	NM-nCOV-11572	hCoV-19/USA/IL-NM-11572/2020		20C	B.1.3	2020-11-18	17.5	2020-11-14	0	0	0	two_sample_paired	11572	Pre	2020-11-14	0	0
COV11572	MN908947.3	398	C	T	1969	307	64	93	27	53	0.0451018	2062	8.61933e-42	TRUE	2020-11-14	NA	NM-nCOV-11572	hCoV-19/USA/IL-NM-11572/2020		20C	B.1.3	2020-11-18	17.5	2020-11-14	0	0	0	two_sample_paired	11572	Pre	2020-11-14	0	0
COV11572	MN908947.3	715	C	T	44	15	50	836	33	63	0.95	880	0	TRUE	2020-11-14	NA	NM-nCOV-11572	hCoV-19/USA/IL-NM-11572/2020		20C	B.1.3	2020-11-18	17.5	2020-11-14	0	0	0	two_sample_paired	11572	Pre	2020-11-14	0	0
COV11572	MN908947.3	1059	C	T	1	0	32	903	44	63	0.998894	904	0	TRUE	2020-11-14	NA	NM-nCOV-11572	hCoV-19/USA/IL-NM-11572/2020		20C	B.1.3	2020-11-18	17.5	2020-11-14	0	0	0	two_sample_paired	11572	Pre	2020-11-14	0	0
COV11572	MN908947.3	1212	G	A	1	0	76	1896	150	66	0.998946	1898	0	TRUE	2020-11-14	NA	NM-nCOV-11572	hCoV-19/USA/IL-NM-11572/2020		20C	B.1.3	2020-11-18	17.5	2020-11-14	0	0	0	two_sample_paired	11572	Pre	2020-11-14	0	0
COV11572	MN908947.3	2944	G	A	1	1	38	3450	224	70	0.999421	3452	0	TRUE	2020-11-14	NA	NM-nCOV-11572	hCoV-19/USA/IL-NM-11572/2020		20C	B.1.3	2020-11-18	17.5	2020-11-14	0	0	0	two_sample_paired	11572	Pre	2020-11-14	0	0
COV11572	MN908947.3	3037	C	T	0	0	0	2555	185	70	1	2555	0	TRUE	2020-11-14	NA	NM-nCOV-11572	hCoV-19/USA/IL-NM-11572/2020		20C	B.1.3	2020-11-18	17.5	2020-11-14	0	0	0	two_sample_paired	11572	Pre	2020-11-14	0	0
COV11572	MN908947.3	9139	T	C	1662	89	72	235	18	69	0.12388	1897	6.92266e-114	TRUE	2020-11-14	NA	NM-nCOV-11572	hCoV-19/USA/IL-NM-11572/2020		20C	B.1.3	2020-11-18	17.5	2020-11-14	0	0	0	two_sample_paired	11572	Pre	2020-11-14	0	0
COV11572	MN908947.3	11916	C	T	0	0	0	2046	226	70	1	2046	0	TRUE	2020-11-14	NA	NM-nCOV-11572	hCoV-19/USA/IL-NM-11572/2020		20C	B.1.3	2020-11-18	17.5	2020-11-14	0	0	0	two_sample_paired	11572	Pre	2020-11-14	0	0
COV11572	MN908947.3	13947	A	T	2	1	33	1397	70	71	0.99857	1399	0	TRUE	2020-11-14	NA	NM-nCOV-11572	hCoV-19/USA/IL-NM-11572/2020		20C	B.1.3	2020-11-18	17.5	2020-11-14	0	0	0	two_sample_paired	11572	Pre	2020-11-14	0	0
COV11572	MN908947.3	14119	C	T	3	0	59	1113	212	49	0.997312	1116	0	TRUE	2020-11-14	NA	NM-nCOV-11572	hCoV-19/USA/IL-NM-11572/2020		20C	B.1.3	2020-11-18	17.5	2020-11-14	0	0	0	two_sample_paired	11572	Pre	2020-11-14	0	0
COV11572	MN908947.3	14408	C	T	1	1	36	1217	77	61	0.999179	1218	0	TRUE	2020-11-14	NA	NM-nCOV-11572	hCoV-19/USA/IL-NM-11572/2020		20C	B.1.3	2020-11-18	17.5	2020-11-14	0	0	0	two_sample_paired	11572	Pre	2020-11-14	0	0
COV11572	MN908947.3	14960	A	T	535	126	66	23	1	49	0.0412186	558	7.29824e-11	TRUE	2020-11-14	NA	NM-nCOV-11572	hCoV-19/USA/IL-NM-11572/2020		20C	B.1.3	2020-11-18	17.5	2020-11-14	0	0	0	two_sample_paired	11572	Pre	2020-11-14	0	0
COV11572	MN908947.3	15521	T	A	1207	843	49	43	30	42	0.0344	1250	2.17546e-16	TRUE	2020-11-14	NA	NM-nCOV-11572	hCoV-19/USA/IL-NM-11572/2020		20C	B.1.3	2020-11-18	17.5	2020-11-14	0	0	0	two_sample_paired	11572	Pre	2020-11-14	0	0
COV11572	MN908947.3	16646	C	T	2607	206	71	110	12	69	0.0404858	2717	6.75263e-52	TRUE	2020-11-14	NA	NM-nCOV-11572	hCoV-19/USA/IL-NM-11572/2020		20C	B.1.3	2020-11-18	17.5	2020-11-14	0	0	0	two_sample_paired	11572	Pre	2020-11-14	0	0
COV11572	MN908947.3	16865	T	C	1347	99	71	55	5	59	0.0392297	1402	3.10417e-26	TRUE	2020-11-14	NA	NM-nCOV-11572	hCoV-19/USA/IL-NM-11572/2020		20C	B.1.3	2020-11-18	17.5	2020-11-14	0	0	0	two_sample_paired	11572	Pre	2020-11-14	0	0
COV11572	MN908947.3	17249	C	T	1268	116	68	158	25	65	0.110799	1426	2.31876e-75	TRUE	2020-11-14	NA	NM-nCOV-11572	hCoV-19/USA/IL-NM-11572/2020		20C	B.1.3	2020-11-18	17.5	2020-11-14	0	0	0	two_sample_paired	11572	Pre	2020-11-14	0	0
COV11572	MN908947.3	17441	C	T	1869	88	69	58	5	70	0.0300986	1927	1.72069e-27	TRUE	2020-11-14	NA	NM-nCOV-11572	hCoV-19/USA/IL-NM-11572/2020		20C	B.1.3	2020-11-18	17.5	2020-11-14	0	0	0	two_sample_paired	11572	Pre	2020-11-14	0	0
COV11572	MN908947.3	17573	C	T	1451	112	71	407	30	70	0.219053	1858	1.9614e-202	TRUE	2020-11-14	NA	NM-nCOV-11572	hCoV-19/USA/IL-NM-11572/2020		20C	B.1.3	2020-11-18	17.5	2020-11-14	0	0	0	two_sample_paired	11572	Pre	2020-11-14	0	0
COV11572	MN908947.3	17634	C	A	6	1	64	855	164	67	0.993031	861	0	TRUE	2020-11-14	NA	NM-nCOV-11572	hCoV-19/USA/IL-NM-11572/2020		20C	B.1.3	2020-11-18	17.5	2020-11-14	0	0	0	two_sample_paired	11572	Pre	2020-11-14	0	0
COV11572	MN908947.3	17792	A	T	267	12	73	11	0	77	0.0395683	278	6.72698e-06	TRUE	2020-11-14	NA	NM-nCOV-11572	hCoV-19/USA/IL-NM-11572/2020		20C	B.1.3	2020-11-18	17.5	2020-11-14	0	0	0	two_sample_paired	11572	Pre	2020-11-14	0	0
COV11572	MN908947.3	19417	G	T	1019	85	70	52	6	65	0.0485528	1071	5.6101e-25	TRUE	2020-11-14	NA	NM-nCOV-11572	hCoV-19/USA/IL-NM-11572/2020		20C	B.1.3	2020-11-18	17.5	2020-11-14	0	0	0	two_sample_paired	11572	Pre	2020-11-14	0	0
COV11572	MN908947.3	20148	C	T	781	206	61	53	28	48	0.0635492	834	3.17806e-23	TRUE	2020-11-14	NA	NM-nCOV-11572	hCoV-19/USA/IL-NM-11572/2020		20C	B.1.3	2020-11-18	17.5	2020-11-14	0	0	0	two_sample_paired	11572	Pre	2020-11-14	0	0
COV11572	MN908947.3	21297	C	T	3	1	35	1457	364	64	0.997945	1460	0	TRUE	2020-11-14	NA	NM-nCOV-11572	hCoV-19/USA/IL-NM-11572/2020		20C	B.1.3	2020-11-18	17.5	2020-11-14	0	0	0	two_sample_paired	11572	Pre	2020-11-14	0	0
COV11572	MN908947.3	23403	A	G	0	0	0	3804	232	69	1	3804	0	TRUE	2020-11-14	NA	NM-nCOV-11572	hCoV-19/USA/IL-NM-11572/2020		20C	B.1.3	2020-11-18	17.5	2020-11-14	0	0	0	two_sample_paired	11572	Pre	2020-11-14	0	0
COV11572	MN908947.3	23586	A	G	0	0	0	2821	344	66	1	2821	0	TRUE	2020-11-14	NA	NM-nCOV-11572	hCoV-19/USA/IL-NM-11572/2020		20C	B.1.3	2020-11-18	17.5	2020-11-14	0	0	0	two_sample_paired	11572	Pre	2020-11-14	0	0
COV11572	MN908947.3	24746	T	C	0	0	0	1060	226	66	1	1060	0	TRUE	2020-11-14	NA	NM-nCOV-11572	hCoV-19/USA/IL-NM-11572/2020		20C	B.1.3	2020-11-18	17.5	2020-11-14	0	0	0	two_sample_paired	11572	Pre	2020-11-14	0	0
COV11572	MN908947.3	25563	G	T	1	0	77	5154	318	71	0.999806	5155	0	TRUE	2020-11-14	NA	NM-nCOV-11572	hCoV-19/USA/IL-NM-11572/2020		20C	B.1.3	2020-11-18	17.5	2020-11-14	0	0	0	two_sample_paired	11572	Pre	2020-11-14	0	0
COV11572	MN908947.3	26010	C	T	2391	289	58	94	25	53	0.037827	2485	6.42525e-40	TRUE	2020-11-14	NA	NM-nCOV-11572	hCoV-19/USA/IL-NM-11572/2020		20C	B.1.3	2020-11-18	17.5	2020-11-14	0	0	0	two_sample_paired	11572	Pre	2020-11-14	0	0
COV11572	MN908947.3	26456	C	T	2278	134	72	91	6	71	0.0384128	2369	2.31233e-43	TRUE	2020-11-14	NA	NM-nCOV-11572	hCoV-19/USA/IL-NM-11572/2020		20C	B.1.3	2020-11-18	17.5	2020-11-14	0	0	0	two_sample_paired	11572	Pre	2020-11-14	0	0
COV11572	MN908947.3	28487	G	A	2	2	35	2885	348	69	0.998961	2888	0	TRUE	2020-11-14	NA	NM-nCOV-11572	hCoV-19/USA/IL-NM-11572/2020		20C	B.1.3	2020-11-18	17.5	2020-11-14	0	0	0	two_sample_paired	11572	Pre	2020-11-14	0	0
COV11572	MN908947.3	28917	G	T	1531	174	64	79	2	58	0.0490379	1611	1.07268e-35	TRUE	2020-11-14	NA	NM-nCOV-11572	hCoV-19/USA/IL-NM-11572/2020		20C	B.1.3	2020-11-18	17.5	2020-11-14	0	0	0	two_sample_paired	11572	Pre	2020-11-14	0	0
COV11662	MN908947.3	241	C	T	2	0	38	561	64	55	0.996448	563	0	TRUE	2020-11-27	NA	NM-nCOV-11662	hCoV-19/USA/IL-NM-11662/2020	EPI_ISL_7976139	20G	B.1.2	2020-12-03	30.291	2020-11-28	1	1	0	three_plus_paired	11662	Pre	2020-11-28	0	1
COV11662	MN908947.3	833	T	C	1337	215	63	42	22	45	0.0304348	1380	1.87498e-19	TRUE	2020-11-27	NA	NM-nCOV-11662	hCoV-19/USA/IL-NM-11662/2020	EPI_ISL_7976139	20G	B.1.2	2020-12-03	30.291	2020-11-28	1	1	0	three_plus_paired	11662	Pre	2020-11-28	0	1
COV11662	MN908947.3	835	C	T	137	82	45	1255	173	64	0.900933	1393	0	TRUE	2020-11-27	NA	NM-nCOV-11662	hCoV-19/USA/IL-NM-11662/2020	EPI_ISL_7976139	20G	B.1.2	2020-12-03	30.291	2020-11-28	1	1	0	three_plus_paired	11662	Pre	2020-11-28	0	1
COV11662	MN908947.3	1059	C	T	18	5	58	531	63	60	0.967213	549	0	TRUE	2020-11-27	NA	NM-nCOV-11662	hCoV-19/USA/IL-NM-11662/2020	EPI_ISL_7976139	20G	B.1.2	2020-12-03	30.291	2020-11-28	1	1	0	three_plus_paired	11662	Pre	2020-11-28	0	1
COV11662	MN908947.3	1068	G	T	582	75	61	21	3	54	0.0348259	603	6.39463e-10	TRUE	2020-11-27	NA	NM-nCOV-11662	hCoV-19/USA/IL-NM-11662/2020	EPI_ISL_7976139	20G	B.1.2	2020-12-03	30.291	2020-11-28	1	1	0	three_plus_paired	11662	Pre	2020-11-28	0	1
COV11662	MN908947.3	1630	A	T	763	43	54	62	2	54	0.0751515	825	8.22165e-26	TRUE	2020-11-27	NA	NM-nCOV-11662	hCoV-19/USA/IL-NM-11662/2020	EPI_ISL_7976139	20G	B.1.2	2020-12-03	30.291	2020-11-28	1	1	0	three_plus_paired	11662	Pre	2020-11-28	0	1
COV11662	MN908947.3	2480	A	G	308	143	54	16	10	48	0.0493827	324	3.35415e-07	TRUE	2020-11-27	NA	NM-nCOV-11662	hCoV-19/USA/IL-NM-11662/2020	EPI_ISL_7976139	20G	B.1.2	2020-12-03	30.291	2020-11-28	1	1	0	three_plus_paired	11662	Pre	2020-11-28	0	1
COV11662	MN908947.3	2703	T	C	1436	210	63	64	3	64	0.0426382	1501	1.18234e-29	TRUE	2020-11-27	NA	NM-nCOV-11662	hCoV-19/USA/IL-NM-11662/2020	EPI_ISL_7976139	20G	B.1.2	2020-12-03	30.291	2020-11-28	1	1	0	three_plus_paired	11662	Pre	2020-11-28	0	1
COV11662	MN908947.3	3037	C	T	4	0	66	510	99	59	0.992218	514	0	TRUE	2020-11-27	NA	NM-nCOV-11662	hCoV-19/USA/IL-NM-11662/2020	EPI_ISL_7976139	20G	B.1.2	2020-12-03	30.291	2020-11-28	1	1	0	three_plus_paired	11662	Pre	2020-11-28	0	1
COV11662	MN908947.3	4660	T	G	1366	296	50	81	36	52	0.0559779	1447	1.52236e-33	TRUE	2020-11-27	NA	NM-nCOV-11662	hCoV-19/USA/IL-NM-11662/2020	EPI_ISL_7976139	20G	B.1.2	2020-12-03	30.291	2020-11-28	1	1	0	three_plus_paired	11662	Pre	2020-11-28	0	1
COV11662	MN908947.3	4771	T	A	1898	169	63	60	3	63	0.0305655	1963	6.6213e-27	TRUE	2020-11-27	NA	NM-nCOV-11662	hCoV-19/USA/IL-NM-11662/2020	EPI_ISL_7976139	20G	B.1.2	2020-12-03	30.291	2020-11-28	1	1	0	three_plus_paired	11662	Pre	2020-11-28	0	1
COV11662	MN908947.3	6027	C	T	1049	102	64	49	6	66	0.0446266	1098	1.11338e-22	TRUE	2020-11-27	NA	NM-nCOV-11662	hCoV-19/USA/IL-NM-11662/2020	EPI_ISL_7976139	20G	B.1.2	2020-12-03	30.291	2020-11-28	1	1	0	three_plus_paired	11662	Pre	2020-11-28	0	1
COV11662	MN908947.3	6696	C	T	573	99	64	37	6	62	0.0606557	610	2.20157e-17	TRUE	2020-11-27	NA	NM-nCOV-11662	hCoV-19/USA/IL-NM-11662/2020	EPI_ISL_7976139	20G	B.1.2	2020-12-03	30.291	2020-11-28	1	1	0	three_plus_paired	11662	Pre	2020-11-28	0	1
COV11662	MN908947.3	6730	C	T	458	105	63	76	16	60	0.142322	534	2.10139e-35	TRUE	2020-11-27	NA	NM-nCOV-11662	hCoV-19/USA/IL-NM-11662/2020	EPI_ISL_7976139	20G	B.1.2	2020-12-03	30.291	2020-11-28	1	1	0	three_plus_paired	11662	Pre	2020-11-28	0	1
COV11662	MN908947.3	8083	G	A	77	12	55	218	14	56	0.736486	296	1.71506e-125	TRUE	2020-11-27	NA	NM-nCOV-11662	hCoV-19/USA/IL-NM-11662/2020	EPI_ISL_7976139	20G	B.1.2	2020-12-03	30.291	2020-11-28	1	1	0	three_plus_paired	11662	Pre	2020-11-28	0	1
COV11662	MN908947.3	9894	T	C	862	47	56	35	1	47	0.039019	897	4.96496e-15	TRUE	2020-11-27	NA	NM-nCOV-11662	hCoV-19/USA/IL-NM-11662/2020	EPI_ISL_7976139	20G	B.1.2	2020-12-03	30.291	2020-11-28	1	1	0	three_plus_paired	11662	Pre	2020-11-28	0	1
COV11662	MN908947.3	10319	C	T	95	36	52	1544	410	60	0.940317	1642	0	TRUE	2020-11-27	NA	NM-nCOV-11662	hCoV-19/USA/IL-NM-11662/2020	EPI_ISL_7976139	20G	B.1.2	2020-12-03	30.291	2020-11-28	1	1	0	three_plus_paired	11662	Pre	2020-11-28	0	1
COV11662	MN908947.3	10748	C	T	44	27	45	296	104	57	0.870588	340	1.30733e-198	TRUE	2020-11-27	NA	NM-nCOV-11662	hCoV-19/USA/IL-NM-11662/2020	EPI_ISL_7976139	20G	B.1.2	2020-12-03	30.291	2020-11-28	1	1	0	three_plus_paired	11662	Pre	2020-11-28	0	1
COV11662	MN908947.3	11071	G	T	536	55	54	24	2	45	0.0428571	560	2.84738e-10	TRUE	2020-11-27	NA	NM-nCOV-11662	hCoV-19/USA/IL-NM-11662/2020	EPI_ISL_7976139	20G	B.1.2	2020-12-03	30.291	2020-11-28	1	1	0	three_plus_paired	11662	Pre	2020-11-28	0	1
COV11662	MN908947.3	11083	G	T	522	63	54	31	5	49	0.0560579	553	2.26727e-13	TRUE	2020-11-27	NA	NM-nCOV-11662	hCoV-19/USA/IL-NM-11662/2020	EPI_ISL_7976139	20G	B.1.2	2020-12-03	30.291	2020-11-28	1	1	0	three_plus_paired	11662	Pre	2020-11-28	0	1
COV11662	MN908947.3	11104	T	C	543	61	56	19	1	43	0.0338078	562	1.58687e-08	TRUE	2020-11-27	NA	NM-nCOV-11662	hCoV-19/USA/IL-NM-11662/2020	EPI_ISL_7976139	20G	B.1.2	2020-12-03	30.291	2020-11-28	1	1	0	three_plus_paired	11662	Pre	2020-11-28	0	1
COV11662	MN908947.3	11152	C	T	1159	119	59	66	7	60	0.0537897	1227	5.20768e-29	TRUE	2020-11-27	NA	NM-nCOV-11662	hCoV-19/USA/IL-NM-11662/2020	EPI_ISL_7976139	20G	B.1.2	2020-12-03	30.291	2020-11-28	1	1	0	three_plus_paired	11662	Pre	2020-11-28	0	1
COV11662	MN908947.3	11824	C	T	980	150	65	106	17	60	0.0975161	1087	3.54842e-49	TRUE	2020-11-27	NA	NM-nCOV-11662	hCoV-19/USA/IL-NM-11662/2020	EPI_ISL_7976139	20G	B.1.2	2020-12-03	30.291	2020-11-28	1	1	0	three_plus_paired	11662	Pre	2020-11-28	0	1
COV11662	MN908947.3	11860	A	T	972	190	63	34	4	64	0.0337972	1006	9.40732e-16	TRUE	2020-11-27	NA	NM-nCOV-11662	hCoV-19/USA/IL-NM-11662/2020	EPI_ISL_7976139	20G	B.1.2	2020-12-03	30.291	2020-11-28	1	1	0	three_plus_paired	11662	Pre	2020-11-28	0	1
COV11662	MN908947.3	12714	G	T	1129	198	61	63	5	60	0.052808	1193	2.24535e-28	TRUE	2020-11-27	NA	NM-nCOV-11662	hCoV-19/USA/IL-NM-11662/2020	EPI_ISL_7976139	20G	B.1.2	2020-12-03	30.291	2020-11-28	1	1	0	three_plus_paired	11662	Pre	2020-11-28	0	1
COV11662	MN908947.3	14408	C	T	4	1	52	1164	113	59	0.995723	1169	0	TRUE	2020-11-27	NA	NM-nCOV-11662	hCoV-19/USA/IL-NM-11662/2020	EPI_ISL_7976139	20G	B.1.2	2020-12-03	30.291	2020-11-28	1	1	0	three_plus_paired	11662	Pre	2020-11-28	0	1
COV11662	MN908947.3	14805	C	T	39	13	48	735	71	62	0.949612	774	0	TRUE	2020-11-27	NA	NM-nCOV-11662	hCoV-19/USA/IL-NM-11662/2020	EPI_ISL_7976139	20G	B.1.2	2020-12-03	30.291	2020-11-28	1	1	0	three_plus_paired	11662	Pre	2020-11-28	0	1
COV11662	MN908947.3	15070	C	A	1227	68	53	67	11	60	0.0517774	1294	7.305e-28	TRUE	2020-11-27	NA	NM-nCOV-11662	hCoV-19/USA/IL-NM-11662/2020	EPI_ISL_7976139	20G	B.1.2	2020-12-03	30.291	2020-11-28	1	1	0	three_plus_paired	11662	Pre	2020-11-28	0	1
COV11662	MN908947.3	17014	G	A	1149	230	61	79	9	41	0.0640714	1233	5.09226e-35	TRUE	2020-11-27	NA	NM-nCOV-11662	hCoV-19/USA/IL-NM-11662/2020	EPI_ISL_7976139	20G	B.1.2	2020-12-03	30.291	2020-11-28	1	1	0	three_plus_paired	11662	Pre	2020-11-28	0	1
COV11662	MN908947.3	17608	G	T	1073	323	58	178	43	57	0.142173	1252	2.53668e-79	TRUE	2020-11-27	NA	NM-nCOV-11662	hCoV-19/USA/IL-NM-11662/2020	EPI_ISL_7976139	20G	B.1.2	2020-12-03	30.291	2020-11-28	1	1	0	three_plus_paired	11662	Pre	2020-11-28	0	1
COV11662	MN908947.3	18368	G	T	477	50	59	35	0	54	0.0683594	512	8.03943e-16	TRUE	2020-11-27	NA	NM-nCOV-11662	hCoV-19/USA/IL-NM-11662/2020	EPI_ISL_7976139	20G	B.1.2	2020-12-03	30.291	2020-11-28	1	1	0	three_plus_paired	11662	Pre	2020-11-28	0	1
COV11662	MN908947.3	18424	A	G	66	1	44	640	48	61	0.905233	707	0	TRUE	2020-11-27	NA	NM-nCOV-11662	hCoV-19/USA/IL-NM-11662/2020	EPI_ISL_7976139	20G	B.1.2	2020-12-03	30.291	2020-11-28	1	1	0	three_plus_paired	11662	Pre	2020-11-28	0	1
COV11662	MN908947.3	19048	G	C	2105	359	61	92	5	62	0.0417992	2201	2.27696e-41	TRUE	2020-11-27	NA	NM-nCOV-11662	hCoV-19/USA/IL-NM-11662/2020	EPI_ISL_7976139	20G	B.1.2	2020-12-03	30.291	2020-11-28	1	1	0	three_plus_paired	11662	Pre	2020-11-28	0	1
COV11662	MN908947.3	19206	C	T	1139	409	58	62	23	57	0.0515807	1202	3.63019e-27	TRUE	2020-11-27	NA	NM-nCOV-11662	hCoV-19/USA/IL-NM-11662/2020	EPI_ISL_7976139	20G	B.1.2	2020-12-03	30.291	2020-11-28	1	1	0	three_plus_paired	11662	Pre	2020-11-28	0	1
COV11662	MN908947.3	19215	T	C	776	291	55	264	98	55	0.253846	1040	1.02775e-122	TRUE	2020-11-27	NA	NM-nCOV-11662	hCoV-19/USA/IL-NM-11662/2020	EPI_ISL_7976139	20G	B.1.2	2020-12-03	30.291	2020-11-28	1	1	0	three_plus_paired	11662	Pre	2020-11-28	0	1
COV11662	MN908947.3	20104	C	T	894	361	51	33	20	43	0.0355603	928	3.94607e-14	TRUE	2020-11-27	NA	NM-nCOV-11662	hCoV-19/USA/IL-NM-11662/2020	EPI_ISL_7976139	20G	B.1.2	2020-12-03	30.291	2020-11-28	1	1	0	three_plus_paired	11662	Pre	2020-11-28	0	1
COV11662	MN908947.3	20186	T	C	798	186	54	26	2	53	0.0315534	824	2.03792e-11	TRUE	2020-11-27	NA	NM-nCOV-11662	hCoV-19/USA/IL-NM-11662/2020	EPI_ISL_7976139	20G	B.1.2	2020-12-03	30.291	2020-11-28	1	1	0	three_plus_paired	11662	Pre	2020-11-28	0	1
COV11662	MN908947.3	21304	C	T	29	7	57	271	118	56	0.900332	301	2.13734e-176	TRUE	2020-11-27	NA	NM-nCOV-11662	hCoV-19/USA/IL-NM-11662/2020	EPI_ISL_7976139	20G	B.1.2	2020-12-03	30.291	2020-11-28	1	1	0	three_plus_paired	11662	Pre	2020-11-28	0	1
COV11662	MN908947.3	21575	C	T	73	19	55	244	56	57	0.769716	317	3.68008e-165	TRUE	2020-11-27	NA	NM-nCOV-11662	hCoV-19/USA/IL-NM-11662/2020	EPI_ISL_7976139	20G	B.1.2	2020-12-03	30.291	2020-11-28	1	1	0	three_plus_paired	11662	Pre	2020-11-28	0	1
COV11662	MN908947.3	22033	C	A	554	101	62	18	3	60	0.0314685	572	1.54456e-08	TRUE	2020-11-27	NA	NM-nCOV-11662	hCoV-19/USA/IL-NM-11662/2020	EPI_ISL_7976139	20G	B.1.2	2020-12-03	30.291	2020-11-28	1	1	0	three_plus_paired	11662	Pre	2020-11-28	0	1
COV11662	MN908947.3	23249	C	T	683	211	57	22	10	52	0.0312057	705	9.50023e-10	TRUE	2020-11-27	NA	NM-nCOV-11662	hCoV-19/USA/IL-NM-11662/2020	EPI_ISL_7976139	20G	B.1.2	2020-12-03	30.291	2020-11-28	1	1	0	three_plus_paired	11662	Pre	2020-11-28	0	1
COV11662	MN908947.3	23403	A	G	2	0	35	1991	246	62	0.998495	1994	0	TRUE	2020-11-27	NA	NM-nCOV-11662	hCoV-19/USA/IL-NM-11662/2020	EPI_ISL_7976139	20G	B.1.2	2020-12-03	30.291	2020-11-28	1	1	0	three_plus_paired	11662	Pre	2020-11-28	0	1
COV11662	MN908947.3	24017	G	T	446	82	60	17	2	60	0.0367171	463	6.72127e-08	TRUE	2020-11-27	NA	NM-nCOV-11662	hCoV-19/USA/IL-NM-11662/2020	EPI_ISL_7976139	20G	B.1.2	2020-12-03	30.291	2020-11-28	1	1	0	three_plus_paired	11662	Pre	2020-11-28	0	1
COV11662	MN908947.3	24098	G	A	589	166	58	30	5	47	0.0484653	619	1.87255e-13	TRUE	2020-11-27	NA	NM-nCOV-11662	hCoV-19/USA/IL-NM-11662/2020	EPI_ISL_7976139	20G	B.1.2	2020-12-03	30.291	2020-11-28	1	1	0	three_plus_paired	11662	Pre	2020-11-28	0	1
COV11662	MN908947.3	24933	G	T	645	134	61	100	12	60	0.134228	745	1.11942e-45	TRUE	2020-11-27	NA	NM-nCOV-11662	hCoV-19/USA/IL-NM-11662/2020	EPI_ISL_7976139	20G	B.1.2	2020-12-03	30.291	2020-11-28	1	1	0	three_plus_paired	11662	Pre	2020-11-28	0	1
COV11662	MN908947.3	25501	A	G	1065	133	60	35	8	55	0.0318182	1100	4.78971e-16	TRUE	2020-11-27	NA	NM-nCOV-11662	hCoV-19/USA/IL-NM-11662/2020	EPI_ISL_7976139	20G	B.1.2	2020-12-03	30.291	2020-11-28	1	1	0	three_plus_paired	11662	Pre	2020-11-28	0	1
COV11662	MN908947.3	25521	C	T	1167	187	60	157	26	59	0.11858	1324	7.09048e-71	TRUE	2020-11-27	NA	NM-nCOV-11662	hCoV-19/USA/IL-NM-11662/2020	EPI_ISL_7976139	20G	B.1.2	2020-12-03	30.291	2020-11-28	1	1	0	three_plus_paired	11662	Pre	2020-11-28	0	1
COV11662	MN908947.3	25563	G	T	13	4	48	1084	283	60	0.986351	1099	0	TRUE	2020-11-27	NA	NM-nCOV-11662	hCoV-19/USA/IL-NM-11662/2020	EPI_ISL_7976139	20G	B.1.2	2020-12-03	30.291	2020-11-28	1	1	0	three_plus_paired	11662	Pre	2020-11-28	0	1
COV11662	MN908947.3	25907	G	T	98	35	55	607	98	65	0.860993	705	0	TRUE	2020-11-27	NA	NM-nCOV-11662	hCoV-19/USA/IL-NM-11662/2020	EPI_ISL_7976139	20G	B.1.2	2020-12-03	30.291	2020-11-28	1	1	0	three_plus_paired	11662	Pre	2020-11-28	0	1
COV11662	MN908947.3	25919	C	T	127	51	55	576	122	64	0.819346	703	0	TRUE	2020-11-27	NA	NM-nCOV-11662	hCoV-19/USA/IL-NM-11662/2020	EPI_ISL_7976139	20G	B.1.2	2020-12-03	30.291	2020-11-28	1	1	0	three_plus_paired	11662	Pre	2020-11-28	0	1
COV11662	MN908947.3	26408	C	T	797	64	60	397	28	60	0.332496	1194	1.80638e-197	TRUE	2020-11-27	NA	NM-nCOV-11662	hCoV-19/USA/IL-NM-11662/2020	EPI_ISL_7976139	20G	B.1.2	2020-12-03	30.291	2020-11-28	1	1	0	three_plus_paired	11662	Pre	2020-11-28	0	1
COV11662	MN908947.3	26596	G	T	796	320	50	44	1	47	0.052381	840	3.88477e-18	TRUE	2020-11-27	NA	NM-nCOV-11662	hCoV-19/USA/IL-NM-11662/2020	EPI_ISL_7976139	20G	B.1.2	2020-12-03	30.291	2020-11-28	1	1	0	three_plus_paired	11662	Pre	2020-11-28	0	1
COV11662	MN908947.3	27964	C	T	71	22	49	1308	403	59	0.948513	1379	0	TRUE	2020-11-27	NA	NM-nCOV-11662	hCoV-19/USA/IL-NM-11662/2020	EPI_ISL_7976139	20G	B.1.2	2020-12-03	30.291	2020-11-28	1	1	0	three_plus_paired	11662	Pre	2020-11-28	0	1
COV11662	MN908947.3	28011	C	G	1003	336	57	33	17	53	0.0318226	1037	1.21751e-14	TRUE	2020-11-27	NA	NM-nCOV-11662	hCoV-19/USA/IL-NM-11662/2020	EPI_ISL_7976139	20G	B.1.2	2020-12-03	30.291	2020-11-28	1	1	0	three_plus_paired	11662	Pre	2020-11-28	0	1
COV11662	MN908947.3	28253	C	T	890	138	59	534	116	58	0.374737	1425	1.98581e-260	TRUE	2020-11-27	NA	NM-nCOV-11662	hCoV-19/USA/IL-NM-11662/2020	EPI_ISL_7976139	20G	B.1.2	2020-12-03	30.291	2020-11-28	1	1	0	three_plus_paired	11662	Pre	2020-11-28	0	1
COV11662	MN908947.3	28300	G	T	161	48	50	1181	243	58	0.88003	1342	0	TRUE	2020-11-27	NA	NM-nCOV-11662	hCoV-19/USA/IL-NM-11662/2020	EPI_ISL_7976139	20G	B.1.2	2020-12-03	30.291	2020-11-28	1	1	0	three_plus_paired	11662	Pre	2020-11-28	0	1
COV11662	MN908947.3	28472	C	T	126	29	47	677	157	61	0.840994	805	0	TRUE	2020-11-27	NA	NM-nCOV-11662	hCoV-19/USA/IL-NM-11662/2020	EPI_ISL_7976139	20G	B.1.2	2020-12-03	30.291	2020-11-28	1	1	0	three_plus_paired	11662	Pre	2020-11-28	0	1
COV11662	MN908947.3	28869	C	T	92	33	52	473	198	51	0.837168	565	9.04998e-283	TRUE	2020-11-27	NA	NM-nCOV-11662	hCoV-19/USA/IL-NM-11662/2020	EPI_ISL_7976139	20G	B.1.2	2020-12-03	30.291	2020-11-28	1	1	0	three_plus_paired	11662	Pre	2020-11-28	0	1
COV11662	MN908947.3	29171	C	G	387	71	55	29	11	54	0.0697115	416	1.06235e-12	TRUE	2020-11-27	NA	NM-nCOV-11662	hCoV-19/USA/IL-NM-11662/2020	EPI_ISL_7976139	20G	B.1.2	2020-12-03	30.291	2020-11-28	1	1	0	three_plus_paired	11662	Pre	2020-11-28	0	1
COV11662	MN908947.3	29200	C	T	371	59	54	16	4	60	0.0413437	387	2.66124e-07	TRUE	2020-11-27	NA	NM-nCOV-11662	hCoV-19/USA/IL-NM-11662/2020	EPI_ISL_7976139	20G	B.1.2	2020-12-03	30.291	2020-11-28	1	1	0	three_plus_paired	11662	Pre	2020-11-28	0	1
COV11662	MN908947.3	29425	G	T	603	181	58	25	5	59	0.0398089	628	2.67628e-11	TRUE	2020-11-27	NA	NM-nCOV-11662	hCoV-19/USA/IL-NM-11662/2020	EPI_ISL_7976139	20G	B.1.2	2020-12-03	30.291	2020-11-28	1	1	0	three_plus_paired	11662	Pre	2020-11-28	0	1
COV11742	MN908947.3	241	C	T	2	0	58	4192	140	70	0.999523	4194	0	TRUE	2020-11-29	NA	NM-nCOV-11742	hCoV-19/USA/IL-NM-11742/2020		20C	B.1.3	2020-12-11	21.09	2020-11-14	15	0	15	two_sample_paired	11742	Post	2020-11-29	15	15
COV11742	MN908947.3	715	C	T	36	10	49	1019	32	63	0.965877	1055	0	TRUE	2020-11-29	NA	NM-nCOV-11742	hCoV-19/USA/IL-NM-11742/2020		20C	B.1.3	2020-12-11	21.09	2020-11-14	15	0	15	two_sample_paired	11742	Post	2020-11-29	15	15
COV11742	MN908947.3	1059	C	T	0	0	0	699	13	60	1	699	0	TRUE	2020-11-29	NA	NM-nCOV-11742	hCoV-19/USA/IL-NM-11742/2020		20C	B.1.3	2020-12-11	21.09	2020-11-14	15	0	15	two_sample_paired	11742	Post	2020-11-29	15	15
COV11742	MN908947.3	1212	G	A	1	0	78	1983	128	67	0.998992	1985	0	TRUE	2020-11-29	NA	NM-nCOV-11742	hCoV-19/USA/IL-NM-11742/2020		20C	B.1.3	2020-12-11	21.09	2020-11-14	15	0	15	two_sample_paired	11742	Post	2020-11-29	15	15
COV11742	MN908947.3	2944	G	A	1	0	76	1964	120	71	0.999491	1965	0	TRUE	2020-11-29	NA	NM-nCOV-11742	hCoV-19/USA/IL-NM-11742/2020		20C	B.1.3	2020-12-11	21.09	2020-11-14	15	0	15	two_sample_paired	11742	Post	2020-11-29	15	15
COV11742	MN908947.3	3037	C	T	0	0	0	1367	101	71	1	1367	0	TRUE	2020-11-29	NA	NM-nCOV-11742	hCoV-19/USA/IL-NM-11742/2020		20C	B.1.3	2020-12-11	21.09	2020-11-14	15	0	15	two_sample_paired	11742	Post	2020-11-29	15	15
COV11742	MN908947.3	4947	C	T	302	93	63	10	2	57	0.0320513	312	4.84051e-05	TRUE	2020-11-29	NA	NM-nCOV-11742	hCoV-19/USA/IL-NM-11742/2020		20C	B.1.3	2020-12-11	21.09	2020-11-14	15	0	15	two_sample_paired	11742	Post	2020-11-29	15	15
COV11742	MN908947.3	9142	C	T	1343	76	72	49	6	67	0.0352011	1392	1.06757e-23	TRUE	2020-11-29	NA	NM-nCOV-11742	hCoV-19/USA/IL-NM-11742/2020		20C	B.1.3	2020-12-11	21.09	2020-11-14	15	0	15	two_sample_paired	11742	Post	2020-11-29	15	15
COV11742	MN908947.3	9714	C	T	242	15	71	17	0	74	0.0656371	259	1.19228e-08	TRUE	2020-11-29	NA	NM-nCOV-11742	hCoV-19/USA/IL-NM-11742/2020		20C	B.1.3	2020-12-11	21.09	2020-11-14	15	0	15	two_sample_paired	11742	Post	2020-11-29	15	15
COV11742	MN908947.3	10525	C	T	4064	110	68	133	4	68	0.0316893	4197	3.54272e-61	TRUE	2020-11-29	NA	NM-nCOV-11742	hCoV-19/USA/IL-NM-11742/2020		20C	B.1.3	2020-12-11	21.09	2020-11-14	15	0	15	two_sample_paired	11742	Post	2020-11-29	15	15
COV11742	MN908947.3	11916	C	T	1	1	39	1276	150	70	0.999217	1277	0	TRUE	2020-11-29	NA	NM-nCOV-11742	hCoV-19/USA/IL-NM-11742/2020		20C	B.1.3	2020-12-11	21.09	2020-11-14	15	0	15	two_sample_paired	11742	Post	2020-11-29	15	15
COV11742	MN908947.3	13947	A	T	1	1	39	875	41	70	0.996583	878	0	TRUE	2020-11-29	NA	NM-nCOV-11742	hCoV-19/USA/IL-NM-11742/2020		20C	B.1.3	2020-12-11	21.09	2020-11-14	15	0	15	two_sample_paired	11742	Post	2020-11-29	15	15
COV11742	MN908947.3	14119	C	T	0	0	0	711	157	49	1	711	0	TRUE	2020-11-29	NA	NM-nCOV-11742	hCoV-19/USA/IL-NM-11742/2020		20C	B.1.3	2020-12-11	21.09	2020-11-14	15	0	15	two_sample_paired	11742	Post	2020-11-29	15	15
COV11742	MN908947.3	14408	C	T	0	0	0	690	38	61	1	690	0	TRUE	2020-11-29	NA	NM-nCOV-11742	hCoV-19/USA/IL-NM-11742/2020		20C	B.1.3	2020-12-11	21.09	2020-11-14	15	0	15	two_sample_paired	11742	Post	2020-11-29	15	15
COV11742	MN908947.3	15521	T	A	1087	832	46	50	40	37	0.0439754	1137	5.48013e-17	TRUE	2020-11-29	NA	NM-nCOV-11742	hCoV-19/USA/IL-NM-11742/2020		20C	B.1.3	2020-12-11	21.09	2020-11-14	15	0	15	two_sample_paired	11742	Post	2020-11-29	15	15
COV11742	MN908947.3	17573	C	T	890	60	72	1032	81	70	0.536941	1922	0	TRUE	2020-11-29	NA	NM-nCOV-11742	hCoV-19/USA/IL-NM-11742/2020		20C	B.1.3	2020-12-11	21.09	2020-11-14	15	0	15	two_sample_paired	11742	Post	2020-11-29	15	15
COV11742	MN908947.3	17634	C	A	4	0	76	766	162	67	0.994805	770	0	TRUE	2020-11-29	NA	NM-nCOV-11742	hCoV-19/USA/IL-NM-11742/2020		20C	B.1.3	2020-12-11	21.09	2020-11-14	15	0	15	two_sample_paired	11742	Post	2020-11-29	15	15
COV11742	MN908947.3	17678	C	T	248	97	56	122	51	54	0.32973	370	3.99208e-56	TRUE	2020-11-29	NA	NM-nCOV-11742	hCoV-19/USA/IL-NM-11742/2020		20C	B.1.3	2020-12-11	21.09	2020-11-14	15	0	15	two_sample_paired	11742	Post	2020-11-29	15	15
COV11742	MN908947.3	17974	G	T	515	14	64	103	1	62	0.166129	620	5.45737e-48	TRUE	2020-11-29	NA	NM-nCOV-11742	hCoV-19/USA/IL-NM-11742/2020		20C	B.1.3	2020-12-11	21.09	2020-11-14	15	0	15	two_sample_paired	11742	Post	2020-11-29	15	15
COV11742	MN908947.3	20384	C	T	220	60	63	9	1	69	0.0393013	229	0.000119098	TRUE	2020-11-29	NA	NM-nCOV-11742	hCoV-19/USA/IL-NM-11742/2020		20C	B.1.3	2020-12-11	21.09	2020-11-14	15	0	15	two_sample_paired	11742	Post	2020-11-29	15	15
COV11742	MN908947.3	21297	C	T	2	1	38	938	271	62	0.997872	940	0	TRUE	2020-11-29	NA	NM-nCOV-11742	hCoV-19/USA/IL-NM-11742/2020		20C	B.1.3	2020-12-11	21.09	2020-11-14	15	0	15	two_sample_paired	11742	Post	2020-11-29	15	15
COV11742	MN908947.3	21805	C	T	878	69	70	62	5	69	0.0659574	940	3.64997e-30	TRUE	2020-11-29	NA	NM-nCOV-11742	hCoV-19/USA/IL-NM-11742/2020		20C	B.1.3	2020-12-11	21.09	2020-11-14	15	0	15	two_sample_paired	11742	Post	2020-11-29	15	15
COV11742	MN908947.3	21846	C	T	652	151	66	45	13	62	0.0645624	697	6.0518e-21	TRUE	2020-11-29	NA	NM-nCOV-11742	hCoV-19/USA/IL-NM-11742/2020		20C	B.1.3	2020-12-11	21.09	2020-11-14	15	0	15	two_sample_paired	11742	Post	2020-11-29	15	15
COV11742	MN908947.3	23403	A	G	0	0	0	3375	164	70	0.999704	3376	0	TRUE	2020-11-29	NA	NM-nCOV-11742	hCoV-19/USA/IL-NM-11742/2020		20C	B.1.3	2020-12-11	21.09	2020-11-14	15	0	15	two_sample_paired	11742	Post	2020-11-29	15	15
COV11742	MN908947.3	23586	A	G	4	0	64	2384	278	67	0.998325	2388	0	TRUE	2020-11-29	NA	NM-nCOV-11742	hCoV-19/USA/IL-NM-11742/2020		20C	B.1.3	2020-12-11	21.09	2020-11-14	15	0	15	two_sample_paired	11742	Post	2020-11-29	15	15
COV11742	MN908947.3	24378	C	T	1679	65	72	91	4	67	0.0514124	1770	8.99272e-44	TRUE	2020-11-29	NA	NM-nCOV-11742	hCoV-19/USA/IL-NM-11742/2020		20C	B.1.3	2020-12-11	21.09	2020-11-14	15	0	15	two_sample_paired	11742	Post	2020-11-29	15	15
COV11742	MN908947.3	24746	T	C	1	0	33	1012	210	66	0.999013	1013	0	TRUE	2020-11-29	NA	NM-nCOV-11742	hCoV-19/USA/IL-NM-11742/2020		20C	B.1.3	2020-12-11	21.09	2020-11-14	15	0	15	two_sample_paired	11742	Post	2020-11-29	15	15
COV11742	MN908947.3	25563	G	T	3	2	47	5169	257	72	0.999227	5173	0	TRUE	2020-11-29	NA	NM-nCOV-11742	hCoV-19/USA/IL-NM-11742/2020		20C	B.1.3	2020-12-11	21.09	2020-11-14	15	0	15	two_sample_paired	11742	Post	2020-11-29	15	15
COV11742	MN908947.3	26885	C	T	3681	557	68	115	12	70	0.030295	3796	3.30142e-53	TRUE	2020-11-29	NA	NM-nCOV-11742	hCoV-19/USA/IL-NM-11742/2020		20C	B.1.3	2020-12-11	21.09	2020-11-14	15	0	15	two_sample_paired	11742	Post	2020-11-29	15	15
COV11742	MN908947.3	27213	C	T	1277	312	64	47	9	65	0.0354985	1324	2.2043e-21	TRUE	2020-11-29	NA	NM-nCOV-11742	hCoV-19/USA/IL-NM-11742/2020		20C	B.1.3	2020-12-11	21.09	2020-11-14	15	0	15	two_sample_paired	11742	Post	2020-11-29	15	15
COV11742	MN908947.3	28487	G	A	5	1	44	2824	382	69	0.99788	2830	0	TRUE	2020-11-29	NA	NM-nCOV-11742	hCoV-19/USA/IL-NM-11742/2020		20C	B.1.3	2020-12-11	21.09	2020-11-14	15	0	15	two_sample_paired	11742	Post	2020-11-29	15	15
COV11796	MN908947.3	241	C	T	2	0	56	1215	189	57	0.998357	1217	0	TRUE	2020-12-03	NA	NM-nCOV-11796	hCoV-19/USA/IL-NM-11796/2020	EPI_ISL_7976144	20A	B.1.565	2020-12-20	20.847	2020-12-04	0	1	-1	two_sample_paired	11796	Pre	2020-12-03	-1	0
COV11796	MN908947.3	617	T	C	346	107	47	1009	312	56	0.7441	1356	0	TRUE	2020-12-03	NA	NM-nCOV-11796	hCoV-19/USA/IL-NM-11796/2020	EPI_ISL_7976144	20A	B.1.565	2020-12-20	20.847	2020-12-04	0	1	-1	two_sample_paired	11796	Pre	2020-12-03	-1	0
COV11796	MN908947.3	696	A	C	279	85	53	686	178	51	0.708678	968	0	TRUE	2020-12-03	NA	NM-nCOV-11796	hCoV-19/USA/IL-NM-11796/2020	EPI_ISL_7976144	20A	B.1.565	2020-12-20	20.847	2020-12-04	0	1	-1	two_sample_paired	11796	Pre	2020-12-03	-1	0
COV11796	MN908947.3	1059	C	T	609	61	61	62	20	56	0.0923994	671	1.10249e-27	TRUE	2020-12-03	NA	NM-nCOV-11796	hCoV-19/USA/IL-NM-11796/2020	EPI_ISL_7976144	20A	B.1.565	2020-12-20	20.847	2020-12-04	0	1	-1	two_sample_paired	11796	Pre	2020-12-03	-1	0
COV11796	MN908947.3	1376	C	T	526	82	58	23	6	55	0.0418944	549	1.77252e-10	TRUE	2020-12-03	NA	NM-nCOV-11796	hCoV-19/USA/IL-NM-11796/2020	EPI_ISL_7976144	20A	B.1.565	2020-12-20	20.847	2020-12-04	0	1	-1	two_sample_paired	11796	Pre	2020-12-03	-1	0
COV11796	MN908947.3	1427	C	T	163	38	56	746	100	63	0.820682	909	0	TRUE	2020-12-03	NA	NM-nCOV-11796	hCoV-19/USA/IL-NM-11796/2020	EPI_ISL_7976144	20A	B.1.565	2020-12-20	20.847	2020-12-04	0	1	-1	two_sample_paired	11796	Pre	2020-12-03	-1	0
COV11796	MN908947.3	3037	C	T	2	1	38	1213	220	62	0.997533	1216	0	TRUE	2020-12-03	NA	NM-nCOV-11796	hCoV-19/USA/IL-NM-11796/2020	EPI_ISL_7976144	20A	B.1.565	2020-12-20	20.847	2020-12-04	0	1	-1	two_sample_paired	11796	Pre	2020-12-03	-1	0
COV11796	MN908947.3	3871	G	T	192	37	60	734	91	63	0.792657	926	0	TRUE	2020-12-03	NA	NM-nCOV-11796	hCoV-19/USA/IL-NM-11796/2020	EPI_ISL_7976144	20A	B.1.565	2020-12-20	20.847	2020-12-04	0	1	-1	two_sample_paired	11796	Pre	2020-12-03	-1	0
COV11796	MN908947.3	3885	C	T	823	152	63	68	15	64	0.0763187	891	3.69875e-31	TRUE	2020-12-03	NA	NM-nCOV-11796	hCoV-19/USA/IL-NM-11796/2020	EPI_ISL_7976144	20A	B.1.565	2020-12-20	20.847	2020-12-04	0	1	-1	two_sample_paired	11796	Pre	2020-12-03	-1	0
COV11796	MN908947.3	3931	T	C	101	28	54	404	126	59	0.798419	506	1.38995e-244	TRUE	2020-12-03	NA	NM-nCOV-11796	hCoV-19/USA/IL-NM-11796/2020	EPI_ISL_7976144	20A	B.1.565	2020-12-20	20.847	2020-12-04	0	1	-1	two_sample_paired	11796	Pre	2020-12-03	-1	0
COV11796	MN908947.3	4113	C	T	131	31	59	535	41	60	0.803303	666	0	TRUE	2020-12-03	NA	NM-nCOV-11796	hCoV-19/USA/IL-NM-11796/2020	EPI_ISL_7976144	20A	B.1.565	2020-12-20	20.847	2020-12-04	0	1	-1	two_sample_paired	11796	Pre	2020-12-03	-1	0
COV11796	MN908947.3	6027	C	T	1420	150	63	47	9	55	0.0320163	1468	2.71015e-21	TRUE	2020-12-03	NA	NM-nCOV-11796	hCoV-19/USA/IL-NM-11796/2020	EPI_ISL_7976144	20A	B.1.565	2020-12-20	20.847	2020-12-04	0	1	-1	two_sample_paired	11796	Pre	2020-12-03	-1	0
COV11796	MN908947.3	6285	C	T	84	15	51	342	17	56	0.802817	426	1.42406e-203	TRUE	2020-12-03	NA	NM-nCOV-11796	hCoV-19/USA/IL-NM-11796/2020	EPI_ISL_7976144	20A	B.1.565	2020-12-20	20.847	2020-12-04	0	1	-1	two_sample_paired	11796	Pre	2020-12-03	-1	0
COV11796	MN908947.3	7039	C	T	615	249	57	42	18	51	0.0639269	657	1.8475e-18	TRUE	2020-12-03	NA	NM-nCOV-11796	hCoV-19/USA/IL-NM-11796/2020	EPI_ISL_7976144	20A	B.1.565	2020-12-20	20.847	2020-12-04	0	1	-1	two_sample_paired	11796	Pre	2020-12-03	-1	0
COV11796	MN908947.3	8010	A	G	93	22	51	348	137	56	0.789116	441	2.14717e-209	TRUE	2020-12-03	NA	NM-nCOV-11796	hCoV-19/USA/IL-NM-11796/2020	EPI_ISL_7976144	20A	B.1.565	2020-12-20	20.847	2020-12-04	0	1	-1	two_sample_paired	11796	Pre	2020-12-03	-1	0
COV11796	MN908947.3	8655	C	T	214	39	59	687	219	56	0.762486	901	0	TRUE	2020-12-03	NA	NM-nCOV-11796	hCoV-19/USA/IL-NM-11796/2020	EPI_ISL_7976144	20A	B.1.565	2020-12-20	20.847	2020-12-04	0	1	-1	two_sample_paired	11796	Pre	2020-12-03	-1	0
COV11796	MN908947.3	9491	C	T	763	255	60	39	13	54	0.0486284	802	1.87295e-17	TRUE	2020-12-03	NA	NM-nCOV-11796	hCoV-19/USA/IL-NM-11796/2020	EPI_ISL_7976144	20A	B.1.565	2020-12-20	20.847	2020-12-04	0	1	-1	two_sample_paired	11796	Pre	2020-12-03	-1	0
COV11796	MN908947.3	11335	G	T	1825	532	58	90	29	56	0.0469729	1916	6.37992e-39	TRUE	2020-12-03	NA	NM-nCOV-11796	hCoV-19/USA/IL-NM-11796/2020	EPI_ISL_7976144	20A	B.1.565	2020-12-20	20.847	2020-12-04	0	1	-1	two_sample_paired	11796	Pre	2020-12-03	-1	0
COV11796	MN908947.3	11339	C	T	1811	468	59	90	31	58	0.0473186	1902	4.57974e-39	TRUE	2020-12-03	NA	NM-nCOV-11796	hCoV-19/USA/IL-NM-11796/2020	EPI_ISL_7976144	20A	B.1.565	2020-12-20	20.847	2020-12-04	0	1	-1	two_sample_paired	11796	Pre	2020-12-03	-1	0
COV11796	MN908947.3	14408	C	T	0	0	0	1182	142	59	0.999155	1183	0	TRUE	2020-12-03	NA	NM-nCOV-11796	hCoV-19/USA/IL-NM-11796/2020	EPI_ISL_7976144	20A	B.1.565	2020-12-20	20.847	2020-12-04	0	1	-1	two_sample_paired	11796	Pre	2020-12-03	-1	0
COV11796	MN908947.3	15810	C	T	1545	491	59	342	116	59	0.181144	1888	1.14344e-152	TRUE	2020-12-03	NA	NM-nCOV-11796	hCoV-19/USA/IL-NM-11796/2020	EPI_ISL_7976144	20A	B.1.565	2020-12-20	20.847	2020-12-04	0	1	-1	two_sample_paired	11796	Pre	2020-12-03	-1	0
COV11796	MN908947.3	16902	T	C	238	94	51	1388	277	62	0.853104	1627	0	TRUE	2020-12-03	NA	NM-nCOV-11796	hCoV-19/USA/IL-NM-11796/2020	EPI_ISL_7976144	20A	B.1.565	2020-12-20	20.847	2020-12-04	0	1	-1	two_sample_paired	11796	Pre	2020-12-03	-1	0
COV11796	MN908947.3	17615	A	G	1224	371	59	73	23	59	0.0562404	1298	6.49532e-32	TRUE	2020-12-03	NA	NM-nCOV-11796	hCoV-19/USA/IL-NM-11796/2020	EPI_ISL_7976144	20A	B.1.565	2020-12-20	20.847	2020-12-04	0	1	-1	two_sample_paired	11796	Pre	2020-12-03	-1	0
COV11796	MN908947.3	19524	C	T	107	12	52	501	39	54	0.824013	608	6.10324e-298	TRUE	2020-12-03	NA	NM-nCOV-11796	hCoV-19/USA/IL-NM-11796/2020	EPI_ISL_7976144	20A	B.1.565	2020-12-20	20.847	2020-12-04	0	1	-1	two_sample_paired	11796	Pre	2020-12-03	-1	0
COV11796	MN908947.3	20429	C	T	169	27	55	682	210	57	0.80141	851	0	TRUE	2020-12-03	NA	NM-nCOV-11796	hCoV-19/USA/IL-NM-11796/2020	EPI_ISL_7976144	20A	B.1.565	2020-12-20	20.847	2020-12-04	0	1	-1	two_sample_paired	11796	Pre	2020-12-03	-1	0
COV11796	MN908947.3	23403	A	G	3	0	68	2176	259	62	0.998165	2180	0	TRUE	2020-12-03	NA	NM-nCOV-11796	hCoV-19/USA/IL-NM-11796/2020	EPI_ISL_7976144	20A	B.1.565	2020-12-20	20.847	2020-12-04	0	1	-1	two_sample_paired	11796	Pre	2020-12-03	-1	0
COV11796	MN908947.3	25253	A	T	1048	164	62	91	14	64	0.0798246	1140	8.00303e-42	TRUE	2020-12-03	NA	NM-nCOV-11796	hCoV-19/USA/IL-NM-11796/2020	EPI_ISL_7976144	20A	B.1.565	2020-12-20	20.847	2020-12-04	0	1	-1	two_sample_paired	11796	Pre	2020-12-03	-1	0
COV11796	MN908947.3	25266	G	T	1069	173	63	88	13	65	0.0760588	1157	4.41662e-40	TRUE	2020-12-03	NA	NM-nCOV-11796	hCoV-19/USA/IL-NM-11796/2020	EPI_ISL_7976144	20A	B.1.565	2020-12-20	20.847	2020-12-04	0	1	-1	two_sample_paired	11796	Pre	2020-12-03	-1	0
COV11796	MN908947.3	25563	G	T	1123	286	60	73	31	48	0.0609858	1197	2.31487e-32	TRUE	2020-12-03	NA	NM-nCOV-11796	hCoV-19/USA/IL-NM-11796/2020	EPI_ISL_7976144	20A	B.1.565	2020-12-20	20.847	2020-12-04	0	1	-1	two_sample_paired	11796	Pre	2020-12-03	-1	0
COV11796	MN908947.3	25626	C	T	924	261	59	30	14	49	0.0313808	956	2.0094e-13	TRUE	2020-12-03	NA	NM-nCOV-11796	hCoV-19/USA/IL-NM-11796/2020	EPI_ISL_7976144	20A	B.1.565	2020-12-20	20.847	2020-12-04	0	1	-1	two_sample_paired	11796	Pre	2020-12-03	-1	0
COV11796	MN908947.3	25907	G	T	1761	330	64	87	12	63	0.0470525	1849	8.65737e-40	TRUE	2020-12-03	NA	NM-nCOV-11796	hCoV-19/USA/IL-NM-11796/2020	EPI_ISL_7976144	20A	B.1.565	2020-12-20	20.847	2020-12-04	0	1	-1	two_sample_paired	11796	Pre	2020-12-03	-1	0
COV11796	MN908947.3	26506	G	A	253	74	56	1301	271	63	0.837194	1554	0	TRUE	2020-12-03	NA	NM-nCOV-11796	hCoV-19/USA/IL-NM-11796/2020	EPI_ISL_7976144	20A	B.1.565	2020-12-20	20.847	2020-12-04	0	1	-1	two_sample_paired	11796	Pre	2020-12-03	-1	0
COV11796	MN908947.3	26533	C	T	1388	411	60	102	27	58	0.0684564	1490	1.64061e-45	TRUE	2020-12-03	NA	NM-nCOV-11796	hCoV-19/USA/IL-NM-11796/2020	EPI_ISL_7976144	20A	B.1.565	2020-12-20	20.847	2020-12-04	0	1	-1	two_sample_paired	11796	Pre	2020-12-03	-1	0
COV11796	MN908947.3	27679	C	T	808	178	59	73	16	58	0.0827664	882	1.93758e-32	TRUE	2020-12-03	NA	NM-nCOV-11796	hCoV-19/USA/IL-NM-11796/2020	EPI_ISL_7976144	20A	B.1.565	2020-12-20	20.847	2020-12-04	0	1	-1	two_sample_paired	11796	Pre	2020-12-03	-1	0
COV11796	MN908947.3	27964	C	T	1116	316	61	82	38	46	0.0684474	1198	3.74408e-36	TRUE	2020-12-03	NA	NM-nCOV-11796	hCoV-19/USA/IL-NM-11796/2020	EPI_ISL_7976144	20A	B.1.565	2020-12-20	20.847	2020-12-04	0	1	-1	two_sample_paired	11796	Pre	2020-12-03	-1	0
COV11796	MN908947.3	28472	C	T	680	156	59	59	13	45	0.0796221	741	5.05928e-26	TRUE	2020-12-03	NA	NM-nCOV-11796	hCoV-19/USA/IL-NM-11796/2020	EPI_ISL_7976144	20A	B.1.565	2020-12-20	20.847	2020-12-04	0	1	-1	two_sample_paired	11796	Pre	2020-12-03	-1	0
COV11796	MN908947.3	28869	C	T	530	195	54	31	10	51	0.0552585	561	4.49244e-13	TRUE	2020-12-03	NA	NM-nCOV-11796	hCoV-19/USA/IL-NM-11796/2020	EPI_ISL_7976144	20A	B.1.565	2020-12-20	20.847	2020-12-04	0	1	-1	two_sample_paired	11796	Pre	2020-12-03	-1	0
COV11796	MN908947.3	28977	C	T	117	67	46	350	157	51	0.749465	467	8.66692e-188	TRUE	2020-12-03	NA	NM-nCOV-11796	hCoV-19/USA/IL-NM-11796/2020	EPI_ISL_7976144	20A	B.1.565	2020-12-20	20.847	2020-12-04	0	1	-1	two_sample_paired	11796	Pre	2020-12-03	-1	0
COV11802	MN908947.3	241	C	T	2	1	33	2297	178	66	0.99913	2299	0	TRUE	2020-11-23	NA	NM-nCOV-11802	hCoV-19/USA/IL-NM-11802/2020		20G	B.1.2	2020-12-20	19.55	2020-12-04	11	11	0	two_sample_paired	11802	Pre	2020-12-04	0	11
COV11802	MN908947.3	1059	C	T	1	0	39	754	39	58	0.998675	755	0	TRUE	2020-11-23	NA	NM-nCOV-11802	hCoV-19/USA/IL-NM-11802/2020		20G	B.1.2	2020-12-20	19.55	2020-12-04	11	11	0	two_sample_paired	11802	Pre	2020-12-04	0	11
COV11802	MN908947.3	3037	C	T	0	0	0	1623	197	67	1	1623	0	TRUE	2020-11-23	NA	NM-nCOV-11802	hCoV-19/USA/IL-NM-11802/2020		20G	B.1.2	2020-12-20	19.55	2020-12-04	11	11	0	two_sample_paired	11802	Pre	2020-12-04	0	11
COV11802	MN908947.3	5788	T	C	2	0	74	671	73	70	0.997028	673	0	TRUE	2020-11-23	NA	NM-nCOV-11802	hCoV-19/USA/IL-NM-11802/2020		20G	B.1.2	2020-12-20	19.55	2020-12-04	11	11	0	two_sample_paired	11802	Pre	2020-12-04	0	11
COV11802	MN908947.3	7345	T	C	2	1	56	506	96	65	0.996063	508	0	TRUE	2020-11-23	NA	NM-nCOV-11802	hCoV-19/USA/IL-NM-11802/2020		20G	B.1.2	2020-12-20	19.55	2020-12-04	11	11	0	two_sample_paired	11802	Pre	2020-12-04	0	11
COV11802	MN908947.3	7772	C	T	529	38	60	23	2	58	0.0416667	552	1.95058e-10	TRUE	2020-11-23	NA	NM-nCOV-11802	hCoV-19/USA/IL-NM-11802/2020		20G	B.1.2	2020-12-20	19.55	2020-12-04	11	11	0	two_sample_paired	11802	Pre	2020-12-04	0	11
COV11802	MN908947.3	8083	G	A	8	3	53	856	16	61	0.989595	865	0	TRUE	2020-11-23	NA	NM-nCOV-11802	hCoV-19/USA/IL-NM-11802/2020		20G	B.1.2	2020-12-20	19.55	2020-12-04	11	11	0	two_sample_paired	11802	Pre	2020-12-04	0	11
COV11802	MN908947.3	10319	C	T	2	1	57	1827	209	66	0.998907	1829	0	TRUE	2020-11-23	NA	NM-nCOV-11802	hCoV-19/USA/IL-NM-11802/2020		20G	B.1.2	2020-12-20	19.55	2020-12-04	11	11	0	two_sample_paired	11802	Pre	2020-12-04	0	11
COV11802	MN908947.3	11674	C	T	1	1	35	733	142	52	0.998638	734	0	TRUE	2020-11-23	NA	NM-nCOV-11802	hCoV-19/USA/IL-NM-11802/2020		20G	B.1.2	2020-12-20	19.55	2020-12-04	11	11	0	two_sample_paired	11802	Pre	2020-12-04	0	11
COV11802	MN908947.3	13458	C	T	3	0	51	2266	778	60	0.998678	2269	0	TRUE	2020-11-23	NA	NM-nCOV-11802	hCoV-19/USA/IL-NM-11802/2020		20G	B.1.2	2020-12-20	19.55	2020-12-04	11	11	0	two_sample_paired	11802	Pre	2020-12-04	0	11
COV11802	MN908947.3	14408	C	T	2	0	53	942	67	58	0.997881	944	0	TRUE	2020-11-23	NA	NM-nCOV-11802	hCoV-19/USA/IL-NM-11802/2020		20G	B.1.2	2020-12-20	19.55	2020-12-04	11	11	0	two_sample_paired	11802	Pre	2020-12-04	0	11
COV11802	MN908947.3	14805	C	T	0	0	0	335	46	67	1	335	4.33827e-264	TRUE	2020-11-23	NA	NM-nCOV-11802	hCoV-19/USA/IL-NM-11802/2020		20G	B.1.2	2020-12-20	19.55	2020-12-04	11	11	0	two_sample_paired	11802	Pre	2020-12-04	0	11
COV11802	MN908947.3	14960	A	T	250	73	62	16	0	49	0.0601504	266	1.29324e-07	TRUE	2020-11-23	NA	NM-nCOV-11802	hCoV-19/USA/IL-NM-11802/2020		20G	B.1.2	2020-12-20	19.55	2020-12-04	11	11	0	two_sample_paired	11802	Pre	2020-12-04	0	11
COV11802	MN908947.3	17070	T	C	2	1	54	1894	195	64	0.998945	1896	0	TRUE	2020-11-23	NA	NM-nCOV-11802	hCoV-19/USA/IL-NM-11802/2020		20G	B.1.2	2020-12-20	19.55	2020-12-04	11	11	0	two_sample_paired	11802	Pre	2020-12-04	0	11
COV11802	MN908947.3	17085	A	T	20	2	64	1814	78	66	0.989095	1834	0	TRUE	2020-11-23	NA	NM-nCOV-11802	hCoV-19/USA/IL-NM-11802/2020		20G	B.1.2	2020-12-20	19.55	2020-12-04	11	11	0	two_sample_paired	11802	Pre	2020-12-04	0	11
COV11802	MN908947.3	18424	A	G	0	0	0	1662	163	66	1	1662	0	TRUE	2020-11-23	NA	NM-nCOV-11802	hCoV-19/USA/IL-NM-11802/2020		20G	B.1.2	2020-12-20	19.55	2020-12-04	11	11	0	two_sample_paired	11802	Pre	2020-12-04	0	11
COV11802	MN908947.3	21304	C	T	3	0	75	1086	436	56	0.997245	1089	0	TRUE	2020-11-23	NA	NM-nCOV-11802	hCoV-19/USA/IL-NM-11802/2020		20G	B.1.2	2020-12-20	19.55	2020-12-04	11	11	0	two_sample_paired	11802	Pre	2020-12-04	0	11
COV11802	MN908947.3	23403	A	G	0	0	0	3480	321	67	1	3480	0	TRUE	2020-11-23	NA	NM-nCOV-11802	hCoV-19/USA/IL-NM-11802/2020		20G	B.1.2	2020-12-20	19.55	2020-12-04	11	11	0	two_sample_paired	11802	Pre	2020-12-04	0	11
COV11802	MN908947.3	25563	G	T	2	0	46	4139	371	68	0.999517	4141	0	TRUE	2020-11-23	NA	NM-nCOV-11802	hCoV-19/USA/IL-NM-11802/2020		20G	B.1.2	2020-12-20	19.55	2020-12-04	11	11	0	two_sample_paired	11802	Pre	2020-12-04	0	11
COV11802	MN908947.3	26029	C	A	1	0	37	2619	42	56	0.999618	2620	0	TRUE	2020-11-23	NA	NM-nCOV-11802	hCoV-19/USA/IL-NM-11802/2020		20G	B.1.2	2020-12-20	19.55	2020-12-04	11	11	0	two_sample_paired	11802	Pre	2020-12-04	0	11
COV11802	MN908947.3	27964	C	T	1	0	77	926	153	67	0.998921	927	0	TRUE	2020-11-23	NA	NM-nCOV-11802	hCoV-19/USA/IL-NM-11802/2020		20G	B.1.2	2020-12-20	19.55	2020-12-04	11	11	0	two_sample_paired	11802	Pre	2020-12-04	0	11
COV11802	MN908947.3	28472	C	T	2	0	75	3632	325	69	0.99945	3634	0	TRUE	2020-11-23	NA	NM-nCOV-11802	hCoV-19/USA/IL-NM-11802/2020		20G	B.1.2	2020-12-20	19.55	2020-12-04	11	11	0	two_sample_paired	11802	Pre	2020-12-04	0	11
COV11802	MN908947.3	28869	C	T	2	1	29	1217	257	57	0.998359	1219	0	TRUE	2020-11-23	NA	NM-nCOV-11802	hCoV-19/USA/IL-NM-11802/2020		20G	B.1.2	2020-12-20	19.55	2020-12-04	11	11	0	two_sample_paired	11802	Pre	2020-12-04	0	11
COV11802	MN908947.3	29402	G	T	3	0	58	2487	584	63	0.998795	2490	0	TRUE	2020-11-23	NA	NM-nCOV-11802	hCoV-19/USA/IL-NM-11802/2020		20G	B.1.2	2020-12-20	19.55	2020-12-04	11	11	0	two_sample_paired	11802	Pre	2020-12-04	0	11
COV11856	MN908947.3	44	C	T	39	37	38	53	29	37	0.576087	92	8.47536e-22	TRUE	2020-12-15	NA	NM-nCOV-11856	hCoV-19/USA/IL-NM-11856/2020		20G	B.1.2	2020-12-21	21.39	2020-12-16	-7	1	-8	two_sample_paired	11856	Pre	2020-12-08	-8	-7
COV11856	MN908947.3	241	C	T	0	0	0	1238	37	70	1	1238	0	TRUE	2020-12-15	NA	NM-nCOV-11856	hCoV-19/USA/IL-NM-11856/2020		20G	B.1.2	2020-12-21	21.39	2020-12-16	-7	1	-8	two_sample_paired	11856	Pre	2020-12-08	-8	-7
COV11856	MN908947.3	1059	C	T	1	0	72	919	30	62	0.998913	920	0	TRUE	2020-12-15	NA	NM-nCOV-11856	hCoV-19/USA/IL-NM-11856/2020		20G	B.1.2	2020-12-21	21.39	2020-12-16	-7	1	-8	two_sample_paired	11856	Pre	2020-12-08	-8	-7
COV11856	MN908947.3	3037	C	T	0	0	0	1662	120	71	1	1662	0	TRUE	2020-12-15	NA	NM-nCOV-11856	hCoV-19/USA/IL-NM-11856/2020		20G	B.1.2	2020-12-21	21.39	2020-12-16	-7	1	-8	two_sample_paired	11856	Pre	2020-12-08	-8	-7
COV11856	MN908947.3	4321	C	T	698	153	66	124	26	52	0.150852	822	2.07234e-58	TRUE	2020-12-15	NA	NM-nCOV-11856	hCoV-19/USA/IL-NM-11856/2020		20G	B.1.2	2020-12-21	21.39	2020-12-16	-7	1	-8	two_sample_paired	11856	Pre	2020-12-08	-8	-7
COV11856	MN908947.3	4551	C	T	1	0	77	1041	67	71	0.99904	1042	0	TRUE	2020-12-15	NA	NM-nCOV-11856	hCoV-19/USA/IL-NM-11856/2020		20G	B.1.2	2020-12-21	21.39	2020-12-16	-7	1	-8	two_sample_paired	11856	Pre	2020-12-08	-8	-7
COV11856	MN908947.3	6762	C	T	0	0	0	91	15	69	1	91	3.5741e-72	TRUE	2020-12-15	NA	NM-nCOV-11856	hCoV-19/USA/IL-NM-11856/2020		20G	B.1.2	2020-12-21	21.39	2020-12-16	-7	1	-8	two_sample_paired	11856	Pre	2020-12-08	-8	-7
COV11856	MN908947.3	7173	C	T	471	14	64	51	1	67	0.0977011	522	1.81887e-23	TRUE	2020-12-15	NA	NM-nCOV-11856	hCoV-19/USA/IL-NM-11856/2020		20G	B.1.2	2020-12-21	21.39	2020-12-16	-7	1	-8	two_sample_paired	11856	Pre	2020-12-08	-8	-7
COV11856	MN908947.3	8083	G	A	7	2	60	765	15	63	0.990933	772	0	TRUE	2020-12-15	NA	NM-nCOV-11856	hCoV-19/USA/IL-NM-11856/2020		20G	B.1.2	2020-12-21	21.39	2020-12-16	-7	1	-8	two_sample_paired	11856	Pre	2020-12-08	-8	-7
COV11856	MN908947.3	9451	C	T	589	111	68	133	33	61	0.184211	722	1.36123e-63	TRUE	2020-12-15	NA	NM-nCOV-11856	hCoV-19/USA/IL-NM-11856/2020		20G	B.1.2	2020-12-21	21.39	2020-12-16	-7	1	-8	two_sample_paired	11856	Pre	2020-12-08	-8	-7
COV11856	MN908947.3	10319	C	T	1	1	38	1923	117	70	0.99948	1924	0	TRUE	2020-12-15	NA	NM-nCOV-11856	hCoV-19/USA/IL-NM-11856/2020		20G	B.1.2	2020-12-21	21.39	2020-12-16	-7	1	-8	two_sample_paired	11856	Pre	2020-12-08	-8	-7
COV11856	MN908947.3	12294	C	T	1	1	34	2380	643	63	0.99916	2382	0	TRUE	2020-12-15	NA	NM-nCOV-11856	hCoV-19/USA/IL-NM-11856/2020		20G	B.1.2	2020-12-21	21.39	2020-12-16	-7	1	-8	two_sample_paired	11856	Pre	2020-12-08	-8	-7
COV11856	MN908947.3	14183	C	T	0	0	0	870	37	71	1	870	0	TRUE	2020-12-15	NA	NM-nCOV-11856	hCoV-19/USA/IL-NM-11856/2020		20G	B.1.2	2020-12-21	21.39	2020-12-16	-7	1	-8	two_sample_paired	11856	Pre	2020-12-08	-8	-7
COV11856	MN908947.3	14408	C	T	0	0	0	930	47	61	1	930	0	TRUE	2020-12-15	NA	NM-nCOV-11856	hCoV-19/USA/IL-NM-11856/2020		20G	B.1.2	2020-12-21	21.39	2020-12-16	-7	1	-8	two_sample_paired	11856	Pre	2020-12-08	-8	-7
COV11856	MN908947.3	14805	C	T	0	0	0	353	27	70	1	353	1.44933e-283	TRUE	2020-12-15	NA	NM-nCOV-11856	hCoV-19/USA/IL-NM-11856/2020		20G	B.1.2	2020-12-21	21.39	2020-12-16	-7	1	-8	two_sample_paired	11856	Pre	2020-12-08	-8	-7
COV11856	MN908947.3	14960	A	T	249	76	63	20	1	53	0.0743494	269	1.98906e-09	TRUE	2020-12-15	NA	NM-nCOV-11856	hCoV-19/USA/IL-NM-11856/2020		20G	B.1.2	2020-12-21	21.39	2020-12-16	-7	1	-8	two_sample_paired	11856	Pre	2020-12-08	-8	-7
COV11856	MN908947.3	15521	T	A	1006	752	47	59	37	41	0.0553471	1066	6.52988e-22	TRUE	2020-12-15	NA	NM-nCOV-11856	hCoV-19/USA/IL-NM-11856/2020		20G	B.1.2	2020-12-21	21.39	2020-12-16	-7	1	-8	two_sample_paired	11856	Pre	2020-12-08	-8	-7
COV11856	MN908947.3	17122	G	T	0	0	0	2387	71	71	1	2387	0	TRUE	2020-12-15	NA	NM-nCOV-11856	hCoV-19/USA/IL-NM-11856/2020		20G	B.1.2	2020-12-21	21.39	2020-12-16	-7	1	-8	two_sample_paired	11856	Pre	2020-12-08	-8	-7
COV11856	MN908947.3	18424	A	G	0	0	0	2163	127	70	1	2163	0	TRUE	2020-12-15	NA	NM-nCOV-11856	hCoV-19/USA/IL-NM-11856/2020		20G	B.1.2	2020-12-21	21.39	2020-12-16	-7	1	-8	two_sample_paired	11856	Pre	2020-12-08	-8	-7
COV11856	MN908947.3	21304	C	T	2	1	57	1224	394	60	0.998369	1226	0	TRUE	2020-12-15	NA	NM-nCOV-11856	hCoV-19/USA/IL-NM-11856/2020		20G	B.1.2	2020-12-21	21.39	2020-12-16	-7	1	-8	two_sample_paired	11856	Pre	2020-12-08	-8	-7
COV11856	MN908947.3	23403	A	G	1	0	77	4212	156	71	0.998814	4217	0	TRUE	2020-12-15	NA	NM-nCOV-11856	hCoV-19/USA/IL-NM-11856/2020		20G	B.1.2	2020-12-21	21.39	2020-12-16	-7	1	-8	two_sample_paired	11856	Pre	2020-12-08	-8	-7
COV11856	MN908947.3	25563	G	T	1	0	70	4065	193	72	0.999754	4066	0	TRUE	2020-12-15	NA	NM-nCOV-11856	hCoV-19/USA/IL-NM-11856/2020		20G	B.1.2	2020-12-21	21.39	2020-12-16	-7	1	-8	two_sample_paired	11856	Pre	2020-12-08	-8	-7
COV11856	MN908947.3	25907	G	T	0	0	0	1451	95	71	1	1451	0	TRUE	2020-12-15	NA	NM-nCOV-11856	hCoV-19/USA/IL-NM-11856/2020		20G	B.1.2	2020-12-21	21.39	2020-12-16	-7	1	-8	two_sample_paired	11856	Pre	2020-12-08	-8	-7
COV11856	MN908947.3	26152	G	T	2	0	53	5059	170	73	0.999605	5061	0	TRUE	2020-12-15	NA	NM-nCOV-11856	hCoV-19/USA/IL-NM-11856/2020		20G	B.1.2	2020-12-21	21.39	2020-12-16	-7	1	-8	two_sample_paired	11856	Pre	2020-12-08	-8	-7
COV11856	MN908947.3	27299	T	C	1	0	39	369	13	69	0.997297	370	2.70903e-296	TRUE	2020-12-15	NA	NM-nCOV-11856	hCoV-19/USA/IL-NM-11856/2020		20G	B.1.2	2020-12-21	21.39	2020-12-16	-7	1	-8	two_sample_paired	11856	Pre	2020-12-08	-8	-7
COV11856	MN908947.3	27532	C	T	3	0	49	4355	150	66	0.999082	4359	0	TRUE	2020-12-15	NA	NM-nCOV-11856	hCoV-19/USA/IL-NM-11856/2020		20G	B.1.2	2020-12-21	21.39	2020-12-16	-7	1	-8	two_sample_paired	11856	Pre	2020-12-08	-8	-7
COV11856	MN908947.3	27964	C	T	0	0	0	867	146	68	1	867	0	TRUE	2020-12-15	NA	NM-nCOV-11856	hCoV-19/USA/IL-NM-11856/2020		20G	B.1.2	2020-12-21	21.39	2020-12-16	-7	1	-8	two_sample_paired	11856	Pre	2020-12-08	-8	-7
COV11856	MN908947.3	28253	C	T	2482	73	69	293	8	68	0.105586	2775	5.66438e-138	TRUE	2020-12-15	NA	NM-nCOV-11856	hCoV-19/USA/IL-NM-11856/2020		20G	B.1.2	2020-12-21	21.39	2020-12-16	-7	1	-8	two_sample_paired	11856	Pre	2020-12-08	-8	-7
COV11856	MN908947.3	28472	C	T	4	2	49	1984	223	70	0.997988	1988	0	TRUE	2020-12-15	NA	NM-nCOV-11856	hCoV-19/USA/IL-NM-11856/2020		20G	B.1.2	2020-12-21	21.39	2020-12-16	-7	1	-8	two_sample_paired	11856	Pre	2020-12-08	-8	-7
COV11856	MN908947.3	28869	C	T	1	0	38	1960	264	63	0.99949	1961	0	TRUE	2020-12-15	NA	NM-nCOV-11856	hCoV-19/USA/IL-NM-11856/2020		20G	B.1.2	2020-12-21	21.39	2020-12-16	-7	1	-8	two_sample_paired	11856	Pre	2020-12-08	-8	-7
COV11870	MN908947.3	241	C	T	1	0	69	347	12	68	0.997126	348	9.71565e-275	TRUE	2020-11-23	NA	NM-nCOV-11870	hCoV-19/USA/IL-NM-11870/2020	EPI_ISL_11254318	20G	B.1.2	2020-12-20	25.02	2020-12-04	15	11	4	two_sample_paired	11870	Post	2020-12-08	4	15
COV11870	MN908947.3	1059	C	T	9	2	60	286	10	70	0.969492	295	1.52283e-216	TRUE	2020-11-23	NA	NM-nCOV-11870	hCoV-19/USA/IL-NM-11870/2020	EPI_ISL_11254318	20G	B.1.2	2020-12-20	25.02	2020-12-04	15	11	4	two_sample_paired	11870	Post	2020-12-08	4	15
COV11870	MN908947.3	1210	G	T	355	25	71	16	2	61	0.0431267	371	3.51815e-08	TRUE	2020-11-23	NA	NM-nCOV-11870	hCoV-19/USA/IL-NM-11870/2020	EPI_ISL_11254318	20G	B.1.2	2020-12-20	25.02	2020-12-04	15	11	4	two_sample_paired	11870	Post	2020-12-08	4	15
COV11870	MN908947.3	1730	G	A	767	28	72	24	1	60	0.0303413	791	4.39287e-12	TRUE	2020-11-23	NA	NM-nCOV-11870	hCoV-19/USA/IL-NM-11870/2020	EPI_ISL_11254318	20G	B.1.2	2020-12-20	25.02	2020-12-04	15	11	4	two_sample_paired	11870	Post	2020-12-08	4	15
COV11870	MN908947.3	1753	T	C	771	33	74	30	2	68	0.0374532	801	5.23401e-15	TRUE	2020-11-23	NA	NM-nCOV-11870	hCoV-19/USA/IL-NM-11870/2020	EPI_ISL_11254318	20G	B.1.2	2020-12-20	25.02	2020-12-04	15	11	4	two_sample_paired	11870	Post	2020-12-08	4	15
COV11870	MN908947.3	2682	T	C	1359	44	74	43	2	64	0.0306705	1402	3.9459e-21	TRUE	2020-11-23	NA	NM-nCOV-11870	hCoV-19/USA/IL-NM-11870/2020	EPI_ISL_11254318	20G	B.1.2	2020-12-20	25.02	2020-12-04	15	11	4	two_sample_paired	11870	Post	2020-12-08	4	15
COV11870	MN908947.3	3037	C	T	0	0	0	1192	35	73	1	1192	0	TRUE	2020-11-23	NA	NM-nCOV-11870	hCoV-19/USA/IL-NM-11870/2020	EPI_ISL_11254318	20G	B.1.2	2020-12-20	25.02	2020-12-04	15	11	4	two_sample_paired	11870	Post	2020-12-08	4	15
COV11870	MN908947.3	3117	C	T	1100	87	66	44	6	69	0.0384279	1145	1.03134e-20	TRUE	2020-11-23	NA	NM-nCOV-11870	hCoV-19/USA/IL-NM-11870/2020	EPI_ISL_11254318	20G	B.1.2	2020-12-20	25.02	2020-12-04	15	11	4	two_sample_paired	11870	Post	2020-12-08	4	15
COV11870	MN908947.3	3661	G	T	1021	67	71	42	1	73	0.0395108	1063	1.6986e-20	TRUE	2020-11-23	NA	NM-nCOV-11870	hCoV-19/USA/IL-NM-11870/2020	EPI_ISL_11254318	20G	B.1.2	2020-12-20	25.02	2020-12-04	15	11	4	two_sample_paired	11870	Post	2020-12-08	4	15
COV11870	MN908947.3	4276	C	T	421	31	71	21	1	70	0.0475113	442	1.1228e-10	TRUE	2020-11-23	NA	NM-nCOV-11870	hCoV-19/USA/IL-NM-11870/2020	EPI_ISL_11254318	20G	B.1.2	2020-12-20	25.02	2020-12-04	15	11	4	two_sample_paired	11870	Post	2020-12-08	4	15
COV11870	MN908947.3	5096	A	C	1013	35	74	33	1	72	0.0315488	1046	2.45242e-16	TRUE	2020-11-23	NA	NM-nCOV-11870	hCoV-19/USA/IL-NM-11870/2020	EPI_ISL_11254318	20G	B.1.2	2020-12-20	25.02	2020-12-04	15	11	4	two_sample_paired	11870	Post	2020-12-08	4	15
COV11870	MN908947.3	5175	C	T	972	49	71	34	1	54	0.0337972	1006	9.17144e-17	TRUE	2020-11-23	NA	NM-nCOV-11870	hCoV-19/USA/IL-NM-11870/2020	EPI_ISL_11254318	20G	B.1.2	2020-12-20	25.02	2020-12-04	15	11	4	two_sample_paired	11870	Post	2020-12-08	4	15
COV11870	MN908947.3	5788	T	C	12	1	65	1224	26	74	0.990291	1236	0	TRUE	2020-11-23	NA	NM-nCOV-11870	hCoV-19/USA/IL-NM-11870/2020	EPI_ISL_11254318	20G	B.1.2	2020-12-20	25.02	2020-12-04	15	11	4	two_sample_paired	11870	Post	2020-12-08	4	15
COV11870	MN908947.3	6070	C	T	433	19	73	27	2	70	0.0586957	460	1.47478e-13	TRUE	2020-11-23	NA	NM-nCOV-11870	hCoV-19/USA/IL-NM-11870/2020	EPI_ISL_11254318	20G	B.1.2	2020-12-20	25.02	2020-12-04	15	11	4	two_sample_paired	11870	Post	2020-12-08	4	15
COV11870	MN908947.3	6463	G	A	106	9	71	7	0	67	0.0619469	113	0.000530746	TRUE	2020-11-23	NA	NM-nCOV-11870	hCoV-19/USA/IL-NM-11870/2020	EPI_ISL_11254318	20G	B.1.2	2020-12-20	25.02	2020-12-04	15	11	4	two_sample_paired	11870	Post	2020-12-08	4	15
COV11870	MN908947.3	6831	G	C	103	1	68	10	0	66	0.0884956	113	2.5378e-05	TRUE	2020-11-23	NA	NM-nCOV-11870	hCoV-19/USA/IL-NM-11870/2020	EPI_ISL_11254318	20G	B.1.2	2020-12-20	25.02	2020-12-04	15	11	4	two_sample_paired	11870	Post	2020-12-08	4	15
COV11870	MN908947.3	7113	C	T	362	27	62	14	5	58	0.037234	376	7.95899e-07	TRUE	2020-11-23	NA	NM-nCOV-11870	hCoV-19/USA/IL-NM-11870/2020	EPI_ISL_11254318	20G	B.1.2	2020-12-20	25.02	2020-12-04	15	11	4	two_sample_paired	11870	Post	2020-12-08	4	15
COV11870	MN908947.3	7345	T	C	19	3	64	430	57	69	0.957684	449	0	TRUE	2020-11-23	NA	NM-nCOV-11870	hCoV-19/USA/IL-NM-11870/2020	EPI_ISL_11254318	20G	B.1.2	2020-12-20	25.02	2020-12-04	15	11	4	two_sample_paired	11870	Post	2020-12-08	4	15
COV11870	MN908947.3	7772	C	T	294	5	71	13	0	57	0.0423453	307	8.89455e-07	TRUE	2020-11-23	NA	NM-nCOV-11870	hCoV-19/USA/IL-NM-11870/2020	EPI_ISL_11254318	20G	B.1.2	2020-12-20	25.02	2020-12-04	15	11	4	two_sample_paired	11870	Post	2020-12-08	4	15
COV11870	MN908947.3	7916	G	A	356	21	72	16	1	69	0.0430108	372	2.72785e-08	TRUE	2020-11-23	NA	NM-nCOV-11870	hCoV-19/USA/IL-NM-11870/2020	EPI_ISL_11254318	20G	B.1.2	2020-12-20	25.02	2020-12-04	15	11	4	two_sample_paired	11870	Post	2020-12-08	4	15
COV11870	MN908947.3	8083	G	A	8	0	76	188	2	63	0.959184	196	4.64322e-136	TRUE	2020-11-23	NA	NM-nCOV-11870	hCoV-19/USA/IL-NM-11870/2020	EPI_ISL_11254318	20G	B.1.2	2020-12-20	25.02	2020-12-04	15	11	4	two_sample_paired	11870	Post	2020-12-08	4	15
COV11870	MN908947.3	8156	T	C	420	10	73	21	0	72	0.047619	441	1.08707e-10	TRUE	2020-11-23	NA	NM-nCOV-11870	hCoV-19/USA/IL-NM-11870/2020	EPI_ISL_11254318	20G	B.1.2	2020-12-20	25.02	2020-12-04	15	11	4	two_sample_paired	11870	Post	2020-12-08	4	15
COV11870	MN908947.3	8485	T	C	988	32	74	42	1	66	0.0407371	1031	1.0045e-20	TRUE	2020-11-23	NA	NM-nCOV-11870	hCoV-19/USA/IL-NM-11870/2020	EPI_ISL_11254318	20G	B.1.2	2020-12-20	25.02	2020-12-04	15	11	4	two_sample_paired	11870	Post	2020-12-08	4	15
COV11870	MN908947.3	8853	G	T	160	8	72	6	0	64	0.0361446	166	0.00153251	TRUE	2020-11-23	NA	NM-nCOV-11870	hCoV-19/USA/IL-NM-11870/2020	EPI_ISL_11254318	20G	B.1.2	2020-12-20	25.02	2020-12-04	15	11	4	two_sample_paired	11870	Post	2020-12-08	4	15
COV11870	MN908947.3	8987	T	C	206	2	69	12	0	67	0.0550459	218	2.97802e-06	TRUE	2020-11-23	NA	NM-nCOV-11870	hCoV-19/USA/IL-NM-11870/2020	EPI_ISL_11254318	20G	B.1.2	2020-12-20	25.02	2020-12-04	15	11	4	two_sample_paired	11870	Post	2020-12-08	4	15
COV11870	MN908947.3	10271	G	A	1258	43	73	52	0	73	0.0396947	1310	2.1063e-25	TRUE	2020-11-23	NA	NM-nCOV-11870	hCoV-19/USA/IL-NM-11870/2020	EPI_ISL_11254318	20G	B.1.2	2020-12-20	25.02	2020-12-04	15	11	4	two_sample_paired	11870	Post	2020-12-08	4	15
COV11870	MN908947.3	10319	C	T	11	3	63	1214	47	72	0.990212	1226	0	TRUE	2020-11-23	NA	NM-nCOV-11870	hCoV-19/USA/IL-NM-11870/2020	EPI_ISL_11254318	20G	B.1.2	2020-12-20	25.02	2020-12-04	15	11	4	two_sample_paired	11870	Post	2020-12-08	4	15
COV11870	MN908947.3	10450	C	T	611	92	65	21	11	52	0.0332278	632	4.91321e-10	TRUE	2020-11-23	NA	NM-nCOV-11870	hCoV-19/USA/IL-NM-11870/2020	EPI_ISL_11254318	20G	B.1.2	2020-12-20	25.02	2020-12-04	15	11	4	two_sample_paired	11870	Post	2020-12-08	4	15
COV11870	MN908947.3	11052	A	T	269	15	61	12	0	47	0.0427046	281	6.37893e-06	TRUE	2020-11-23	NA	NM-nCOV-11870	hCoV-19/USA/IL-NM-11870/2020	EPI_ISL_11254318	20G	B.1.2	2020-12-20	25.02	2020-12-04	15	11	4	two_sample_paired	11870	Post	2020-12-08	4	15
COV11870	MN908947.3	11198	G	T	1120	36	73	62	0	72	0.0524535	1182	2.29659e-30	TRUE	2020-11-23	NA	NM-nCOV-11870	hCoV-19/USA/IL-NM-11870/2020	EPI_ISL_11254318	20G	B.1.2	2020-12-20	25.02	2020-12-04	15	11	4	two_sample_paired	11870	Post	2020-12-08	4	15
COV11870	MN908947.3	11674	C	T	3	1	55	244	23	60	0.987854	247	1.66909e-192	TRUE	2020-11-23	NA	NM-nCOV-11870	hCoV-19/USA/IL-NM-11870/2020	EPI_ISL_11254318	20G	B.1.2	2020-12-20	25.02	2020-12-04	15	11	4	two_sample_paired	11870	Post	2020-12-08	4	15
COV11870	MN908947.3	11784	T	C	460	9	72	15	0	68	0.0315789	475	7.75354e-08	TRUE	2020-11-23	NA	NM-nCOV-11870	hCoV-19/USA/IL-NM-11870/2020	EPI_ISL_11254318	20G	B.1.2	2020-12-20	25.02	2020-12-04	15	11	4	two_sample_paired	11870	Post	2020-12-08	4	15
COV11870	MN908947.3	12455	C	T	1077	40	73	39	0	72	0.0349462	1116	2.94344e-19	TRUE	2020-11-23	NA	NM-nCOV-11870	hCoV-19/USA/IL-NM-11870/2020	EPI_ISL_11254318	20G	B.1.2	2020-12-20	25.02	2020-12-04	15	11	4	two_sample_paired	11870	Post	2020-12-08	4	15
COV11870	MN908947.3	12763	C	T	815	32	73	39	3	69	0.0456674	854	2.74347e-19	TRUE	2020-11-23	NA	NM-nCOV-11870	hCoV-19/USA/IL-NM-11870/2020	EPI_ISL_11254318	20G	B.1.2	2020-12-20	25.02	2020-12-04	15	11	4	two_sample_paired	11870	Post	2020-12-08	4	15
COV11870	MN908947.3	12934	T	C	532	7	70	20	2	64	0.0362319	552	5.55532e-10	TRUE	2020-11-23	NA	NM-nCOV-11870	hCoV-19/USA/IL-NM-11870/2020	EPI_ISL_11254318	20G	B.1.2	2020-12-20	25.02	2020-12-04	15	11	4	two_sample_paired	11870	Post	2020-12-08	4	15
COV11870	MN908947.3	12935	A	T	535	7	71	20	2	65	0.036036	555	5.13164e-10	TRUE	2020-11-23	NA	NM-nCOV-11870	hCoV-19/USA/IL-NM-11870/2020	EPI_ISL_11254318	20G	B.1.2	2020-12-20	25.02	2020-12-04	15	11	4	two_sample_paired	11870	Post	2020-12-08	4	15
COV11870	MN908947.3	13004	G	C	756	20	72	26	0	65	0.0332481	782	5.09843e-13	TRUE	2020-11-23	NA	NM-nCOV-11870	hCoV-19/USA/IL-NM-11870/2020	EPI_ISL_11254318	20G	B.1.2	2020-12-20	25.02	2020-12-04	15	11	4	two_sample_paired	11870	Post	2020-12-08	4	15
COV11870	MN908947.3	13078	T	C	776	27	74	27	1	71	0.0336239	803	1.45156e-13	TRUE	2020-11-23	NA	NM-nCOV-11870	hCoV-19/USA/IL-NM-11870/2020	EPI_ISL_11254318	20G	B.1.2	2020-12-20	25.02	2020-12-04	15	11	4	two_sample_paired	11870	Post	2020-12-08	4	15
COV11870	MN908947.3	13115	C	T	720	69	71	27	7	60	0.0360963	748	2.90404e-13	TRUE	2020-11-23	NA	NM-nCOV-11870	hCoV-19/USA/IL-NM-11870/2020	EPI_ISL_11254318	20G	B.1.2	2020-12-20	25.02	2020-12-04	15	11	4	two_sample_paired	11870	Post	2020-12-08	4	15
COV11870	MN908947.3	13279	T	C	1236	32	72	39	3	71	0.0305882	1275	3.33065e-19	TRUE	2020-11-23	NA	NM-nCOV-11870	hCoV-19/USA/IL-NM-11870/2020	EPI_ISL_11254318	20G	B.1.2	2020-12-20	25.02	2020-12-04	15	11	4	two_sample_paired	11870	Post	2020-12-08	4	15
COV11870	MN908947.3	13458	C	T	13	3	64	1069	257	66	0.987985	1082	0	TRUE	2020-11-23	NA	NM-nCOV-11870	hCoV-19/USA/IL-NM-11870/2020	EPI_ISL_11254318	20G	B.1.2	2020-12-20	25.02	2020-12-04	15	11	4	two_sample_paired	11870	Post	2020-12-08	4	15
COV11870	MN908947.3	13812	G	A	929	106	65	64	0	63	0.0644512	993	1.65916e-29	TRUE	2020-11-23	NA	NM-nCOV-11870	hCoV-19/USA/IL-NM-11870/2020	EPI_ISL_11254318	20G	B.1.2	2020-12-20	25.02	2020-12-04	15	11	4	two_sample_paired	11870	Post	2020-12-08	4	15
COV11870	MN908947.3	14408	C	T	0	0	0	385	13	69	1	385	0	TRUE	2020-11-23	NA	NM-nCOV-11870	hCoV-19/USA/IL-NM-11870/2020	EPI_ISL_11254318	20G	B.1.2	2020-12-20	25.02	2020-12-04	15	11	4	two_sample_paired	11870	Post	2020-12-08	4	15
COV11870	MN908947.3	14717	A	G	202	41	61	18	2	32	0.0818182	220	8.54986e-09	TRUE	2020-11-23	NA	NM-nCOV-11870	hCoV-19/USA/IL-NM-11870/2020	EPI_ISL_11254318	20G	B.1.2	2020-12-20	25.02	2020-12-04	15	11	4	two_sample_paired	11870	Post	2020-12-08	4	15
COV11870	MN908947.3	14805	C	T	1	0	77	123	8	70	0.991935	124	2.60349e-97	TRUE	2020-11-23	NA	NM-nCOV-11870	hCoV-19/USA/IL-NM-11870/2020	EPI_ISL_11254318	20G	B.1.2	2020-12-20	25.02	2020-12-04	15	11	4	two_sample_paired	11870	Post	2020-12-08	4	15
COV11870	MN908947.3	14822	C	T	134	11	71	10	0	66	0.0694444	144	1.90621e-05	TRUE	2020-11-23	NA	NM-nCOV-11870	hCoV-19/USA/IL-NM-11870/2020	EPI_ISL_11254318	20G	B.1.2	2020-12-20	25.02	2020-12-04	15	11	4	two_sample_paired	11870	Post	2020-12-08	4	15
COV11870	MN908947.3	16681	T	G	961	120	70	70	4	68	0.0678952	1031	1.83769e-33	TRUE	2020-11-23	NA	NM-nCOV-11870	hCoV-19/USA/IL-NM-11870/2020	EPI_ISL_11254318	20G	B.1.2	2020-12-20	25.02	2020-12-04	15	11	4	two_sample_paired	11870	Post	2020-12-08	4	15
COV11870	MN908947.3	16729	C	T	388	52	69	18	4	60	0.044335	406	5.40006e-09	TRUE	2020-11-23	NA	NM-nCOV-11870	hCoV-19/USA/IL-NM-11870/2020	EPI_ISL_11254318	20G	B.1.2	2020-12-20	25.02	2020-12-04	15	11	4	two_sample_paired	11870	Post	2020-12-08	4	15
COV11870	MN908947.3	17070	T	C	18	3	67	438	8	71	0.960526	456	0	TRUE	2020-11-23	NA	NM-nCOV-11870	hCoV-19/USA/IL-NM-11870/2020	EPI_ISL_11254318	20G	B.1.2	2020-12-20	25.02	2020-12-04	15	11	4	two_sample_paired	11870	Post	2020-12-08	4	15
COV11870	MN908947.3	17085	A	T	12	0	68	599	7	70	0.98036	611	0	TRUE	2020-11-23	NA	NM-nCOV-11870	hCoV-19/USA/IL-NM-11870/2020	EPI_ISL_11254318	20G	B.1.2	2020-12-20	25.02	2020-12-04	15	11	4	two_sample_paired	11870	Post	2020-12-08	4	15
COV11870	MN908947.3	18337	G	T	769	24	69	25	2	64	0.0314861	794	2.93391e-12	TRUE	2020-11-23	NA	NM-nCOV-11870	hCoV-19/USA/IL-NM-11870/2020	EPI_ISL_11254318	20G	B.1.2	2020-12-20	25.02	2020-12-04	15	11	4	two_sample_paired	11870	Post	2020-12-08	4	15
COV11870	MN908947.3	18424	A	G	6	1	62	1091	22	71	0.994531	1097	0	TRUE	2020-11-23	NA	NM-nCOV-11870	hCoV-19/USA/IL-NM-11870/2020	EPI_ISL_11254318	20G	B.1.2	2020-12-20	25.02	2020-12-04	15	11	4	two_sample_paired	11870	Post	2020-12-08	4	15
COV11870	MN908947.3	19154	C	T	962	92	71	43	5	68	0.0427861	1005	8.78214e-21	TRUE	2020-11-23	NA	NM-nCOV-11870	hCoV-19/USA/IL-NM-11870/2020	EPI_ISL_11254318	20G	B.1.2	2020-12-20	25.02	2020-12-04	15	11	4	two_sample_paired	11870	Post	2020-12-08	4	15
COV11870	MN908947.3	19217	C	T	487	87	67	26	4	55	0.0505837	514	1.33331e-12	TRUE	2020-11-23	NA	NM-nCOV-11870	hCoV-19/USA/IL-NM-11870/2020	EPI_ISL_11254318	20G	B.1.2	2020-12-20	25.02	2020-12-04	15	11	4	two_sample_paired	11870	Post	2020-12-08	4	15
COV11870	MN908947.3	19305	T	A	113	4	72	6	0	75	0.0504202	119	0.00163181	TRUE	2020-11-23	NA	NM-nCOV-11870	hCoV-19/USA/IL-NM-11870/2020	EPI_ISL_11254318	20G	B.1.2	2020-12-20	25.02	2020-12-04	15	11	4	two_sample_paired	11870	Post	2020-12-08	4	15
COV11870	MN908947.3	19306	A	T	113	4	72	6	0	74	0.0504202	119	0.00163181	TRUE	2020-11-23	NA	NM-nCOV-11870	hCoV-19/USA/IL-NM-11870/2020	EPI_ISL_11254318	20G	B.1.2	2020-12-20	25.02	2020-12-04	15	11	4	two_sample_paired	11870	Post	2020-12-08	4	15
COV11870	MN908947.3	20124	T	C	100	0	62	16	0	53	0.137931	116	4.18355e-08	TRUE	2020-11-23	NA	NM-nCOV-11870	hCoV-19/USA/IL-NM-11870/2020	EPI_ISL_11254318	20G	B.1.2	2020-12-20	25.02	2020-12-04	15	11	4	two_sample_paired	11870	Post	2020-12-08	4	15
COV11870	MN908947.3	20311	G	C	472	11	74	15	0	68	0.0308008	487	7.03837e-08	TRUE	2020-11-23	NA	NM-nCOV-11870	hCoV-19/USA/IL-NM-11870/2020	EPI_ISL_11254318	20G	B.1.2	2020-12-20	25.02	2020-12-04	15	11	4	two_sample_paired	11870	Post	2020-12-08	4	15
COV11870	MN908947.3	20314	T	C	456	11	73	20	0	76	0.0420168	476	2.74401e-10	TRUE	2020-11-23	NA	NM-nCOV-11870	hCoV-19/USA/IL-NM-11870/2020	EPI_ISL_11254318	20G	B.1.2	2020-12-20	25.02	2020-12-04	15	11	4	two_sample_paired	11870	Post	2020-12-08	4	15
COV11870	MN908947.3	20698	C	T	175	46	64	7	2	64	0.0384615	182	0.000808295	TRUE	2020-11-23	NA	NM-nCOV-11870	hCoV-19/USA/IL-NM-11870/2020	EPI_ISL_11254318	20G	B.1.2	2020-12-20	25.02	2020-12-04	15	11	4	two_sample_paired	11870	Post	2020-12-08	4	15
COV11870	MN908947.3	21230	C	T	439	32	71	27	3	66	0.0579399	466	1.69394e-13	TRUE	2020-11-23	NA	NM-nCOV-11870	hCoV-19/USA/IL-NM-11870/2020	EPI_ISL_11254318	20G	B.1.2	2020-12-20	25.02	2020-12-04	15	11	4	two_sample_paired	11870	Post	2020-12-08	4	15
COV11870	MN908947.3	21304	C	T	3	3	34	254	67	64	0.988327	257	4.14411e-192	TRUE	2020-11-23	NA	NM-nCOV-11870	hCoV-19/USA/IL-NM-11870/2020	EPI_ISL_11254318	20G	B.1.2	2020-12-20	25.02	2020-12-04	15	11	4	two_sample_paired	11870	Post	2020-12-08	4	15
COV11870	MN908947.3	21387	T	C	35	1	66	15	0	64	0.3	50	4.11631e-08	TRUE	2020-11-23	NA	NM-nCOV-11870	hCoV-19/USA/IL-NM-11870/2020	EPI_ISL_11254318	20G	B.1.2	2020-12-20	25.02	2020-12-04	15	11	4	two_sample_paired	11870	Post	2020-12-08	4	15
COV11870	MN908947.3	21637	C	T	606	16	68	19	1	62	0.0304	625	1.4633e-09	TRUE	2020-11-23	NA	NM-nCOV-11870	hCoV-19/USA/IL-NM-11870/2020	EPI_ISL_11254318	20G	B.1.2	2020-12-20	25.02	2020-12-04	15	11	4	two_sample_paired	11870	Post	2020-12-08	4	15
COV11870	MN908947.3	22713	C	T	268	61	66	26	11	44	0.0884354	294	2.1048e-12	TRUE	2020-11-23	NA	NM-nCOV-11870	hCoV-19/USA/IL-NM-11870/2020	EPI_ISL_11254318	20G	B.1.2	2020-12-20	25.02	2020-12-04	15	11	4	two_sample_paired	11870	Post	2020-12-08	4	15
COV11870	MN908947.3	23403	A	G	0	0	0	1641	67	70	0.999391	1642	0	TRUE	2020-11-23	NA	NM-nCOV-11870	hCoV-19/USA/IL-NM-11870/2020	EPI_ISL_11254318	20G	B.1.2	2020-12-20	25.02	2020-12-04	15	11	4	two_sample_paired	11870	Post	2020-12-08	4	15
COV11870	MN908947.3	24377	T	C	786	12	73	28	0	68	0.034398	814	4.73753e-14	TRUE	2020-11-23	NA	NM-nCOV-11870	hCoV-19/USA/IL-NM-11870/2020	EPI_ISL_11254318	20G	B.1.2	2020-12-20	25.02	2020-12-04	15	11	4	two_sample_paired	11870	Post	2020-12-08	4	15
COV11870	MN908947.3	24384	C	T	751	15	75	32	2	60	0.0408685	783	5.3855e-16	TRUE	2020-11-23	NA	NM-nCOV-11870	hCoV-19/USA/IL-NM-11870/2020	EPI_ISL_11254318	20G	B.1.2	2020-12-20	25.02	2020-12-04	15	11	4	two_sample_paired	11870	Post	2020-12-08	4	15
COV11870	MN908947.3	25122	A	G	241	24	68	38	6	47	0.136201	279	1.23129e-18	TRUE	2020-11-23	NA	NM-nCOV-11870	hCoV-19/USA/IL-NM-11870/2020	EPI_ISL_11254318	20G	B.1.2	2020-12-20	25.02	2020-12-04	15	11	4	two_sample_paired	11870	Post	2020-12-08	4	15
COV11870	MN908947.3	25423	G	T	628	19	69	35	1	66	0.0527108	664	7.35278e-17	TRUE	2020-11-23	NA	NM-nCOV-11870	hCoV-19/USA/IL-NM-11870/2020	EPI_ISL_11254318	20G	B.1.2	2020-12-20	25.02	2020-12-04	15	11	4	two_sample_paired	11870	Post	2020-12-08	4	15
COV11870	MN908947.3	25424	G	C	628	16	69	35	0	66	0.0527903	663	5.98624e-17	TRUE	2020-11-23	NA	NM-nCOV-11870	hCoV-19/USA/IL-NM-11870/2020	EPI_ISL_11254318	20G	B.1.2	2020-12-20	25.02	2020-12-04	15	11	4	two_sample_paired	11870	Post	2020-12-08	4	15
COV11870	MN908947.3	25437	G	A	660	21	70	37	2	68	0.0530846	697	6.81259e-18	TRUE	2020-11-23	NA	NM-nCOV-11870	hCoV-19/USA/IL-NM-11870/2020	EPI_ISL_11254318	20G	B.1.2	2020-12-20	25.02	2020-12-04	15	11	4	two_sample_paired	11870	Post	2020-12-08	4	15
COV11870	MN908947.3	25563	G	T	4	0	75	909	41	72	0.995619	913	0	TRUE	2020-11-23	NA	NM-nCOV-11870	hCoV-19/USA/IL-NM-11870/2020	EPI_ISL_11254318	20G	B.1.2	2020-12-20	25.02	2020-12-04	15	11	4	two_sample_paired	11870	Post	2020-12-08	4	15
COV11870	MN908947.3	25996	G	T	190	1	59	6	0	59	0.0306122	196	0.00252072	TRUE	2020-11-23	NA	NM-nCOV-11870	hCoV-19/USA/IL-NM-11870/2020	EPI_ISL_11254318	20G	B.1.2	2020-12-20	25.02	2020-12-04	15	11	4	two_sample_paired	11870	Post	2020-12-08	4	15
COV11870	MN908947.3	26029	C	A	6	0	74	407	2	66	0.985472	413	6.75118999999999e-310	TRUE	2020-11-23	NA	NM-nCOV-11870	hCoV-19/USA/IL-NM-11870/2020	EPI_ISL_11254318	20G	B.1.2	2020-12-20	25.02	2020-12-04	15	11	4	two_sample_paired	11870	Post	2020-12-08	4	15
COV11870	MN908947.3	27644	C	T	639	16	73	20	0	60	0.030349	659	3.52279e-10	TRUE	2020-11-23	NA	NM-nCOV-11870	hCoV-19/USA/IL-NM-11870/2020	EPI_ISL_11254318	20G	B.1.2	2020-12-20	25.02	2020-12-04	15	11	4	two_sample_paired	11870	Post	2020-12-08	4	15
COV11870	MN908947.3	27964	C	T	10	1	59	1305	66	72	0.992395	1315	0	TRUE	2020-11-23	NA	NM-nCOV-11870	hCoV-19/USA/IL-NM-11870/2020	EPI_ISL_11254318	20G	B.1.2	2020-12-20	25.02	2020-12-04	15	11	4	two_sample_paired	11870	Post	2020-12-08	4	15
COV11870	MN908947.3	28472	C	T	29	6	56	1010	77	71	0.972089	1039	0	TRUE	2020-11-23	NA	NM-nCOV-11870	hCoV-19/USA/IL-NM-11870/2020	EPI_ISL_11254318	20G	B.1.2	2020-12-20	25.02	2020-12-04	15	11	4	two_sample_paired	11870	Post	2020-12-08	4	15
COV11870	MN908947.3	28869	C	T	22	4	57	563	86	65	0.962393	585	0	TRUE	2020-11-23	NA	NM-nCOV-11870	hCoV-19/USA/IL-NM-11870/2020	EPI_ISL_11254318	20G	B.1.2	2020-12-20	25.02	2020-12-04	15	11	4	two_sample_paired	11870	Post	2020-12-08	4	15
COV11870	MN908947.3	29081	G	T	661	138	65	22	2	60	0.031746	693	1.37831e-10	TRUE	2020-11-23	NA	NM-nCOV-11870	hCoV-19/USA/IL-NM-11870/2020	EPI_ISL_11254318	20G	B.1.2	2020-12-20	25.02	2020-12-04	15	11	4	two_sample_paired	11870	Post	2020-12-08	4	15
COV11870	MN908947.3	29402	G	T	14	7	57	680	49	71	0.979827	694	0	TRUE	2020-11-23	NA	NM-nCOV-11870	hCoV-19/USA/IL-NM-11870/2020	EPI_ISL_11254318	20G	B.1.2	2020-12-20	25.02	2020-12-04	15	11	4	two_sample_paired	11870	Post	2020-12-08	4	15
COV11911	MN908947.3	241	C	T	6	0	42	500	51	47	0.986193	507	0	TRUE	2020-12-03	NA	NM-nCOV-11911	hCoV-19/USA/IL-NM-11911/2020	EPI_ISL_7976147	20A	B.1.565	2020-12-20	27.803	2020-12-04	10	1	9	two_sample_paired	11911	Post	2020-12-13	9	10
COV11911	MN908947.3	617	T	C	171	42	44	1035	338	54	0.858209	1206	0	TRUE	2020-12-03	NA	NM-nCOV-11911	hCoV-19/USA/IL-NM-11911/2020	EPI_ISL_7976147	20A	B.1.565	2020-12-20	27.803	2020-12-04	10	1	9	two_sample_paired	11911	Post	2020-12-13	9	10
COV11911	MN908947.3	625	G	T	1223	424	54	53	13	53	0.0415361	1276	1.62651e-22	TRUE	2020-12-03	NA	NM-nCOV-11911	hCoV-19/USA/IL-NM-11911/2020	EPI_ISL_7976147	20A	B.1.565	2020-12-20	27.803	2020-12-04	10	1	9	two_sample_paired	11911	Post	2020-12-13	9	10
COV11911	MN908947.3	696	A	C	180	51	53	876	154	53	0.828761	1057	0	TRUE	2020-12-03	NA	NM-nCOV-11911	hCoV-19/USA/IL-NM-11911/2020	EPI_ISL_7976147	20A	B.1.565	2020-12-20	27.803	2020-12-04	10	1	9	two_sample_paired	11911	Post	2020-12-13	9	10
COV11911	MN908947.3	833	T	C	1412	311	59	51	24	47	0.0348599	1463	9.30384e-23	TRUE	2020-12-03	NA	NM-nCOV-11911	hCoV-19/USA/IL-NM-11911/2020	EPI_ISL_7976147	20A	B.1.565	2020-12-20	27.803	2020-12-04	10	1	9	two_sample_paired	11911	Post	2020-12-13	9	10
COV11911	MN908947.3	1059	C	T	390	63	58	60	26	49	0.133333	450	1.90506e-26	TRUE	2020-12-03	NA	NM-nCOV-11911	hCoV-19/USA/IL-NM-11911/2020	EPI_ISL_7976147	20A	B.1.565	2020-12-20	27.803	2020-12-04	10	1	9	two_sample_paired	11911	Post	2020-12-13	9	10
COV11911	MN908947.3	1224	T	C	398	146	54	19	6	56	0.0455635	417	1.18719e-08	TRUE	2020-12-03	NA	NM-nCOV-11911	hCoV-19/USA/IL-NM-11911/2020	EPI_ISL_7976147	20A	B.1.565	2020-12-20	27.803	2020-12-04	10	1	9	two_sample_paired	11911	Post	2020-12-13	9	10
COV11911	MN908947.3	1427	C	T	82	26	52	522	93	61	0.864238	604	0	TRUE	2020-12-03	NA	NM-nCOV-11911	hCoV-19/USA/IL-NM-11911/2020	EPI_ISL_7976147	20A	B.1.565	2020-12-20	27.803	2020-12-04	10	1	9	two_sample_paired	11911	Post	2020-12-13	9	10
COV11911	MN908947.3	1743	G	A	832	153	58	43	9	58	0.0491429	875	3.2579e-19	TRUE	2020-12-03	NA	NM-nCOV-11911	hCoV-19/USA/IL-NM-11911/2020	EPI_ISL_7976147	20A	B.1.565	2020-12-20	27.803	2020-12-04	10	1	9	two_sample_paired	11911	Post	2020-12-13	9	10
COV11911	MN908947.3	2629	T	C	1110	114	58	348	41	55	0.238356	1460	8.87502e-160	TRUE	2020-12-03	NA	NM-nCOV-11911	hCoV-19/USA/IL-NM-11911/2020	EPI_ISL_7976147	20A	B.1.565	2020-12-20	27.803	2020-12-04	10	1	9	two_sample_paired	11911	Post	2020-12-13	9	10
COV11911	MN908947.3	3037	C	T	1	0	39	461	102	57	0.99568	463	0	TRUE	2020-12-03	NA	NM-nCOV-11911	hCoV-19/USA/IL-NM-11911/2020	EPI_ISL_7976147	20A	B.1.565	2020-12-20	27.803	2020-12-04	10	1	9	two_sample_paired	11911	Post	2020-12-13	9	10
COV11911	MN908947.3	3088	T	G	468	129	55	26	8	56	0.0526316	494	2.0986e-11	TRUE	2020-12-03	NA	NM-nCOV-11911	hCoV-19/USA/IL-NM-11911/2020	EPI_ISL_7976147	20A	B.1.565	2020-12-20	27.803	2020-12-04	10	1	9	two_sample_paired	11911	Post	2020-12-13	9	10
COV11911	MN908947.3	3286	G	A	1528	320	59	67	13	58	0.0419799	1596	1.6221e-29	TRUE	2020-12-03	NA	NM-nCOV-11911	hCoV-19/USA/IL-NM-11911/2020	EPI_ISL_7976147	20A	B.1.565	2020-12-20	27.803	2020-12-04	10	1	9	two_sample_paired	11911	Post	2020-12-13	9	10
COV11911	MN908947.3	3871	G	T	82	27	54	303	24	63	0.787013	385	3.61153e-188	TRUE	2020-12-03	NA	NM-nCOV-11911	hCoV-19/USA/IL-NM-11911/2020	EPI_ISL_7976147	20A	B.1.565	2020-12-20	27.803	2020-12-04	10	1	9	two_sample_paired	11911	Post	2020-12-13	9	10
COV11911	MN908947.3	3931	T	C	34	10	43	90	33	56	0.725806	124	1.0693e-49	TRUE	2020-12-03	NA	NM-nCOV-11911	hCoV-19/USA/IL-NM-11911/2020	EPI_ISL_7976147	20A	B.1.565	2020-12-20	27.803	2020-12-04	10	1	9	two_sample_paired	11911	Post	2020-12-13	9	10
COV11911	MN908947.3	4113	C	T	43	3	54	417	45	59	0.906522	460	8.63509e-285	TRUE	2020-12-03	NA	NM-nCOV-11911	hCoV-19/USA/IL-NM-11911/2020	EPI_ISL_7976147	20A	B.1.565	2020-12-20	27.803	2020-12-04	10	1	9	two_sample_paired	11911	Post	2020-12-13	9	10
COV11911	MN908947.3	4972	G	A	1338	486	53	141	3	53	0.0951417	1482	7.49373e-60	TRUE	2020-12-03	NA	NM-nCOV-11911	hCoV-19/USA/IL-NM-11911/2020	EPI_ISL_7976147	20A	B.1.565	2020-12-20	27.803	2020-12-04	10	1	9	two_sample_paired	11911	Post	2020-12-13	9	10
COV11911	MN908947.3	5683	G	T	1757	231	63	135	9	58	0.0713154	1893	1.20996e-60	TRUE	2020-12-03	NA	NM-nCOV-11911	hCoV-19/USA/IL-NM-11911/2020	EPI_ISL_7976147	20A	B.1.565	2020-12-20	27.803	2020-12-04	10	1	9	two_sample_paired	11911	Post	2020-12-13	9	10
COV11911	MN908947.3	5971	A	G	754	64	52	54	2	46	0.0666667	810	2.32644e-22	TRUE	2020-12-03	NA	NM-nCOV-11911	hCoV-19/USA/IL-NM-11911/2020	EPI_ISL_7976147	20A	B.1.565	2020-12-20	27.803	2020-12-04	10	1	9	two_sample_paired	11911	Post	2020-12-13	9	10
COV11911	MN908947.3	6027	C	T	1061	104	60	42	3	60	0.0379747	1106	1.00524e-18	TRUE	2020-12-03	NA	NM-nCOV-11911	hCoV-19/USA/IL-NM-11911/2020	EPI_ISL_7976147	20A	B.1.565	2020-12-20	27.803	2020-12-04	10	1	9	two_sample_paired	11911	Post	2020-12-13	9	10
COV11911	MN908947.3	6285	C	T	50	14	42	55	1	51	0.52381	105	3.60333e-25	TRUE	2020-12-03	NA	NM-nCOV-11911	hCoV-19/USA/IL-NM-11911/2020	EPI_ISL_7976147	20A	B.1.565	2020-12-20	27.803	2020-12-04	10	1	9	two_sample_paired	11911	Post	2020-12-13	9	10
COV11911	MN908947.3	6865	G	A	324	30	51	39	3	42	0.107438	363	3.56199e-16	TRUE	2020-12-03	NA	NM-nCOV-11911	hCoV-19/USA/IL-NM-11911/2020	EPI_ISL_7976147	20A	B.1.565	2020-12-20	27.803	2020-12-04	10	1	9	two_sample_paired	11911	Post	2020-12-13	9	10
COV11911	MN908947.3	8010	A	G	40	4	48	98	36	57	0.705036	139	1.58023e-56	TRUE	2020-12-03	NA	NM-nCOV-11911	hCoV-19/USA/IL-NM-11911/2020	EPI_ISL_7976147	20A	B.1.565	2020-12-20	27.803	2020-12-04	10	1	9	two_sample_paired	11911	Post	2020-12-13	9	10
COV11911	MN908947.3	8083	G	A	169	18	56	9	3	48	0.0505618	178	0.000209201	TRUE	2020-12-03	NA	NM-nCOV-11911	hCoV-19/USA/IL-NM-11911/2020	EPI_ISL_7976147	20A	B.1.565	2020-12-20	27.803	2020-12-04	10	1	9	two_sample_paired	11911	Post	2020-12-13	9	10
COV11911	MN908947.3	8655	C	T	159	36	58	588	218	56	0.786096	748	0	TRUE	2020-12-03	NA	NM-nCOV-11911	hCoV-19/USA/IL-NM-11911/2020	EPI_ISL_7976147	20A	B.1.565	2020-12-20	27.803	2020-12-04	10	1	9	two_sample_paired	11911	Post	2020-12-13	9	10
COV11911	MN908947.3	8764	T	C	235	97	54	15	9	42	0.06	250	9.59302e-07	TRUE	2020-12-03	NA	NM-nCOV-11911	hCoV-19/USA/IL-NM-11911/2020	EPI_ISL_7976147	20A	B.1.565	2020-12-20	27.803	2020-12-04	10	1	9	two_sample_paired	11911	Post	2020-12-13	9	10
COV11911	MN908947.3	9682	G	T	1106	212	62	42	7	62	0.0365854	1148	3.29956e-19	TRUE	2020-12-03	NA	NM-nCOV-11911	hCoV-19/USA/IL-NM-11911/2020	EPI_ISL_7976147	20A	B.1.565	2020-12-20	27.803	2020-12-04	10	1	9	two_sample_paired	11911	Post	2020-12-13	9	10
COV11911	MN908947.3	10412	G	T	791	353	54	77	35	55	0.0887097	868	1.25567e-32	TRUE	2020-12-03	NA	NM-nCOV-11911	hCoV-19/USA/IL-NM-11911/2020	EPI_ISL_7976147	20A	B.1.565	2020-12-20	27.803	2020-12-04	10	1	9	two_sample_paired	11911	Post	2020-12-13	9	10
COV11911	MN908947.3	10855	A	T	148	31	54	9	1	61	0.0573248	157	0.000225012	TRUE	2020-12-03	NA	NM-nCOV-11911	hCoV-19/USA/IL-NM-11911/2020	EPI_ISL_7976147	20A	B.1.565	2020-12-20	27.803	2020-12-04	10	1	9	two_sample_paired	11911	Post	2020-12-13	9	10
COV11911	MN908947.3	13821	C	T	1127	96	53	38	1	55	0.032618	1165	4.16043e-16	TRUE	2020-12-03	NA	NM-nCOV-11911	hCoV-19/USA/IL-NM-11911/2020	EPI_ISL_7976147	20A	B.1.565	2020-12-20	27.803	2020-12-04	10	1	9	two_sample_paired	11911	Post	2020-12-13	9	10
COV11911	MN908947.3	14408	C	T	0	0	0	1043	135	57	0.999042	1044	0	TRUE	2020-12-03	NA	NM-nCOV-11911	hCoV-19/USA/IL-NM-11911/2020	EPI_ISL_7976147	20A	B.1.565	2020-12-20	27.803	2020-12-04	10	1	9	two_sample_paired	11911	Post	2020-12-13	9	10
COV11911	MN908947.3	14536	C	T	1277	250	59	124	15	61	0.0884451	1402	2.72157e-55	TRUE	2020-12-03	NA	NM-nCOV-11911	hCoV-19/USA/IL-NM-11911/2020	EPI_ISL_7976147	20A	B.1.565	2020-12-20	27.803	2020-12-04	10	1	9	two_sample_paired	11911	Post	2020-12-13	9	10
COV11911	MN908947.3	15132	T	C	1315	113	50	136	5	40	0.0936639	1452	2.13917e-56	TRUE	2020-12-03	NA	NM-nCOV-11911	hCoV-19/USA/IL-NM-11911/2020	EPI_ISL_7976147	20A	B.1.565	2020-12-20	27.803	2020-12-04	10	1	9	two_sample_paired	11911	Post	2020-12-13	9	10
COV11911	MN908947.3	15277	C	T	958	375	54	181	82	49	0.158633	1141	7.99268e-79	TRUE	2020-12-03	NA	NM-nCOV-11911	hCoV-19/USA/IL-NM-11911/2020	EPI_ISL_7976147	20A	B.1.565	2020-12-20	27.803	2020-12-04	10	1	9	two_sample_paired	11911	Post	2020-12-13	9	10
COV11911	MN908947.3	16159	C	T	2398	705	58	149	62	54	0.0585002	2547	2.20086e-64	TRUE	2020-12-03	NA	NM-nCOV-11911	hCoV-19/USA/IL-NM-11911/2020	EPI_ISL_7976147	20A	B.1.565	2020-12-20	27.803	2020-12-04	10	1	9	two_sample_paired	11911	Post	2020-12-13	9	10
COV11911	MN908947.3	16234	C	T	1790	445	56	99	15	56	0.0524087	1889	4.69068e-42	TRUE	2020-12-03	NA	NM-nCOV-11911	hCoV-19/USA/IL-NM-11911/2020	EPI_ISL_7976147	20A	B.1.565	2020-12-20	27.803	2020-12-04	10	1	9	two_sample_paired	11911	Post	2020-12-13	9	10
COV11911	MN908947.3	16902	T	C	132	62	44	501	108	59	0.790221	634	4.19581e-300	TRUE	2020-12-03	NA	NM-nCOV-11911	hCoV-19/USA/IL-NM-11911/2020	EPI_ISL_7976147	20A	B.1.565	2020-12-20	27.803	2020-12-04	10	1	9	two_sample_paired	11911	Post	2020-12-13	9	10
COV11911	MN908947.3	18424	A	G	540	59	58	22	2	46	0.0390764	563	4.52119e-10	TRUE	2020-12-03	NA	NM-nCOV-11911	hCoV-19/USA/IL-NM-11911/2020	EPI_ISL_7976147	20A	B.1.565	2020-12-20	27.803	2020-12-04	10	1	9	two_sample_paired	11911	Post	2020-12-13	9	10
COV11911	MN908947.3	19109	G	T	1575	461	59	233	39	57	0.1288	1809	1.02766e-104	TRUE	2020-12-03	NA	NM-nCOV-11911	hCoV-19/USA/IL-NM-11911/2020	EPI_ISL_7976147	20A	B.1.565	2020-12-20	27.803	2020-12-04	10	1	9	two_sample_paired	11911	Post	2020-12-13	9	10
COV11911	MN908947.3	19524	C	T	53	18	43	336	48	56	0.861538	390	1.73283e-207	TRUE	2020-12-03	NA	NM-nCOV-11911	hCoV-19/USA/IL-NM-11911/2020	EPI_ISL_7976147	20A	B.1.565	2020-12-20	27.803	2020-12-04	10	1	9	two_sample_paired	11911	Post	2020-12-13	9	10
COV11911	MN908947.3	19788	G	C	631	254	54	35	11	57	0.0525526	666	3.77928e-15	TRUE	2020-12-03	NA	NM-nCOV-11911	hCoV-19/USA/IL-NM-11911/2020	EPI_ISL_7976147	20A	B.1.565	2020-12-20	27.803	2020-12-04	10	1	9	two_sample_paired	11911	Post	2020-12-13	9	10
COV11911	MN908947.3	20429	C	T	93	26	51	571	233	55	0.85994	664	0	TRUE	2020-12-03	NA	NM-nCOV-11911	hCoV-19/USA/IL-NM-11911/2020	EPI_ISL_7976147	20A	B.1.565	2020-12-20	27.803	2020-12-04	10	1	9	two_sample_paired	11911	Post	2020-12-13	9	10
COV11911	MN908947.3	21997	C	T	257	34	56	23	4	55	0.0821429	280	2.21339e-10	TRUE	2020-12-03	NA	NM-nCOV-11911	hCoV-19/USA/IL-NM-11911/2020	EPI_ISL_7976147	20A	B.1.565	2020-12-20	27.803	2020-12-04	10	1	9	two_sample_paired	11911	Post	2020-12-13	9	10
COV11911	MN908947.3	23249	C	T	592	189	54	104	42	52	0.149425	696	1.45793e-44	TRUE	2020-12-03	NA	NM-nCOV-11911	hCoV-19/USA/IL-NM-11911/2020	EPI_ISL_7976147	20A	B.1.565	2020-12-20	27.803	2020-12-04	10	1	9	two_sample_paired	11911	Post	2020-12-13	9	10
COV11911	MN908947.3	23403	A	G	0	0	0	1962	315	59	0.998473	1965	0	TRUE	2020-12-03	NA	NM-nCOV-11911	hCoV-19/USA/IL-NM-11911/2020	EPI_ISL_7976147	20A	B.1.565	2020-12-20	27.803	2020-12-04	10	1	9	two_sample_paired	11911	Post	2020-12-13	9	10
COV11911	MN908947.3	24034	C	T	410	109	57	20	9	54	0.0465116	430	5.47087e-09	TRUE	2020-12-03	NA	NM-nCOV-11911	hCoV-19/USA/IL-NM-11911/2020	EPI_ISL_7976147	20A	B.1.565	2020-12-20	27.803	2020-12-04	10	1	9	two_sample_paired	11911	Post	2020-12-13	9	10
COV11911	MN908947.3	24223	C	T	623	60	56	24	10	51	0.0370943	647	1.03193e-10	TRUE	2020-12-03	NA	NM-nCOV-11911	hCoV-19/USA/IL-NM-11911/2020	EPI_ISL_7976147	20A	B.1.565	2020-12-20	27.803	2020-12-04	10	1	9	two_sample_paired	11911	Post	2020-12-13	9	10
COV11911	MN908947.3	24306	T	C	861	67	59	105	11	55	0.108696	966	8.51159e-47	TRUE	2020-12-03	NA	NM-nCOV-11911	hCoV-19/USA/IL-NM-11911/2020	EPI_ISL_7976147	20A	B.1.565	2020-12-20	27.803	2020-12-04	10	1	9	two_sample_paired	11911	Post	2020-12-13	9	10
COV11911	MN908947.3	24816	G	A	309	47	57	45	6	47	0.127119	354	4.03889e-20	TRUE	2020-12-03	NA	NM-nCOV-11911	hCoV-19/USA/IL-NM-11911/2020	EPI_ISL_7976147	20A	B.1.565	2020-12-20	27.803	2020-12-04	10	1	9	two_sample_paired	11911	Post	2020-12-13	9	10
COV11911	MN908947.3	25460	C	T	826	120	57	81	9	53	0.0893054	907	8.74874e-36	TRUE	2020-12-03	NA	NM-nCOV-11911	hCoV-19/USA/IL-NM-11911/2020	EPI_ISL_7976147	20A	B.1.565	2020-12-20	27.803	2020-12-04	10	1	9	two_sample_paired	11911	Post	2020-12-13	9	10
COV11911	MN908947.3	25519	T	C	927	160	58	212	22	51	0.186128	1139	2.19498e-96	TRUE	2020-12-03	NA	NM-nCOV-11911	hCoV-19/USA/IL-NM-11911/2020	EPI_ISL_7976147	20A	B.1.565	2020-12-20	27.803	2020-12-04	10	1	9	two_sample_paired	11911	Post	2020-12-13	9	10
COV11911	MN908947.3	25563	G	T	961	264	58	43	21	50	0.0428287	1004	6.83395e-19	TRUE	2020-12-03	NA	NM-nCOV-11911	hCoV-19/USA/IL-NM-11911/2020	EPI_ISL_7976147	20A	B.1.565	2020-12-20	27.803	2020-12-04	10	1	9	two_sample_paired	11911	Post	2020-12-13	9	10
COV11911	MN908947.3	25583	C	T	893	298	58	91	30	53	0.0924797	984	5.86702e-40	TRUE	2020-12-03	NA	NM-nCOV-11911	hCoV-19/USA/IL-NM-11911/2020	EPI_ISL_7976147	20A	B.1.565	2020-12-20	27.803	2020-12-04	10	1	9	two_sample_paired	11911	Post	2020-12-13	9	10
COV11911	MN908947.3	25907	G	T	387	88	60	43	9	53	0.1	430	1.5145e-19	TRUE	2020-12-03	NA	NM-nCOV-11911	hCoV-19/USA/IL-NM-11911/2020	EPI_ISL_7976147	20A	B.1.565	2020-12-20	27.803	2020-12-04	10	1	9	two_sample_paired	11911	Post	2020-12-13	9	10
COV11911	MN908947.3	26333	C	T	551	178	50	198	87	47	0.264352	749	2.12375e-84	TRUE	2020-12-03	NA	NM-nCOV-11911	hCoV-19/USA/IL-NM-11911/2020	EPI_ISL_7976147	20A	B.1.565	2020-12-20	27.803	2020-12-04	10	1	9	two_sample_paired	11911	Post	2020-12-13	9	10
COV11911	MN908947.3	26506	G	A	117	29	53	690	173	61	0.855019	807	0	TRUE	2020-12-03	NA	NM-nCOV-11911	hCoV-19/USA/IL-NM-11911/2020	EPI_ISL_7976147	20A	B.1.565	2020-12-20	27.803	2020-12-04	10	1	9	two_sample_paired	11911	Post	2020-12-13	9	10
COV11911	MN908947.3	26654	G	T	724	72	52	108	4	53	0.129808	832	1.046e-46	TRUE	2020-12-03	NA	NM-nCOV-11911	hCoV-19/USA/IL-NM-11911/2020	EPI_ISL_7976147	20A	B.1.565	2020-12-20	27.803	2020-12-04	10	1	9	two_sample_paired	11911	Post	2020-12-13	9	10
COV11911	MN908947.3	26766	A	T	1237	301	60	101	24	56	0.0754858	1338	1.19753e-44	TRUE	2020-12-03	NA	NM-nCOV-11911	hCoV-19/USA/IL-NM-11911/2020	EPI_ISL_7976147	20A	B.1.565	2020-12-20	27.803	2020-12-04	10	1	9	two_sample_paired	11911	Post	2020-12-13	9	10
COV11911	MN908947.3	27219	C	T	333	79	52	25	4	52	0.0698324	358	8.90344e-11	TRUE	2020-12-03	NA	NM-nCOV-11911	hCoV-19/USA/IL-NM-11911/2020	EPI_ISL_7976147	20A	B.1.565	2020-12-20	27.803	2020-12-04	10	1	9	two_sample_paired	11911	Post	2020-12-13	9	10
COV11911	MN908947.3	27393	C	T	703	149	60	48	13	63	0.0638298	752	1.72041e-21	TRUE	2020-12-03	NA	NM-nCOV-11911	hCoV-19/USA/IL-NM-11911/2020	EPI_ISL_7976147	20A	B.1.565	2020-12-20	27.803	2020-12-04	10	1	9	two_sample_paired	11911	Post	2020-12-13	9	10
COV11911	MN908947.3	27964	C	T	1031	352	58	71	16	47	0.0644283	1102	6.77499e-31	TRUE	2020-12-03	NA	NM-nCOV-11911	hCoV-19/USA/IL-NM-11911/2020	EPI_ISL_7976147	20A	B.1.565	2020-12-20	27.803	2020-12-04	10	1	9	two_sample_paired	11911	Post	2020-12-13	9	10
COV11911	MN908947.3	28256	C	T	1155	247	57	45	9	56	0.0374688	1201	2.07745e-19	TRUE	2020-12-03	NA	NM-nCOV-11911	hCoV-19/USA/IL-NM-11911/2020	EPI_ISL_7976147	20A	B.1.565	2020-12-20	27.803	2020-12-04	10	1	9	two_sample_paired	11911	Post	2020-12-13	9	10
COV11911	MN908947.3	28472	C	T	772	198	56	53	10	47	0.0642424	825	5.67215e-23	TRUE	2020-12-03	NA	NM-nCOV-11911	hCoV-19/USA/IL-NM-11911/2020	EPI_ISL_7976147	20A	B.1.565	2020-12-20	27.803	2020-12-04	10	1	9	two_sample_paired	11911	Post	2020-12-13	9	10
COV11911	MN908947.3	28869	C	T	587	238	53	46	21	47	0.0724409	635	4.4493e-19	TRUE	2020-12-03	NA	NM-nCOV-11911	hCoV-19/USA/IL-NM-11911/2020	EPI_ISL_7976147	20A	B.1.565	2020-12-20	27.803	2020-12-04	10	1	9	two_sample_paired	11911	Post	2020-12-13	9	10
COV11911	MN908947.3	28887	C	T	485	164	49	69	32	41	0.124549	554	2.56205e-28	TRUE	2020-12-03	NA	NM-nCOV-11911	hCoV-19/USA/IL-NM-11911/2020	EPI_ISL_7976147	20A	B.1.565	2020-12-20	27.803	2020-12-04	10	1	9	two_sample_paired	11911	Post	2020-12-13	9	10
COV11911	MN908947.3	28977	C	T	88	65	40	297	132	50	0.771429	385	5.17442e-159	TRUE	2020-12-03	NA	NM-nCOV-11911	hCoV-19/USA/IL-NM-11911/2020	EPI_ISL_7976147	20A	B.1.565	2020-12-20	27.803	2020-12-04	10	1	9	two_sample_paired	11911	Post	2020-12-13	9	10
COV11929	MN908947.3	241	C	T	4	1	43	1023	130	57	0.996105	1027	0	TRUE	2020-12-15	NA	NM-nCOV-11929	hCoV-19/USA/IL-NM-11929/2020	EPI_ISL_7976149	20A	B.1.126	2020-12-31	21.641	2020-12-15	0	0	0	two_sample_paired	11929	Pre	2020-12-15	0	0
COV11929	MN908947.3	685	A	G	913	239	55	30	9	51	0.0317797	944	5.98124e-13	TRUE	2020-12-15	NA	NM-nCOV-11929	hCoV-19/USA/IL-NM-11929/2020	EPI_ISL_7976149	20A	B.1.126	2020-12-31	21.641	2020-12-15	0	0	0	two_sample_paired	11929	Pre	2020-12-15	0	0
COV11929	MN908947.3	1059	C	T	503	44	60	77	30	54	0.132759	580	1.51572e-34	TRUE	2020-12-15	NA	NM-nCOV-11929	hCoV-19/USA/IL-NM-11929/2020	EPI_ISL_7976149	20A	B.1.126	2020-12-31	21.641	2020-12-15	0	0	0	two_sample_paired	11929	Pre	2020-12-15	0	0
COV11929	MN908947.3	1878	C	T	716	197	54	66	25	50	0.084399	782	1.16558e-27	TRUE	2020-12-15	NA	NM-nCOV-11929	hCoV-19/USA/IL-NM-11929/2020	EPI_ISL_7976149	20A	B.1.126	2020-12-31	21.641	2020-12-15	0	0	0	two_sample_paired	11929	Pre	2020-12-15	0	0
COV11929	MN908947.3	3011	T	C	197	35	48	1059	157	64	0.841812	1258	0	TRUE	2020-12-15	NA	NM-nCOV-11929	hCoV-19/USA/IL-NM-11929/2020	EPI_ISL_7976149	20A	B.1.126	2020-12-31	21.641	2020-12-15	0	0	0	two_sample_paired	11929	Pre	2020-12-15	0	0
COV11929	MN908947.3	3037	C	T	2	0	57	1220	208	62	0.998363	1222	0	TRUE	2020-12-15	NA	NM-nCOV-11929	hCoV-19/USA/IL-NM-11929/2020	EPI_ISL_7976149	20A	B.1.126	2020-12-31	21.641	2020-12-15	0	0	0	two_sample_paired	11929	Pre	2020-12-15	0	0
COV11929	MN908947.3	5704	G	T	264	85	58	1488	131	66	0.849315	1752	0	TRUE	2020-12-15	NA	NM-nCOV-11929	hCoV-19/USA/IL-NM-11929/2020	EPI_ISL_7976149	20A	B.1.126	2020-12-31	21.641	2020-12-15	0	0	0	two_sample_paired	11929	Pre	2020-12-15	0	0
COV11929	MN908947.3	6027	C	T	163	26	60	1126	100	63	0.872192	1291	0	TRUE	2020-12-15	NA	NM-nCOV-11929	hCoV-19/USA/IL-NM-11929/2020	EPI_ISL_7976149	20A	B.1.126	2020-12-31	21.641	2020-12-15	0	0	0	two_sample_paired	11929	Pre	2020-12-15	0	0
COV11929	MN908947.3	8083	G	A	510	46	58	27	6	59	0.0501859	538	4.15562e-12	TRUE	2020-12-15	NA	NM-nCOV-11929	hCoV-19/USA/IL-NM-11929/2020	EPI_ISL_7976149	20A	B.1.126	2020-12-31	21.641	2020-12-15	0	0	0	two_sample_paired	11929	Pre	2020-12-15	0	0
COV11929	MN908947.3	10193	G	A	143	34	52	1306	80	60	0.901311	1449	0	TRUE	2020-12-15	NA	NM-nCOV-11929	hCoV-19/USA/IL-NM-11929/2020	EPI_ISL_7976149	20A	B.1.126	2020-12-31	21.641	2020-12-15	0	0	0	two_sample_paired	11929	Pre	2020-12-15	0	0
COV11929	MN908947.3	12924	C	T	164	33	52	1249	51	57	0.88331	1414	0	TRUE	2020-12-15	NA	NM-nCOV-11929	hCoV-19/USA/IL-NM-11929/2020	EPI_ISL_7976149	20A	B.1.126	2020-12-31	21.641	2020-12-15	0	0	0	two_sample_paired	11929	Pre	2020-12-15	0	0
COV11929	MN908947.3	13587	A	T	149	52	49	2144	117	60	0.93502	2293	0	TRUE	2020-12-15	NA	NM-nCOV-11929	hCoV-19/USA/IL-NM-11929/2020	EPI_ISL_7976149	20A	B.1.126	2020-12-31	21.641	2020-12-15	0	0	0	two_sample_paired	11929	Pre	2020-12-15	0	0
COV11929	MN908947.3	14408	C	T	1	0	30	1161	128	60	0.997423	1164	0	TRUE	2020-12-15	NA	NM-nCOV-11929	hCoV-19/USA/IL-NM-11929/2020	EPI_ISL_7976149	20A	B.1.126	2020-12-31	21.641	2020-12-15	0	0	0	two_sample_paired	11929	Pre	2020-12-15	0	0
COV11929	MN908947.3	20102	G	T	105	32	48	746	270	56	0.876616	851	0	TRUE	2020-12-15	NA	NM-nCOV-11929	hCoV-19/USA/IL-NM-11929/2020	EPI_ISL_7976149	20A	B.1.126	2020-12-31	21.641	2020-12-15	0	0	0	two_sample_paired	11929	Pre	2020-12-15	0	0
COV11929	MN908947.3	21304	C	T	444	200	55	16	8	50	0.0344086	465	2.69997e-07	TRUE	2020-12-15	NA	NM-nCOV-11929	hCoV-19/USA/IL-NM-11929/2020	EPI_ISL_7976149	20A	B.1.126	2020-12-31	21.641	2020-12-15	0	0	0	two_sample_paired	11929	Pre	2020-12-15	0	0
COV11929	MN908947.3	22205	G	T	52	12	57	454	95	55	0.897233	506	2.18016e-293	TRUE	2020-12-15	NA	NM-nCOV-11929	hCoV-19/USA/IL-NM-11929/2020	EPI_ISL_7976149	20A	B.1.126	2020-12-31	21.641	2020-12-15	0	0	0	two_sample_paired	11929	Pre	2020-12-15	0	0
COV11929	MN908947.3	23403	A	G	1	1	38	1871	219	62	0.998932	1873	0	TRUE	2020-12-15	NA	NM-nCOV-11929	hCoV-19/USA/IL-NM-11929/2020	EPI_ISL_7976149	20A	B.1.126	2020-12-31	21.641	2020-12-15	0	0	0	two_sample_paired	11929	Pre	2020-12-15	0	0
COV11929	MN908947.3	23611	G	T	188	52	55	849	153	52	0.818708	1037	0	TRUE	2020-12-15	NA	NM-nCOV-11929	hCoV-19/USA/IL-NM-11929/2020	EPI_ISL_7976149	20A	B.1.126	2020-12-31	21.641	2020-12-15	0	0	0	two_sample_paired	11929	Pre	2020-12-15	0	0
COV11929	MN908947.3	25563	G	T	1231	314	61	74	26	44	0.056705	1305	4.97589e-33	TRUE	2020-12-15	NA	NM-nCOV-11929	hCoV-19/USA/IL-NM-11929/2020	EPI_ISL_7976149	20A	B.1.126	2020-12-31	21.641	2020-12-15	0	0	0	two_sample_paired	11929	Pre	2020-12-15	0	0
COV11929	MN908947.3	25598	G	T	113	52	47	1168	368	61	0.911788	1281	0	TRUE	2020-12-15	NA	NM-nCOV-11929	hCoV-19/USA/IL-NM-11929/2020	EPI_ISL_7976149	20A	B.1.126	2020-12-31	21.641	2020-12-15	0	0	0	two_sample_paired	11929	Pre	2020-12-15	0	0
COV11929	MN908947.3	25710	C	T	1100	161	58	75	21	44	0.0637213	1177	1.64391e-32	TRUE	2020-12-15	NA	NM-nCOV-11929	hCoV-19/USA/IL-NM-11929/2020	EPI_ISL_7976149	20A	B.1.126	2020-12-31	21.641	2020-12-15	0	0	0	two_sample_paired	11929	Pre	2020-12-15	0	0
COV11929	MN908947.3	25855	G	T	182	71	56	1816	317	63	0.908909	1998	0	TRUE	2020-12-15	NA	NM-nCOV-11929	hCoV-19/USA/IL-NM-11929/2020	EPI_ISL_7976149	20A	B.1.126	2020-12-31	21.641	2020-12-15	0	0	0	two_sample_paired	11929	Pre	2020-12-15	0	0
COV11929	MN908947.3	25907	G	T	1936	366	64	74	14	59	0.0368159	2010	6.83729e-34	TRUE	2020-12-15	NA	NM-nCOV-11929	hCoV-19/USA/IL-NM-11929/2020	EPI_ISL_7976149	20A	B.1.126	2020-12-31	21.641	2020-12-15	0	0	0	two_sample_paired	11929	Pre	2020-12-15	0	0
COV11929	MN908947.3	25971	G	T	223	86	54	1381	546	58	0.8599	1606	0	TRUE	2020-12-15	NA	NM-nCOV-11929	hCoV-19/USA/IL-NM-11929/2020	EPI_ISL_7976149	20A	B.1.126	2020-12-31	21.641	2020-12-15	0	0	0	two_sample_paired	11929	Pre	2020-12-15	0	0
COV11929	MN908947.3	27869	T	C	112	54	54	637	238	44	0.850467	749	0	TRUE	2020-12-15	NA	NM-nCOV-11929	hCoV-19/USA/IL-NM-11929/2020	EPI_ISL_7976149	20A	B.1.126	2020-12-31	21.641	2020-12-15	0	0	0	two_sample_paired	11929	Pre	2020-12-15	0	0
COV11929	MN908947.3	27964	C	T	40	28	44	37	27	45	0.480519	77	4.66097e-16	TRUE	2020-12-15	NA	NM-nCOV-11929	hCoV-19/USA/IL-NM-11929/2020	EPI_ISL_7976149	20A	B.1.126	2020-12-31	21.641	2020-12-15	0	0	0	two_sample_paired	11929	Pre	2020-12-15	0	0
COV11929	MN908947.3	28472	C	T	693	194	56	57	7	48	0.0758988	751	1.36e-24	TRUE	2020-12-15	NA	NM-nCOV-11929	hCoV-19/USA/IL-NM-11929/2020	EPI_ISL_7976149	20A	B.1.126	2020-12-31	21.641	2020-12-15	0	0	0	two_sample_paired	11929	Pre	2020-12-15	0	0
COV11929	MN908947.3	28853	T	G	112	34	51	526	165	54	0.824451	638	1.5328100005337e-315	TRUE	2020-12-15	NA	NM-nCOV-11929	hCoV-19/USA/IL-NM-11929/2020	EPI_ISL_7976149	20A	B.1.126	2020-12-31	21.641	2020-12-15	0	0	0	two_sample_paired	11929	Pre	2020-12-15	0	0
COV11929	MN908947.3	28869	C	T	574	183	54	37	13	49	0.0605565	611	1.37754e-15	TRUE	2020-12-15	NA	NM-nCOV-11929	hCoV-19/USA/IL-NM-11929/2020	EPI_ISL_7976149	20A	B.1.126	2020-12-31	21.641	2020-12-15	0	0	0	two_sample_paired	11929	Pre	2020-12-15	0	0
COV11929	MN908947.3	29402	G	T	701	175	61	22	11	45	0.0304288	723	4.12856e-10	TRUE	2020-12-15	NA	NM-nCOV-11929	hCoV-19/USA/IL-NM-11929/2020	EPI_ISL_7976149	20A	B.1.126	2020-12-31	21.641	2020-12-15	0	0	0	two_sample_paired	11929	Pre	2020-12-15	0	0
COV11956	MN908947.3	241	C	T	2	0	52	1159	227	56	0.998277	1161	0	TRUE	2020-12-15	NA	NM-nCOV-11956	hCoV-19/USA/IL-NM-11956/2020	EPI_ISL_7976152	20A	B.1.126	2020-12-31	23.274	2020-12-15	2	0	2	two_sample_paired	11956	Post	2020-12-17	2	2
COV11956	MN908947.3	1059	C	T	562	67	59	66	30	51	0.104928	629	3.77672e-29	TRUE	2020-12-15	NA	NM-nCOV-11956	hCoV-19/USA/IL-NM-11956/2020	EPI_ISL_7976152	20A	B.1.126	2020-12-31	23.274	2020-12-15	2	0	2	two_sample_paired	11956	Post	2020-12-17	2	2
COV11956	MN908947.3	3011	T	C	224	47	44	1158	221	61	0.83731	1383	0	TRUE	2020-12-15	NA	NM-nCOV-11956	hCoV-19/USA/IL-NM-11956/2020	EPI_ISL_7976152	20A	B.1.126	2020-12-31	23.274	2020-12-15	2	0	2	two_sample_paired	11956	Post	2020-12-17	2	2
COV11956	MN908947.3	3037	C	T	3	0	36	1355	266	59	0.997057	1359	0	TRUE	2020-12-15	NA	NM-nCOV-11956	hCoV-19/USA/IL-NM-11956/2020	EPI_ISL_7976152	20A	B.1.126	2020-12-31	23.274	2020-12-15	2	0	2	two_sample_paired	11956	Post	2020-12-17	2	2
COV11956	MN908947.3	5704	G	T	293	104	55	1549	189	64	0.840477	1843	0	TRUE	2020-12-15	NA	NM-nCOV-11956	hCoV-19/USA/IL-NM-11956/2020	EPI_ISL_7976152	20A	B.1.126	2020-12-31	23.274	2020-12-15	2	0	2	two_sample_paired	11956	Post	2020-12-17	2	2
COV11956	MN908947.3	6027	C	T	253	41	57	1317	131	60	0.838854	1570	0	TRUE	2020-12-15	NA	NM-nCOV-11956	hCoV-19/USA/IL-NM-11956/2020	EPI_ISL_7976152	20A	B.1.126	2020-12-31	23.274	2020-12-15	2	0	2	two_sample_paired	11956	Post	2020-12-17	2	2
COV11956	MN908947.3	8083	G	A	510	72	55	29	5	63	0.0537037	540	1.29693e-12	TRUE	2020-12-15	NA	NM-nCOV-11956	hCoV-19/USA/IL-NM-11956/2020	EPI_ISL_7976152	20A	B.1.126	2020-12-31	23.274	2020-12-15	2	0	2	two_sample_paired	11956	Post	2020-12-17	2	2
COV11956	MN908947.3	9491	C	T	784	299	57	26	14	47	0.0320988	810	1.60259e-11	TRUE	2020-12-15	NA	NM-nCOV-11956	hCoV-19/USA/IL-NM-11956/2020	EPI_ISL_7976152	20A	B.1.126	2020-12-31	23.274	2020-12-15	2	0	2	two_sample_paired	11956	Post	2020-12-17	2	2
COV11956	MN908947.3	9737	A	G	1355	558	56	108	62	47	0.0737201	1465	7.62374e-46	TRUE	2020-12-15	NA	NM-nCOV-11956	hCoV-19/USA/IL-NM-11956/2020	EPI_ISL_7976152	20A	B.1.126	2020-12-31	23.274	2020-12-15	2	0	2	two_sample_paired	11956	Post	2020-12-17	2	2
COV11956	MN908947.3	10193	G	A	123	38	48	1460	130	57	0.921717	1584	0	TRUE	2020-12-15	NA	NM-nCOV-11956	hCoV-19/USA/IL-NM-11956/2020	EPI_ISL_7976152	20A	B.1.126	2020-12-31	23.274	2020-12-15	2	0	2	two_sample_paired	11956	Post	2020-12-17	2	2
COV11956	MN908947.3	12533	A	G	1079	323	57	60	19	53	0.0526778	1139	3.37944e-26	TRUE	2020-12-15	NA	NM-nCOV-11956	hCoV-19/USA/IL-NM-11956/2020	EPI_ISL_7976152	20A	B.1.126	2020-12-31	23.274	2020-12-15	2	0	2	two_sample_paired	11956	Post	2020-12-17	2	2
COV11956	MN908947.3	12924	C	T	152	45	51	1258	75	53	0.890935	1412	0	TRUE	2020-12-15	NA	NM-nCOV-11956	hCoV-19/USA/IL-NM-11956/2020	EPI_ISL_7976152	20A	B.1.126	2020-12-31	23.274	2020-12-15	2	0	2	two_sample_paired	11956	Post	2020-12-17	2	2
COV11956	MN908947.3	13587	A	T	186	61	50	2066	182	58	0.916186	2255	0	TRUE	2020-12-15	NA	NM-nCOV-11956	hCoV-19/USA/IL-NM-11956/2020	EPI_ISL_7976152	20A	B.1.126	2020-12-31	23.274	2020-12-15	2	0	2	two_sample_paired	11956	Post	2020-12-17	2	2
COV11956	MN908947.3	14408	C	T	3	0	40	1251	143	58	0.997608	1254	0	TRUE	2020-12-15	NA	NM-nCOV-11956	hCoV-19/USA/IL-NM-11956/2020	EPI_ISL_7976152	20A	B.1.126	2020-12-31	23.274	2020-12-15	2	0	2	two_sample_paired	11956	Post	2020-12-17	2	2
COV11956	MN908947.3	20102	G	T	135	41	48	888	322	54	0.867188	1024	0	TRUE	2020-12-15	NA	NM-nCOV-11956	hCoV-19/USA/IL-NM-11956/2020	EPI_ISL_7976152	20A	B.1.126	2020-12-31	23.274	2020-12-15	2	0	2	two_sample_paired	11956	Post	2020-12-17	2	2
COV11956	MN908947.3	21859	C	T	873	323	57	44	19	39	0.0479303	918	1.10956e-17	TRUE	2020-12-15	NA	NM-nCOV-11956	hCoV-19/USA/IL-NM-11956/2020	EPI_ISL_7976152	20A	B.1.126	2020-12-31	23.274	2020-12-15	2	0	2	two_sample_paired	11956	Post	2020-12-17	2	2
COV11956	MN908947.3	22205	G	T	59	12	57	418	81	52	0.872651	479	6.12029e-262	TRUE	2020-12-15	NA	NM-nCOV-11956	hCoV-19/USA/IL-NM-11956/2020	EPI_ISL_7976152	20A	B.1.126	2020-12-31	23.274	2020-12-15	2	0	2	two_sample_paired	11956	Post	2020-12-17	2	2
COV11956	MN908947.3	23403	A	G	3	0	70	2024	292	59	0.998028	2028	0	TRUE	2020-12-15	NA	NM-nCOV-11956	hCoV-19/USA/IL-NM-11956/2020	EPI_ISL_7976152	20A	B.1.126	2020-12-31	23.274	2020-12-15	2	0	2	two_sample_paired	11956	Post	2020-12-17	2	2
COV11956	MN908947.3	23611	G	T	184	68	52	767	172	50	0.805672	952	0	TRUE	2020-12-15	NA	NM-nCOV-11956	hCoV-19/USA/IL-NM-11956/2020	EPI_ISL_7976152	20A	B.1.126	2020-12-31	23.274	2020-12-15	2	0	2	two_sample_paired	11956	Post	2020-12-17	2	2
COV11956	MN908947.3	25563	G	T	1076	299	58	71	36	47	0.0619006	1147	5.17145e-31	TRUE	2020-12-15	NA	NM-nCOV-11956	hCoV-19/USA/IL-NM-11956/2020	EPI_ISL_7976152	20A	B.1.126	2020-12-31	23.274	2020-12-15	2	0	2	two_sample_paired	11956	Post	2020-12-17	2	2
COV11956	MN908947.3	25598	G	T	114	60	46	1019	364	57	0.899382	1133	0	TRUE	2020-12-15	NA	NM-nCOV-11956	hCoV-19/USA/IL-NM-11956/2020	EPI_ISL_7976152	20A	B.1.126	2020-12-31	23.274	2020-12-15	2	0	2	two_sample_paired	11956	Post	2020-12-17	2	2
COV11956	MN908947.3	25855	G	T	209	92	51	1642	351	61	0.887088	1851	0	TRUE	2020-12-15	NA	NM-nCOV-11956	hCoV-19/USA/IL-NM-11956/2020	EPI_ISL_7976152	20A	B.1.126	2020-12-31	23.274	2020-12-15	2	0	2	two_sample_paired	11956	Post	2020-12-17	2	2
COV11956	MN908947.3	25907	G	T	1907	369	63	74	18	55	0.0373549	1981	1.52016e-33	TRUE	2020-12-15	NA	NM-nCOV-11956	hCoV-19/USA/IL-NM-11956/2020	EPI_ISL_7976152	20A	B.1.126	2020-12-31	23.274	2020-12-15	2	0	2	two_sample_paired	11956	Post	2020-12-17	2	2
COV11956	MN908947.3	25971	G	T	246	92	54	1307	506	57	0.841597	1553	0	TRUE	2020-12-15	NA	NM-nCOV-11956	hCoV-19/USA/IL-NM-11956/2020	EPI_ISL_7976152	20A	B.1.126	2020-12-31	23.274	2020-12-15	2	0	2	two_sample_paired	11956	Post	2020-12-17	2	2
COV11956	MN908947.3	27869	T	C	126	73	50	378	125	45	0.748515	505	2.74159e-197	TRUE	2020-12-15	NA	NM-nCOV-11956	hCoV-19/USA/IL-NM-11956/2020	EPI_ISL_7976152	20A	B.1.126	2020-12-31	23.274	2020-12-15	2	0	2	two_sample_paired	11956	Post	2020-12-17	2	2
COV11956	MN908947.3	27964	C	T	37	32	40	33	30	39	0.471429	70	9.95846e-14	TRUE	2020-12-15	NA	NM-nCOV-11956	hCoV-19/USA/IL-NM-11956/2020	EPI_ISL_7976152	20A	B.1.126	2020-12-31	23.274	2020-12-15	2	0	2	two_sample_paired	11956	Post	2020-12-17	2	2
COV11956	MN908947.3	28472	C	T	571	173	55	37	1	47	0.0608553	608	5.09003e-16	TRUE	2020-12-15	NA	NM-nCOV-11956	hCoV-19/USA/IL-NM-11956/2020	EPI_ISL_7976152	20A	B.1.126	2020-12-31	23.274	2020-12-15	2	0	2	two_sample_paired	11956	Post	2020-12-17	2	2
COV11956	MN908947.3	28853	T	G	96	38	46	533	195	52	0.847377	629	0	TRUE	2020-12-15	NA	NM-nCOV-11956	hCoV-19/USA/IL-NM-11956/2020	EPI_ISL_7976152	20A	B.1.126	2020-12-31	23.274	2020-12-15	2	0	2	two_sample_paired	11956	Post	2020-12-17	2	2
COV11956	MN908947.3	28869	C	T	562	208	52	29	13	45	0.0490694	591	3.85365e-12	TRUE	2020-12-15	NA	NM-nCOV-11956	hCoV-19/USA/IL-NM-11956/2020	EPI_ISL_7976152	20A	B.1.126	2020-12-31	23.274	2020-12-15	2	0	2	two_sample_paired	11956	Post	2020-12-17	2	2
COV11956	MN908947.3	29402	G	T	746	198	59	30	12	47	0.0386598	776	2.41378e-13	TRUE	2020-12-15	NA	NM-nCOV-11956	hCoV-19/USA/IL-NM-11956/2020	EPI_ISL_7976152	20A	B.1.126	2020-12-31	23.274	2020-12-15	2	0	2	two_sample_paired	11956	Post	2020-12-17	2	2
COV12027	MN908947.3	241	C	T	0	0	0	1537	374	54	1	1537	0	TRUE	2020-12-21	NA	NM-nCOV-12027	hCoV-19/USA/IL-NM-12027/2020		20G	B.1.2	2020-12-28	20.59	2020-12-21	-2	0	-2	three_plus_paired	12027	Pre	2020-12-19	-2	-2
COV12027	MN908947.3	1059	C	T	0	0	0	375	64	51	1	375	1.01136e-266	TRUE	2020-12-21	NA	NM-nCOV-12027	hCoV-19/USA/IL-NM-12027/2020		20G	B.1.2	2020-12-28	20.59	2020-12-21	-2	0	-2	three_plus_paired	12027	Pre	2020-12-19	-2	-2
COV12027	MN908947.3	3037	C	T	1	0	39	895	235	55	0.99777	897	0	TRUE	2020-12-21	NA	NM-nCOV-12027	hCoV-19/USA/IL-NM-12027/2020		20G	B.1.2	2020-12-28	20.59	2020-12-21	-2	0	-2	three_plus_paired	12027	Pre	2020-12-19	-2	-2
COV12027	MN908947.3	4645	A	T	22	5	55	6	6	38	0.214286	28	0.00414644	TRUE	2020-12-21	NA	NM-nCOV-12027	hCoV-19/USA/IL-NM-12027/2020		20G	B.1.2	2020-12-28	20.59	2020-12-21	-2	0	-2	three_plus_paired	12027	Pre	2020-12-19	-2	-2
COV12027	MN908947.3	4686	C	T	249	35	56	50	7	58	0.167224	299	2.17309e-22	TRUE	2020-12-21	NA	NM-nCOV-12027	hCoV-19/USA/IL-NM-12027/2020		20G	B.1.2	2020-12-28	20.59	2020-12-21	-2	0	-2	three_plus_paired	12027	Pre	2020-12-19	-2	-2
COV12027	MN908947.3	5067	G	A	661	150	56	26	6	57	0.0378457	687	1.85991e-11	TRUE	2020-12-21	NA	NM-nCOV-12027	hCoV-19/USA/IL-NM-12027/2020		20G	B.1.2	2020-12-28	20.59	2020-12-21	-2	0	-2	three_plus_paired	12027	Pre	2020-12-19	-2	-2
COV12027	MN908947.3	5743	G	C	334	84	57	12	4	51	0.0346821	346	1.18074e-05	TRUE	2020-12-21	NA	NM-nCOV-12027	hCoV-19/USA/IL-NM-12027/2020		20G	B.1.2	2020-12-28	20.59	2020-12-21	-2	0	-2	three_plus_paired	12027	Pre	2020-12-19	-2	-2
COV12027	MN908947.3	5744	T	C	333	87	56	12	4	52	0.0347826	345	1.18766e-05	TRUE	2020-12-21	NA	NM-nCOV-12027	hCoV-19/USA/IL-NM-12027/2020		20G	B.1.2	2020-12-28	20.59	2020-12-21	-2	0	-2	three_plus_paired	12027	Pre	2020-12-19	-2	-2
COV12027	MN908947.3	8083	G	A	6	5	44	339	38	53	0.982609	345	1.5781e-235	TRUE	2020-12-21	NA	NM-nCOV-12027	hCoV-19/USA/IL-NM-12027/2020		20G	B.1.2	2020-12-28	20.59	2020-12-21	-2	0	-2	three_plus_paired	12027	Pre	2020-12-19	-2	-2
COV12027	MN908947.3	10319	C	T	2	0	57	1293	331	57	0.998456	1295	0	TRUE	2020-12-21	NA	NM-nCOV-12027	hCoV-19/USA/IL-NM-12027/2020		20G	B.1.2	2020-12-28	20.59	2020-12-21	-2	0	-2	three_plus_paired	12027	Pre	2020-12-19	-2	-2
COV12027	MN908947.3	12769	G	T	1	0	77	2510	508	61	0.998806	2513	0	TRUE	2020-12-21	NA	NM-nCOV-12027	hCoV-19/USA/IL-NM-12027/2020		20G	B.1.2	2020-12-28	20.59	2020-12-21	-2	0	-2	three_plus_paired	12027	Pre	2020-12-19	-2	-2
COV12027	MN908947.3	14408	C	T	0	0	0	290	23	53	1	290	5.36155e-212	TRUE	2020-12-21	NA	NM-nCOV-12027	hCoV-19/USA/IL-NM-12027/2020		20G	B.1.2	2020-12-28	20.59	2020-12-21	-2	0	-2	three_plus_paired	12027	Pre	2020-12-19	-2	-2
COV12027	MN908947.3	14960	A	T	29	13	43	9	0	37	0.236842	38	0.000702938	TRUE	2020-12-21	NA	NM-nCOV-12027	hCoV-19/USA/IL-NM-12027/2020		20G	B.1.2	2020-12-28	20.59	2020-12-21	-2	0	-2	three_plus_paired	12027	Pre	2020-12-19	-2	-2
COV12027	MN908947.3	18424	A	G	1	0	33	800	178	57	0.998752	801	0	TRUE	2020-12-21	NA	NM-nCOV-12027	hCoV-19/USA/IL-NM-12027/2020		20G	B.1.2	2020-12-28	20.59	2020-12-21	-2	0	-2	three_plus_paired	12027	Pre	2020-12-19	-2	-2
COV12027	MN908947.3	21304	C	T	0	0	0	493	237	52	1	493	0	TRUE	2020-12-21	NA	NM-nCOV-12027	hCoV-19/USA/IL-NM-12027/2020		20G	B.1.2	2020-12-28	20.59	2020-12-21	-2	0	-2	three_plus_paired	12027	Pre	2020-12-19	-2	-2
COV12027	MN908947.3	23403	A	G	1	0	33	3595	830	56	0.999444	3597	0	TRUE	2020-12-21	NA	NM-nCOV-12027	hCoV-19/USA/IL-NM-12027/2020		20G	B.1.2	2020-12-28	20.59	2020-12-21	-2	0	-2	three_plus_paired	12027	Pre	2020-12-19	-2	-2
COV12027	MN908947.3	25563	G	T	0	0	0	2569	610	56	1	2569	0	TRUE	2020-12-21	NA	NM-nCOV-12027	hCoV-19/USA/IL-NM-12027/2020		20G	B.1.2	2020-12-28	20.59	2020-12-21	-2	0	-2	three_plus_paired	12027	Pre	2020-12-19	-2	-2
COV12027	MN908947.3	25907	G	T	0	0	0	627	127	58	1	627	0	TRUE	2020-12-21	NA	NM-nCOV-12027	hCoV-19/USA/IL-NM-12027/2020		20G	B.1.2	2020-12-28	20.59	2020-12-21	-2	0	-2	three_plus_paired	12027	Pre	2020-12-19	-2	-2
COV12027	MN908947.3	25947	G	T	1	0	39	567	217	54	0.998239	568	0	TRUE	2020-12-21	NA	NM-nCOV-12027	hCoV-19/USA/IL-NM-12027/2020		20G	B.1.2	2020-12-28	20.59	2020-12-21	-2	0	-2	three_plus_paired	12027	Pre	2020-12-19	-2	-2
COV12027	MN908947.3	26079	C	T	5	1	37	3375	490	55	0.998521	3380	0	TRUE	2020-12-21	NA	NM-nCOV-12027	hCoV-19/USA/IL-NM-12027/2020		20G	B.1.2	2020-12-28	20.59	2020-12-21	-2	0	-2	three_plus_paired	12027	Pre	2020-12-19	-2	-2
COV12027	MN908947.3	26847	A	G	418	131	57	91	28	52	0.178782	509	1.16211e-39	TRUE	2020-12-21	NA	NM-nCOV-12027	hCoV-19/USA/IL-NM-12027/2020		20G	B.1.2	2020-12-28	20.59	2020-12-21	-2	0	-2	three_plus_paired	12027	Pre	2020-12-19	-2	-2
COV12027	MN908947.3	27659	G	T	1	1	32	3301	914	58	0.999697	3302	0	TRUE	2020-12-21	NA	NM-nCOV-12027	hCoV-19/USA/IL-NM-12027/2020		20G	B.1.2	2020-12-28	20.59	2020-12-21	-2	0	-2	three_plus_paired	12027	Pre	2020-12-19	-2	-2
COV12027	MN908947.3	27964	C	T	0	0	0	469	140	57	1	469	0	TRUE	2020-12-21	NA	NM-nCOV-12027	hCoV-19/USA/IL-NM-12027/2020		20G	B.1.2	2020-12-28	20.59	2020-12-21	-2	0	-2	three_plus_paired	12027	Pre	2020-12-19	-2	-2
COV12027	MN908947.3	28472	C	T	2	1	38	4060	547	62	0.999262	4063	0	TRUE	2020-12-21	NA	NM-nCOV-12027	hCoV-19/USA/IL-NM-12027/2020		20G	B.1.2	2020-12-28	20.59	2020-12-21	-2	0	-2	three_plus_paired	12027	Pre	2020-12-19	-2	-2
COV12027	MN908947.3	28869	C	T	0	0	0	1569	473	50	1	1569	0	TRUE	2020-12-21	NA	NM-nCOV-12027	hCoV-19/USA/IL-NM-12027/2020		20G	B.1.2	2020-12-28	20.59	2020-12-21	-2	0	-2	three_plus_paired	12027	Pre	2020-12-19	-2	-2
COV12027	MN908947.3	29402	G	T	1	1	35	2524	706	56	0.999604	2525	0	TRUE	2020-12-21	NA	NM-nCOV-12027	hCoV-19/USA/IL-NM-12027/2020		20G	B.1.2	2020-12-28	20.59	2020-12-21	-2	0	-2	three_plus_paired	12027	Pre	2020-12-19	-2	-2
COV12138	MN908947.3	210	G	T	607	23	65	32	2	45	0.0500782	639	4.83105e-15	TRUE	2020-11-27	NA	NM-nCOV-12138	hCoV-19/USA/IL-NM-12138/2021	EPI_ISL_8482154	20G	B.1.2	2021-02-08	19.538	2020-11-28	38	1	37	three_plus_paired	12138	Post	2021-01-04	37	38
COV12138	MN908947.3	241	C	T	3	0	63	667	37	64	0.995522	670	0	TRUE	2020-11-27	NA	NM-nCOV-12138	hCoV-19/USA/IL-NM-12138/2021	EPI_ISL_8482154	20G	B.1.2	2021-02-08	19.538	2020-11-28	38	1	37	three_plus_paired	12138	Post	2021-01-04	37	38
COV12138	MN908947.3	835	C	T	125	34	57	1403	100	70	0.918194	1528	0	TRUE	2020-11-27	NA	NM-nCOV-12138	hCoV-19/USA/IL-NM-12138/2021	EPI_ISL_8482154	20G	B.1.2	2021-02-08	19.538	2020-11-28	38	1	37	three_plus_paired	12138	Post	2021-01-04	37	38
COV12138	MN908947.3	1059	C	T	48	10	63	674	34	64	0.933518	722	0	TRUE	2020-11-27	NA	NM-nCOV-12138	hCoV-19/USA/IL-NM-12138/2021	EPI_ISL_8482154	20G	B.1.2	2021-02-08	19.538	2020-11-28	38	1	37	three_plus_paired	12138	Post	2021-01-04	37	38
COV12138	MN908947.3	3037	C	T	2	1	53	955	81	69	0.99791	957	0	TRUE	2020-11-27	NA	NM-nCOV-12138	hCoV-19/USA/IL-NM-12138/2021	EPI_ISL_8482154	20G	B.1.2	2021-02-08	19.538	2020-11-28	38	1	37	three_plus_paired	12138	Post	2021-01-04	37	38
COV12138	MN908947.3	5180	G	A	99	15	60	894	83	69	0.900302	993	0	TRUE	2020-11-27	NA	NM-nCOV-12138	hCoV-19/USA/IL-NM-12138/2021	EPI_ISL_8482154	20G	B.1.2	2021-02-08	19.538	2020-11-28	38	1	37	three_plus_paired	12138	Post	2021-01-04	37	38
COV12138	MN908947.3	6402	C	T	252	25	62	17	4	55	0.063197	269	3.53378e-08	TRUE	2020-11-27	NA	NM-nCOV-12138	hCoV-19/USA/IL-NM-12138/2021	EPI_ISL_8482154	20G	B.1.2	2021-02-08	19.538	2020-11-28	38	1	37	three_plus_paired	12138	Post	2021-01-04	37	38
COV12138	MN908947.3	6554	G	A	333	40	64	11	0	74	0.0319767	344	1.22215e-05	TRUE	2020-11-27	NA	NM-nCOV-12138	hCoV-19/USA/IL-NM-12138/2021	EPI_ISL_8482154	20G	B.1.2	2021-02-08	19.538	2020-11-28	38	1	37	three_plus_paired	12138	Post	2021-01-04	37	38
COV12138	MN908947.3	8083	G	A	80	6	64	193	5	66	0.70696	273	1.04308e-115	TRUE	2020-11-27	NA	NM-nCOV-12138	hCoV-19/USA/IL-NM-12138/2021	EPI_ISL_8482154	20G	B.1.2	2021-02-08	19.538	2020-11-28	38	1	37	three_plus_paired	12138	Post	2021-01-04	37	38
COV12138	MN908947.3	10319	C	T	79	19	56	1928	186	68	0.960638	2007	0	TRUE	2020-11-27	NA	NM-nCOV-12138	hCoV-19/USA/IL-NM-12138/2021	EPI_ISL_8482154	20G	B.1.2	2021-02-08	19.538	2020-11-28	38	1	37	three_plus_paired	12138	Post	2021-01-04	37	38
COV12138	MN908947.3	10748	C	T	34	12	54	469	83	64	0.932406	503	0	TRUE	2020-11-27	NA	NM-nCOV-12138	hCoV-19/USA/IL-NM-12138/2021	EPI_ISL_8482154	20G	B.1.2	2021-02-08	19.538	2020-11-28	38	1	37	three_plus_paired	12138	Post	2021-01-04	37	38
COV12138	MN908947.3	12112	T	C	1366	87	68	87	3	68	0.0598761	1453	3.50723e-41	TRUE	2020-11-27	NA	NM-nCOV-12138	hCoV-19/USA/IL-NM-12138/2021	EPI_ISL_8482154	20G	B.1.2	2021-02-08	19.538	2020-11-28	38	1	37	three_plus_paired	12138	Post	2021-01-04	37	38
COV12138	MN908947.3	14408	C	T	2	1	37	968	54	66	0.99691	971	0	TRUE	2020-11-27	NA	NM-nCOV-12138	hCoV-19/USA/IL-NM-12138/2021	EPI_ISL_8482154	20G	B.1.2	2021-02-08	19.538	2020-11-28	38	1	37	three_plus_paired	12138	Post	2021-01-04	37	38
COV12138	MN908947.3	14805	C	T	42	14	51	622	26	69	0.936747	664	0	TRUE	2020-11-27	NA	NM-nCOV-12138	hCoV-19/USA/IL-NM-12138/2021	EPI_ISL_8482154	20G	B.1.2	2021-02-08	19.538	2020-11-28	38	1	37	three_plus_paired	12138	Post	2021-01-04	37	38
COV12138	MN908947.3	15451	G	A	222	28	64	17	4	54	0.0711297	239	1.96148e-08	TRUE	2020-11-27	NA	NM-nCOV-12138	hCoV-19/USA/IL-NM-12138/2021	EPI_ISL_8482154	20G	B.1.2	2021-02-08	19.538	2020-11-28	38	1	37	three_plus_paired	12138	Post	2021-01-04	37	38
COV12138	MN908947.3	17011	T	C	84	18	60	711	76	69	0.89434	795	0	TRUE	2020-11-27	NA	NM-nCOV-12138	hCoV-19/USA/IL-NM-12138/2021	EPI_ISL_8482154	20G	B.1.2	2021-02-08	19.538	2020-11-28	38	1	37	three_plus_paired	12138	Post	2021-01-04	37	38
COV12138	MN908947.3	18424	A	G	72	3	56	1217	36	67	0.944143	1289	0	TRUE	2020-11-27	NA	NM-nCOV-12138	hCoV-19/USA/IL-NM-12138/2021	EPI_ISL_8482154	20G	B.1.2	2021-02-08	19.538	2020-11-28	38	1	37	three_plus_paired	12138	Post	2021-01-04	37	38
COV12138	MN908947.3	19220	C	T	782	178	62	29	13	50	0.0357143	812	2.45564e-13	TRUE	2020-11-27	NA	NM-nCOV-12138	hCoV-19/USA/IL-NM-12138/2021	EPI_ISL_8482154	20G	B.1.2	2021-02-08	19.538	2020-11-28	38	1	37	three_plus_paired	12138	Post	2021-01-04	37	38
COV12138	MN908947.3	21304	C	T	41	12	55	559	179	61	0.931667	600	0	TRUE	2020-11-27	NA	NM-nCOV-12138	hCoV-19/USA/IL-NM-12138/2021	EPI_ISL_8482154	20G	B.1.2	2021-02-08	19.538	2020-11-28	38	1	37	three_plus_paired	12138	Post	2021-01-04	37	38
COV12138	MN908947.3	21575	C	T	71	14	63	576	84	66	0.890263	647	0	TRUE	2020-11-27	NA	NM-nCOV-12138	hCoV-19/USA/IL-NM-12138/2021	EPI_ISL_8482154	20G	B.1.2	2021-02-08	19.538	2020-11-28	38	1	37	three_plus_paired	12138	Post	2021-01-04	37	38
COV12138	MN908947.3	21618	C	G	961	105	64	30	5	62	0.0302115	993	3.8739e-14	TRUE	2020-11-27	NA	NM-nCOV-12138	hCoV-19/USA/IL-NM-12138/2021	EPI_ISL_8482154	20G	B.1.2	2021-02-08	19.538	2020-11-28	38	1	37	three_plus_paired	12138	Post	2021-01-04	37	38
COV12138	MN908947.3	22917	T	G	775	142	67	29	4	66	0.0360697	804	7.76701e-14	TRUE	2020-11-27	NA	NM-nCOV-12138	hCoV-19/USA/IL-NM-12138/2021	EPI_ISL_8482154	20G	B.1.2	2021-02-08	19.538	2020-11-28	38	1	37	three_plus_paired	12138	Post	2021-01-04	37	38
COV12138	MN908947.3	22995	C	A	720	178	60	33	5	62	0.0438247	753	5.79753e-15	TRUE	2020-11-27	NA	NM-nCOV-12138	hCoV-19/USA/IL-NM-12138/2021	EPI_ISL_8482154	20G	B.1.2	2021-02-08	19.538	2020-11-28	38	1	37	three_plus_paired	12138	Post	2021-01-04	37	38
COV12138	MN908947.3	23403	A	G	2	0	65	2387	142	68	0.999163	2389	0	TRUE	2020-11-27	NA	NM-nCOV-12138	hCoV-19/USA/IL-NM-12138/2021	EPI_ISL_8482154	20G	B.1.2	2021-02-08	19.538	2020-11-28	38	1	37	three_plus_paired	12138	Post	2021-01-04	37	38
COV12138	MN908947.3	23604	C	G	739	139	62	37	8	60	0.0470738	786	3.01665e-17	TRUE	2020-11-27	NA	NM-nCOV-12138	hCoV-19/USA/IL-NM-12138/2021	EPI_ISL_8482154	20G	B.1.2	2021-02-08	19.538	2020-11-28	38	1	37	three_plus_paired	12138	Post	2021-01-04	37	38
COV12138	MN908947.3	24410	G	A	536	51	68	27	3	60	0.0479574	563	3.80691e-13	TRUE	2020-11-27	NA	NM-nCOV-12138	hCoV-19/USA/IL-NM-12138/2021	EPI_ISL_8482154	20G	B.1.2	2021-02-08	19.538	2020-11-28	38	1	37	three_plus_paired	12138	Post	2021-01-04	37	38
COV12138	MN908947.3	25421	T	C	827	99	62	43	3	62	0.0494253	870	1.25016e-19	TRUE	2020-11-27	NA	NM-nCOV-12138	hCoV-19/USA/IL-NM-12138/2021	EPI_ISL_8482154	20G	B.1.2	2021-02-08	19.538	2020-11-28	38	1	37	three_plus_paired	12138	Post	2021-01-04	37	38
COV12138	MN908947.3	25456	G	C	835	56	65	28	0	58	0.032445	863	2.74647e-13	TRUE	2020-11-27	NA	NM-nCOV-12138	hCoV-19/USA/IL-NM-12138/2021	EPI_ISL_8482154	20G	B.1.2	2021-02-08	19.538	2020-11-28	38	1	37	three_plus_paired	12138	Post	2021-01-04	37	38
COV12138	MN908947.3	25469	C	T	881	51	67	48	15	56	0.0516685	929	2.17302e-22	TRUE	2020-11-27	NA	NM-nCOV-12138	hCoV-19/USA/IL-NM-12138/2021	EPI_ISL_8482154	20G	B.1.2	2021-02-08	19.538	2020-11-28	38	1	37	three_plus_paired	12138	Post	2021-01-04	37	38
COV12138	MN908947.3	25563	G	T	48	17	56	964	85	68	0.952569	1012	0	TRUE	2020-11-27	NA	NM-nCOV-12138	hCoV-19/USA/IL-NM-12138/2021	EPI_ISL_8482154	20G	B.1.2	2021-02-08	19.538	2020-11-28	38	1	37	three_plus_paired	12138	Post	2021-01-04	37	38
COV12138	MN908947.3	25907	G	T	60	6	68	724	50	70	0.923469	784	0	TRUE	2020-11-27	NA	NM-nCOV-12138	hCoV-19/USA/IL-NM-12138/2021	EPI_ISL_8482154	20G	B.1.2	2021-02-08	19.538	2020-11-28	38	1	37	three_plus_paired	12138	Post	2021-01-04	37	38
COV12138	MN908947.3	25919	C	T	75	8	67	722	74	70	0.905897	797	0	TRUE	2020-11-27	NA	NM-nCOV-12138	hCoV-19/USA/IL-NM-12138/2021	EPI_ISL_8482154	20G	B.1.2	2021-02-08	19.538	2020-11-28	38	1	37	three_plus_paired	12138	Post	2021-01-04	37	38
COV12138	MN908947.3	27752	C	T	998	136	63	37	9	57	0.0357488	1035	8.80712e-17	TRUE	2020-11-27	NA	NM-nCOV-12138	hCoV-19/USA/IL-NM-12138/2021	EPI_ISL_8482154	20G	B.1.2	2021-02-08	19.538	2020-11-28	38	1	37	three_plus_paired	12138	Post	2021-01-04	37	38
COV12138	MN908947.3	27874	C	T	1133	90	69	46	14	56	0.0390161	1179	6.16992e-22	TRUE	2020-11-27	NA	NM-nCOV-12138	hCoV-19/USA/IL-NM-12138/2021	EPI_ISL_8482154	20G	B.1.2	2021-02-08	19.538	2020-11-28	38	1	37	three_plus_paired	12138	Post	2021-01-04	37	38
COV12138	MN908947.3	27964	C	T	115	47	52	1178	167	67	0.91106	1293	0	TRUE	2020-11-27	NA	NM-nCOV-12138	hCoV-19/USA/IL-NM-12138/2021	EPI_ISL_8482154	20G	B.1.2	2021-02-08	19.538	2020-11-28	38	1	37	three_plus_paired	12138	Post	2021-01-04	37	38
COV12138	MN908947.3	28300	G	T	133	30	55	1161	140	63	0.896525	1295	0	TRUE	2020-11-27	NA	NM-nCOV-12138	hCoV-19/USA/IL-NM-12138/2021	EPI_ISL_8482154	20G	B.1.2	2021-02-08	19.538	2020-11-28	38	1	37	three_plus_paired	12138	Post	2021-01-04	37	38
COV12138	MN908947.3	28461	A	G	863	115	64	41	4	54	0.045354	904	3.50493e-19	TRUE	2020-11-27	NA	NM-nCOV-12138	hCoV-19/USA/IL-NM-12138/2021	EPI_ISL_8482154	20G	B.1.2	2021-02-08	19.538	2020-11-28	38	1	37	three_plus_paired	12138	Post	2021-01-04	37	38
COV12138	MN908947.3	28472	C	T	129	14	54	751	111	66	0.853409	880	0	TRUE	2020-11-27	NA	NM-nCOV-12138	hCoV-19/USA/IL-NM-12138/2021	EPI_ISL_8482154	20G	B.1.2	2021-02-08	19.538	2020-11-28	38	1	37	three_plus_paired	12138	Post	2021-01-04	37	38
COV12138	MN908947.3	28869	C	T	86	22	55	664	193	58	0.885333	750	0	TRUE	2020-11-27	NA	NM-nCOV-12138	hCoV-19/USA/IL-NM-12138/2021	EPI_ISL_8482154	20G	B.1.2	2021-02-08	19.538	2020-11-28	38	1	37	three_plus_paired	12138	Post	2021-01-04	37	38
COV12138	MN908947.3	28881	G	T	693	171	56	34	11	53	0.045273	751	2.65409e-15	TRUE	2020-11-27	NA	NM-nCOV-12138	hCoV-19/USA/IL-NM-12138/2021	EPI_ISL_8482154	20G	B.1.2	2021-02-08	19.538	2020-11-28	38	1	37	three_plus_paired	12138	Post	2021-01-04	37	38
COV12138	MN908947.3	28881	G	A	693	171	56	24	7	50	0.0319574	751	4.62577e-11	TRUE	2020-11-27	NA	NM-nCOV-12138	hCoV-19/USA/IL-NM-12138/2021	EPI_ISL_8482154	20G	B.1.2	2021-02-08	19.538	2020-11-28	38	1	37	three_plus_paired	12138	Post	2021-01-04	37	38
COV12138	MN908947.3	28882	G	A	702	169	57	27	8	45	0.037037	729	3.75179e-12	TRUE	2020-11-27	NA	NM-nCOV-12138	hCoV-19/USA/IL-NM-12138/2021	EPI_ISL_8482154	20G	B.1.2	2021-02-08	19.538	2020-11-28	38	1	37	three_plus_paired	12138	Post	2021-01-04	37	38
COV12138	MN908947.3	28883	G	C	709	173	55	27	8	49	0.0366848	736	4.41717e-12	TRUE	2020-11-27	NA	NM-nCOV-12138	hCoV-19/USA/IL-NM-12138/2021	EPI_ISL_8482154	20G	B.1.2	2021-02-08	19.538	2020-11-28	38	1	37	three_plus_paired	12138	Post	2021-01-04	37	38
COV12138	MN908947.3	28916	G	T	466	79	58	28	11	49	0.0566802	494	1.56246e-12	TRUE	2020-11-27	NA	NM-nCOV-12138	hCoV-19/USA/IL-NM-12138/2021	EPI_ISL_8482154	20G	B.1.2	2021-02-08	19.538	2020-11-28	38	1	37	three_plus_paired	12138	Post	2021-01-04	37	38
COV12138	MN908947.3	29402	G	T	903	138	67	38	8	61	0.0403826	941	6.31861e-18	TRUE	2020-11-27	NA	NM-nCOV-12138	hCoV-19/USA/IL-NM-12138/2021	EPI_ISL_8482154	20G	B.1.2	2021-02-08	19.538	2020-11-28	38	1	37	three_plus_paired	12138	Post	2021-01-04	37	38
COV12179	MN908947.3	241	C	T	6	0	62	1313	86	67	0.995451	1319	0	TRUE	2020-12-22	NA	NM-nCOV-12179	hCoV-19/USA/IL-NM-12179/2021	EPI_ISL_8482155	20B	B.1.1.71	2021-01-17	22.343	2021-01-03	11	12	-1	two_sample_paired	12179	Pre	2021-01-02	-1	11
COV12179	MN908947.3	690	C	T	760	141	59	40	9	62	0.05	800	7.79087e-18	TRUE	2020-12-22	NA	NM-nCOV-12179	hCoV-19/USA/IL-NM-12179/2021	EPI_ISL_8482155	20B	B.1.1.71	2021-01-17	22.343	2021-01-03	11	12	-1	two_sample_paired	12179	Pre	2021-01-02	-1	11
COV12179	MN908947.3	1059	C	T	631	33	66	23	5	54	0.0351682	654	4.53172e-11	TRUE	2020-12-22	NA	NM-nCOV-12179	hCoV-19/USA/IL-NM-12179/2021	EPI_ISL_8482155	20B	B.1.1.71	2021-01-17	22.343	2021-01-03	11	12	-1	two_sample_paired	12179	Pre	2021-01-02	-1	11
COV12179	MN908947.3	3037	C	T	1	1	36	1340	93	68	0.999254	1341	0	TRUE	2020-12-22	NA	NM-nCOV-12179	hCoV-19/USA/IL-NM-12179/2021	EPI_ISL_8482155	20B	B.1.1.71	2021-01-17	22.343	2021-01-03	11	12	-1	two_sample_paired	12179	Pre	2021-01-02	-1	11
COV12179	MN908947.3	3267	C	T	257	31	61	1545	92	69	0.85643	1804	0	TRUE	2020-12-22	NA	NM-nCOV-12179	hCoV-19/USA/IL-NM-12179/2021	EPI_ISL_8482155	20B	B.1.1.71	2021-01-17	22.343	2021-01-03	11	12	-1	two_sample_paired	12179	Pre	2021-01-02	-1	11
COV12179	MN908947.3	6449	C	T	563	66	67	18	3	68	0.0309811	581	6.79672e-09	TRUE	2020-12-22	NA	NM-nCOV-12179	hCoV-19/USA/IL-NM-12179/2021	EPI_ISL_8482155	20B	B.1.1.71	2021-01-17	22.343	2021-01-03	11	12	-1	two_sample_paired	12179	Pre	2021-01-02	-1	11
COV12179	MN908947.3	6710	G	T	48	19	54	1180	83	70	0.96013	1229	0	TRUE	2020-12-22	NA	NM-nCOV-12179	hCoV-19/USA/IL-NM-12179/2021	EPI_ISL_8482155	20B	B.1.1.71	2021-01-17	22.343	2021-01-03	11	12	-1	two_sample_paired	12179	Pre	2021-01-02	-1	11
COV12179	MN908947.3	7122	T	C	1348	228	55	284	29	53	0.17402	1632	1.33768e-122	TRUE	2020-12-22	NA	NM-nCOV-12179	hCoV-19/USA/IL-NM-12179/2021	EPI_ISL_8482155	20B	B.1.1.71	2021-01-17	22.343	2021-01-03	11	12	-1	two_sample_paired	12179	Pre	2021-01-02	-1	11
COV12179	MN908947.3	7162	C	T	103	5	51	1423	35	60	0.932503	1526	0	TRUE	2020-12-22	NA	NM-nCOV-12179	hCoV-19/USA/IL-NM-12179/2021	EPI_ISL_8482155	20B	B.1.1.71	2021-01-17	22.343	2021-01-03	11	12	-1	two_sample_paired	12179	Pre	2021-01-02	-1	11
COV12179	MN908947.3	10716	A	G	61	22	54	926	205	64	0.938197	987	0	TRUE	2020-12-22	NA	NM-nCOV-12179	hCoV-19/USA/IL-NM-12179/2021	EPI_ISL_8482155	20B	B.1.1.71	2021-01-17	22.343	2021-01-03	11	12	-1	two_sample_paired	12179	Pre	2021-01-02	-1	11
COV12179	MN908947.3	11638	T	C	75	13	60	650	143	65	0.896552	725	0	TRUE	2020-12-22	NA	NM-nCOV-12179	hCoV-19/USA/IL-NM-12179/2021	EPI_ISL_8482155	20B	B.1.1.71	2021-01-17	22.343	2021-01-03	11	12	-1	two_sample_paired	12179	Pre	2021-01-02	-1	11
COV12179	MN908947.3	11775	C	T	62	15	56	1135	51	69	0.948204	1197	0	TRUE	2020-12-22	NA	NM-nCOV-12179	hCoV-19/USA/IL-NM-12179/2021	EPI_ISL_8482155	20B	B.1.1.71	2021-01-17	22.343	2021-01-03	11	12	-1	two_sample_paired	12179	Pre	2021-01-02	-1	11
COV12179	MN908947.3	14408	C	T	0	0	0	1089	70	65	1	1089	0	TRUE	2020-12-22	NA	NM-nCOV-12179	hCoV-19/USA/IL-NM-12179/2021	EPI_ISL_8482155	20B	B.1.1.71	2021-01-17	22.343	2021-01-03	11	12	-1	two_sample_paired	12179	Pre	2021-01-02	-1	11
COV12179	MN908947.3	15451	G	A	713	71	66	30	7	49	0.0403769	743	2.09309e-14	TRUE	2020-12-22	NA	NM-nCOV-12179	hCoV-19/USA/IL-NM-12179/2021	EPI_ISL_8482155	20B	B.1.1.71	2021-01-17	22.343	2021-01-03	11	12	-1	two_sample_paired	12179	Pre	2021-01-02	-1	11
COV12179	MN908947.3	16466	C	T	1139	217	59	56	24	53	0.0468619	1195	5.78979e-25	TRUE	2020-12-22	NA	NM-nCOV-12179	hCoV-19/USA/IL-NM-12179/2021	EPI_ISL_8482155	20B	B.1.1.71	2021-01-17	22.343	2021-01-03	11	12	-1	two_sample_paired	12179	Pre	2021-01-02	-1	11
COV12179	MN908947.3	19220	C	T	840	170	63	34	7	54	0.0389016	874	1.34441e-15	TRUE	2020-12-22	NA	NM-nCOV-12179	hCoV-19/USA/IL-NM-12179/2021	EPI_ISL_8482155	20B	B.1.1.71	2021-01-17	22.343	2021-01-03	11	12	-1	two_sample_paired	12179	Pre	2021-01-02	-1	11
COV12179	MN908947.3	20569	G	C	54	11	55	979	46	70	0.947725	1033	0	TRUE	2020-12-22	NA	NM-nCOV-12179	hCoV-19/USA/IL-NM-12179/2021	EPI_ISL_8482155	20B	B.1.1.71	2021-01-17	22.343	2021-01-03	11	12	-1	two_sample_paired	12179	Pre	2021-01-02	-1	11
COV12179	MN908947.3	21618	C	G	1220	118	66	52	8	59	0.0408805	1272	2.3911e-24	TRUE	2020-12-22	NA	NM-nCOV-12179	hCoV-19/USA/IL-NM-12179/2021	EPI_ISL_8482155	20B	B.1.1.71	2021-01-17	22.343	2021-01-03	11	12	-1	two_sample_paired	12179	Pre	2021-01-02	-1	11
COV12179	MN908947.3	21691	C	T	107	20	63	1314	56	70	0.924701	1421	0	TRUE	2020-12-22	NA	NM-nCOV-12179	hCoV-19/USA/IL-NM-12179/2021	EPI_ISL_8482155	20B	B.1.1.71	2021-01-17	22.343	2021-01-03	11	12	-1	two_sample_paired	12179	Pre	2021-01-02	-1	11
COV12179	MN908947.3	21898	G	T	62	14	58	413	73	63	0.869474	475	3.25241e-271	TRUE	2020-12-22	NA	NM-nCOV-12179	hCoV-19/USA/IL-NM-12179/2021	EPI_ISL_8482155	20B	B.1.1.71	2021-01-17	22.343	2021-01-03	11	12	-1	two_sample_paired	12179	Pre	2021-01-02	-1	11
COV12179	MN908947.3	21987	G	A	488	29	65	19	5	57	0.0374753	507	2.61584e-09	TRUE	2020-12-22	NA	NM-nCOV-12179	hCoV-19/USA/IL-NM-12179/2021	EPI_ISL_8482155	20B	B.1.1.71	2021-01-17	22.343	2021-01-03	11	12	-1	two_sample_paired	12179	Pre	2021-01-02	-1	11
COV12179	MN908947.3	22995	C	A	762	214	60	32	13	56	0.0403023	794	1.75736e-14	TRUE	2020-12-22	NA	NM-nCOV-12179	hCoV-19/USA/IL-NM-12179/2021	EPI_ISL_8482155	20B	B.1.1.71	2021-01-17	22.343	2021-01-03	11	12	-1	two_sample_paired	12179	Pre	2021-01-02	-1	11
COV12179	MN908947.3	23403	A	G	4	1	42	1876	126	67	0.997872	1880	0	TRUE	2020-12-22	NA	NM-nCOV-12179	hCoV-19/USA/IL-NM-12179/2021	EPI_ISL_8482155	20B	B.1.1.71	2021-01-17	22.343	2021-01-03	11	12	-1	two_sample_paired	12179	Pre	2021-01-02	-1	11
COV12179	MN908947.3	23604	C	G	874	136	63	40	8	62	0.0433369	923	1.42816e-18	TRUE	2020-12-22	NA	NM-nCOV-12179	hCoV-19/USA/IL-NM-12179/2021	EPI_ISL_8482155	20B	B.1.1.71	2021-01-17	22.343	2021-01-03	11	12	-1	two_sample_paired	12179	Pre	2021-01-02	-1	11
COV12179	MN908947.3	24410	G	A	711	61	69	34	4	61	0.0456376	745	2.02452e-16	TRUE	2020-12-22	NA	NM-nCOV-12179	hCoV-19/USA/IL-NM-12179/2021	EPI_ISL_8482155	20B	B.1.1.71	2021-01-17	22.343	2021-01-03	11	12	-1	two_sample_paired	12179	Pre	2021-01-02	-1	11
COV12179	MN908947.3	25667	C	T	35	12	57	430	97	61	0.924731	465	4.24585e-303	TRUE	2020-12-22	NA	NM-nCOV-12179	hCoV-19/USA/IL-NM-12179/2021	EPI_ISL_8482155	20B	B.1.1.71	2021-01-17	22.343	2021-01-03	11	12	-1	two_sample_paired	12179	Pre	2021-01-02	-1	11
COV12179	MN908947.3	25907	G	T	173	16	68	7	1	68	0.0388889	180	0.00063181	TRUE	2020-12-22	NA	NM-nCOV-12179	hCoV-19/USA/IL-NM-12179/2021	EPI_ISL_8482155	20B	B.1.1.71	2021-01-17	22.343	2021-01-03	11	12	-1	two_sample_paired	12179	Pre	2021-01-02	-1	11
COV12179	MN908947.3	27390	G	T	1290	122	68	93	5	68	0.0672451	1383	3.97166e-44	TRUE	2020-12-22	NA	NM-nCOV-12179	hCoV-19/USA/IL-NM-12179/2021	EPI_ISL_8482155	20B	B.1.1.71	2021-01-17	22.343	2021-01-03	11	12	-1	two_sample_paired	12179	Pre	2021-01-02	-1	11
COV12179	MN908947.3	27752	C	T	870	139	63	34	9	54	0.0376106	904	1.6863e-15	TRUE	2020-12-22	NA	NM-nCOV-12179	hCoV-19/USA/IL-NM-12179/2021	EPI_ISL_8482155	20B	B.1.1.71	2021-01-17	22.343	2021-01-03	11	12	-1	two_sample_paired	12179	Pre	2021-01-02	-1	11
COV12179	MN908947.3	27807	C	T	103	19	61	803	104	62	0.886313	906	0	TRUE	2020-12-22	NA	NM-nCOV-12179	hCoV-19/USA/IL-NM-12179/2021	EPI_ISL_8482155	20B	B.1.1.71	2021-01-17	22.343	2021-01-03	11	12	-1	two_sample_paired	12179	Pre	2021-01-02	-1	11
COV12179	MN908947.3	28461	A	G	685	78	63	53	4	54	0.0718157	738	1.03744e-24	TRUE	2020-12-22	NA	NM-nCOV-12179	hCoV-19/USA/IL-NM-12179/2021	EPI_ISL_8482155	20B	B.1.1.71	2021-01-17	22.343	2021-01-03	11	12	-1	two_sample_paired	12179	Pre	2021-01-02	-1	11
COV12179	MN908947.3	28472	C	T	694	84	64	34	7	52	0.0467033	728	8.312e-16	TRUE	2020-12-22	NA	NM-nCOV-12179	hCoV-19/USA/IL-NM-12179/2021	EPI_ISL_8482155	20B	B.1.1.71	2021-01-17	22.343	2021-01-03	11	12	-1	two_sample_paired	12179	Pre	2021-01-02	-1	11
COV12179	MN908947.3	28695	C	T	853	61	64	1099	63	63	0.563012	1952	0	TRUE	2020-12-22	NA	NM-nCOV-12179	hCoV-19/USA/IL-NM-12179/2021	EPI_ISL_8482155	20B	B.1.1.71	2021-01-17	22.343	2021-01-03	11	12	-1	two_sample_paired	12179	Pre	2021-01-02	-1	11
[truncated: 4,995 more rows]

## Sheet: Fig 2EFG, 3, 4, 5, SF1A, 2 cont
study_id	REGION	POS	REF	ALT	REF_DP	REF_RV	REF_QUAL	ALT_DP	ALT_RV	ALT_QUAL	ALT_FREQ	TOTAL_DP	PVAL	PASS	lineage	ca_hosp_dc_dt	ct_n1	rdvdate	daysdiff_sample_hosp	daysdiff_rdv_hosp	daysdiff_sample_rdv	sample_type	Record.ID	Sample.Type..when.received.	Hosp	date	TimeToRDV	TimeToHosp
[truncated: 2,395 more rows]

[truncated: 3 more sheets: Fig 3BC,4D, 5F, SF1BD control, Fig 3BC,4D, 5F, SF1BD rdv, Fig 5C]
